# Supplementary material for: Crystal structure of 1,4,8,11-tetra­azonia­cyclo­tetra­decane bis­(dichromate) monohydrate from synchrotron data
Source: Acta Crystallogr E Crystallogr Commun. 2017 Apr 28;73(Pt 5):755–8. doi: 10.1107/S2056989017005771 (PMC5418799; doi:10.1107/S2056989017005771)
Supplement: Supplementary file 1 [file e-73-00755-sup1.cif]

##############################################################################
#                                                                            #
# This CIF contains the data in a paper accepted for publication in          #
# Acta Crystallographica Section E. It conforms to the requirements of       #
# Notes for Authors for Acta Crystallographica Section E, and has been       #
# peer reviewed under the auspices of the IUCr Commission on Journals.       #
#                                                                            #
# Full details of the Crystallographic Information File format               #
# are given in the paper "The Crystallographic Information File (CIF):       #
# a New Standard Archive File for Crystallography" by S. R. Hall, F. H.      #
# Allen and I. D. Brown [Acta Cryst. (1991), A47, 655-685].                  #
#                                                                            #
# The current version of the core CIF dictionary is obtainable from          #
# ftp://ftp.iucr.org/pub/cif_core.dic.                                       #
#                                                                            #
# Software is freely available for graphical display of the structure(s)     #
# in this CIF. For information consult the CIF software page                 #
# http://www.iucr.org/resources/cif/software.                                #
#                                                                            #
# This file may be used for bona fide research purposes within the           #
# scientific community so long as proper attribution is given to the journal # 
# article from which it was obtained.                                        #
#                                                                            #
##############################################################################
data_I
_audit_creation_method     'SHELXL-2016/6'
_journal_date_recd_electronic     2017-04-11
_journal_date_accepted     2017-04-17
_journal_name_full     'Acta Crystallographica, Section E'
_journal_year     2017
_journal_volume     73
_journal_issue      5
_journal_page_first     755
_journal_page_last     758
_journal_paper_category     GM
_journal_paper_doi     10.1107/S2056989017005771
_journal_coeditor_code     WM5385
_publ_contact_author_name     'Jong-Ha Choi'
_publ_contact_author_address
;
Department of Chemistry, Andong National University,
Andong 36729, Republic of Korea.
;
_publ_contact_author_email     jhchoi@anu.ac.kr
_publ_contact_author_fax     '82 54 820 5452'
_publ_contact_author_phone     '+82-54-820-5458'
_publ_section_title
;
Crystal structure of 1,4,8,11-tetraazoniacyclotetradecane bis(dichromate)
monohydrate from synchrotron data
;
_publ_section_title_footnote     .
loop_
    _publ_author_name
    _publ_author_footnote
    _publ_author_address
    'Moon, Dohyun' .
;
Pohang Accelerator Laboratory, POSTECH, Pohang 37673, Republic of Korea
;
    'Choi, Jong-Ha' .
;
Department of Chemistry, Andong National University, Andong 36729,
Republic of Korea
;
_publ_section_synopsis
;
In the title hydrated salt,
(C~10~H~28~N~4~)^4+^\\cdot2[Cr~2~O~7~]^2-^\\cdotH~2~O, the two unique cations
lie about an inversion centre. In the crystal, O---H...O and N---H...O
hydrogen bonds connect the anions, cations and water molecule, forming a
three-dimensional network
;
_chemical_name_systematic
;
1,4,8,11-Tetraazoniacyclotetradecane bis(dichromate)
monohydrate
;
_chemical_name_common     ?
_chemical_formula_moiety     'C10 H28 N4 4+, 2(Cr2 O7 2-), H2 O'
_chemical_formula_sum     'C10 H30 Cr4 N4 O15'
_chemical_formula_iupac     '(C10 H28 N4) [Cr2 O7]2, H2 O'
_chemical_formula_weight     654.38
_chemical_melting_point     ?
_shelx_space_group_comment
;
The symmetry employed for this shelxl refinement is uniquely defined
by the following loop, which should always be used as a source of
symmetry information in preference to the above space-group names.
They are only intended as comments.
;
_space_group_crystal_system     monoclinic
_space_group_name_H-M_alt     'P 21/c'
_space_group_name_Hall     '-P 2ybc'
loop_
    _space_group_symop_operation_xyz
    'x, y, z'
    '-x, y+1/2, -z+1/2'
    '-x, -y, -z'
    'x, -y-1/2, z-1/2'
_cell_length_a     10.428(2)
_cell_length_b     13.961(2)
_cell_length_c     15.490(2)
_cell_angle_alpha     90
_cell_angle_beta     94.671(3)
_cell_angle_gamma     90
_cell_volume     2247.6(6)
_cell_formula_units_Z     4
_cell_measurement_reflns_used     70448
_cell_measurement_theta_min     0.349
_cell_measurement_theta_max     33.679
_cell_measurement_temperature     200(2)
_exptl_crystal_description     'block'
_exptl_crystal_colour     'yellow'
_exptl_crystal_size_max     0.110
_exptl_crystal_size_mid     0.095
_exptl_crystal_size_min     0.093
_exptl_crystal_density_diffrn     1.934
_exptl_crystal_density_meas     ?
_exptl_crystal_density_method     ?
_exptl_crystal_F_000     1336
_exptl_absorpt_coefficient_mu     1.277
_exptl_absorpt_correction_type     empirical
_exptl_absorpt_process_details
;
(<i>HKL3000sm Scalepack</i>; Otwinowski & Minor, 1997)
;
_shelx_estimated_absorpt_T_min     0.872
_shelx_estimated_absorpt_T_max     0.890
_exptl_absorpt_correction_T_min     0.942
_exptl_absorpt_correction_T_max     1.000
_diffrn_ambient_temperature     200(2)
_diffrn_radiation_type     synchrotron
_diffrn_radiation_wavelength     0.610
_diffrn_measurement_device_type     'ADSC Q210 CCD area detector'
_diffrn_measurement_method     'omega scan'
_diffrn_detector_area_resol_mean     ?
_diffrn_reflns_number     12953
_diffrn_reflns_av_R_equivalents     0.0163
_diffrn_reflns_theta_min     1.682
_diffrn_reflns_theta_max     25.497
_diffrn_reflns_theta_full     21.469
_diffrn_measured_fraction_theta_max     0.998
_diffrn_measured_fraction_theta_full     0.997
_diffrn_reflns_limit_h_min     -14
_diffrn_reflns_limit_h_max     14
_diffrn_reflns_limit_k_min     -19
_diffrn_reflns_limit_k_max     19
_diffrn_reflns_limit_l_min     -21
_diffrn_reflns_limit_l_max     21
_refine_special_details     ?
_reflns_number_total     6614
_reflns_number_gt     5804
_reflns_threshold_expression     'I > 2\s(I)'
_refine_ls_structure_factor_coef     Fsqd
_refine_ls_matrix_type     full
_refine_ls_R_factor_all     0.0434
_refine_ls_R_factor_gt     0.0382
_refine_ls_wR_factor_gt     0.1201
_refine_ls_wR_factor_ref     0.1237
_refine_ls_goodness_of_fit_ref     1.085
_refine_ls_restrained_S_all     1.085
_refine_ls_number_reflns     6614
_refine_ls_number_parameters     307
_refine_ls_number_restraints     3
_refine_ls_hydrogen_treatment     mixed
_refine_ls_weighting_scheme     calc
_refine_ls_weighting_details
              'w=1/[\s^2^(Fo^2^)+(0.0712P)^2^+4.2149P] where P=(Fo^2^+2Fc^2^)/3'
_atom_sites_solution_hydrogens     mixed
_atom_sites_solution_primary     ?
_atom_sites_solution_secondary     ?
_refine_ls_shift/su_max     0.001
_refine_ls_shift/su_mean     0.000
_refine_diff_density_max     2.213
_refine_diff_density_min     -1.044
_refine_ls_extinction_method
;
SHELXL2016 (Sheldrick, 2015<i>b</i>)
;
_refine_ls_extinction_coef     0.0096(10)
_refine_ls_extinction_expression
                                  'Fc^*^=kFc[1+0.001xFc^2^\l^3^/sin(2\q)]^-1/4^'
loop_
    _atom_type_symbol
    _atom_type_description
    _atom_type_scat_dispersion_real
    _atom_type_scat_dispersion_imag
    _atom_type_scat_source
    'C' 'C' 0.0019 0.0011
                         'International Tables Vol C Tables 4.2.6.8 and 6.1.1.4'
    'H' 'H' 0.0000 0.0000
                         'International Tables Vol C Tables 4.2.6.8 and 6.1.1.4'
    'N' 'N' 0.0040 0.0024
                         'International Tables Vol C Tables 4.2.6.8 and 6.1.1.4'
    'O' 'O' 0.0074 0.0043
                         'International Tables Vol C Tables 4.2.6.8 and 6.1.1.4'
    'Cr' 'Cr' 0.2796 0.4720
                         'International Tables Vol C Tables 4.2.6.8 and 6.1.1.4'
_computing_data_collection
;
<i>PAL BL2D-SMDC</i> (Shin <i>et al.</i>,  2016)
;
_computing_cell_refinement
;
<i>HKL3000sm</i> (Otwinowski & Minor, 1997)
;
_computing_data_reduction
;
<i>HKL3000sm</i> (Otwinowski & Minor, 1997)
;
_computing_structure_solution
;
<i>SHELXT2015</i> (Sheldrick, 2015<i>a</i>)
;
_computing_structure_refinement
;
<i>SHELXL2015</i> (Sheldrick, 2015<i>b</i>)
;
_computing_molecular_graphics
;
<i>DIAMOND</i> (Putz & Brandenburg, 2014)
;
_computing_publication_material
;
<i>publCIF</i> (Westrip, 2010)
;
loop_
    _atom_site_type_symbol
    _atom_site_label
    _atom_site_fract_x
    _atom_site_fract_y
    _atom_site_fract_z
    _atom_site_U_iso_or_equiv
    _atom_site_adp_type
    _atom_site_calc_flag
    _atom_site_occupancy
    _atom_site_disorder_assembly
    _atom_site_disorder_group
    Cr Cr1A 0.94583(4) 0.25171(3) 0.36481(2) 0.00893(10) Uani d 1 . .
    Cr Cr2A 0.97052(4) 0.12932(3) 0.18519(2) 0.01054(10) Uani d 1 . .
    O O1A 0.94853(19) 0.23337(12) 0.25072(11) 0.0152(3) Uani d 1 . .
    O O2A 0.9464(2) 0.16272(14) 0.08541(12) 0.0215(4) Uani d 1 . .
    O O3A 0.8720(2) 0.04430(14) 0.20636(13) 0.0198(4) Uani d 1 . .
    O O4A 1.1160(2) 0.09255(16) 0.20477(14) 0.0239(4) Uani d 1 . .
    O O5A 1.05842(18) 0.18684(14) 0.41408(13) 0.0198(4) Uani d 1 . .
    O O6A 0.80867(18) 0.22499(15) 0.39940(13) 0.0207(4) Uani d 1 . .
    O O7A 0.9714(2) 0.36520(13) 0.37925(12) 0.0189(4) Uani d 1 . .
    Cr Cr1B 0.49741(4) 0.58036(3) 0.18882(2) 0.01299(10) Uani d 1 . .
    Cr Cr2B 0.45749(4) 0.72591(3) 0.35345(2) 0.01274(10) Uani d 1 . .
    O O1B 0.5392(2) 0.66545(16) 0.27369(13) 0.0226(4) Uani d 1 . .
    O O2B 0.3859(2) 0.51137(17) 0.21811(15) 0.0283(5) Uani d 1 . .
    O O3B 0.6245(2) 0.51689(16) 0.17659(13) 0.0244(4) Uani d 1 . .
    O O4B 0.4512(2) 0.63565(15) 0.09915(13) 0.0225(4) Uani d 1 . .
    O O5B 0.5562(3) 0.8034(2) 0.39672(19) 0.0485(8) Uani d 1 . .
    O O6B 0.4180(2) 0.65172(15) 0.42912(13) 0.0222(4) Uani d 1 . .
    O O7B 0.3338(3) 0.7803(2) 0.31136(17) 0.0442(7) Uani d 1 . .
    N N1C 1.1608(2) 0.48518(17) 0.07746(16) 0.0207(4) Uani d 1 . .
    H H1NC 1.192696 0.527486 0.118455 0.025 Uiso calc 1 . .
    H H2NC 1.084404 0.508441 0.053719 0.025 Uiso calc 1 . .
    N N2C 0.8491(2) 0.38005(16) 0.07391(15) 0.0179(4) Uani d 1 . .
    H H3NC 0.905802 0.373982 0.032598 0.021 Uiso calc 1 . .
    H H4NC 0.829751 0.320363 0.092561 0.021 Uiso calc 1 . .
    C C1C 1.2545(2) 0.47649(17) 0.00725(15) 0.0133(4) Uani d 1 . .
    H H1C1 1.338852 0.453735 0.033274 0.016 Uiso calc 1 . .
    H H1C2 1.221515 0.428903 -0.036475 0.016 Uiso calc 1 . .
    C C2C 1.1387(2) 0.38925(17) 0.11984(15) 0.0129(4) Uani d 1 . .
    H H2C1 1.110865 0.341470 0.074936 0.016 Uiso calc 1 . .
    H H2C2 1.219961 0.366488 0.150578 0.016 Uiso calc 1 . .
    C C3C 1.0374(2) 0.39918(15) 0.18280(12) 0.0071(3) Uani d 1 . .
    H H3C1 1.022978 0.335164 0.207745 0.008 Uiso calc 1 . .
    H H3C2 1.072279 0.440867 0.230818 0.008 Uiso calc 1 . .
    C C4C 0.9100(2) 0.43839(17) 0.14937(15) 0.0125(4) Uani d 1 . .
    H H4C1 0.920930 0.505402 0.130394 0.015 Uiso calc 1 . .
    H H4C2 0.851635 0.438789 0.196698 0.015 Uiso calc 1 . .
    C C5C 0.72907(19) 0.42821(15) 0.03596(13) 0.0068(3) Uani d 1 . .
    H H5C1 0.671037 0.437307 0.082792 0.008 Uiso calc 1 . .
    H H5C2 0.685296 0.384273 -0.007113 0.008 Uiso calc 1 . .
    N N1D 0.74042(19) 0.43291(15) 0.45783(13) 0.0124(4) Uani d 1 . .
    H H1ND 0.797863 0.387321 0.444322 0.015 Uiso calc 1 . .
    H H2ND 0.694753 0.408892 0.500537 0.015 Uiso calc 1 . .
    N N2D 0.6336(2) 0.57400(17) 0.58080(16) 0.0213(5) Uani d 1 . .
    H H3ND 0.589300 0.521117 0.561168 0.026 Uiso calc 1 . .
    H H4ND 0.676852 0.559214 0.632478 0.026 Uiso calc 1 . .
    C C1D 0.5652(2) 0.36748(17) 0.35112(15) 0.0139(4) Uani d 1 . .
    H H1D1 0.527317 0.380206 0.291539 0.017 Uiso calc 1 . .
    H H1D2 0.619964 0.309743 0.348804 0.017 Uiso calc 1 . .
    C C2D 0.6505(2) 0.45172(18) 0.38007(15) 0.0131(4) Uani d 1 . .
    H H2D1 0.701386 0.470585 0.331598 0.016 Uiso calc 1 . .
    H H2D2 0.594811 0.506624 0.392587 0.016 Uiso calc 1 . .
    C C3D 0.8139(2) 0.52031(18) 0.49225(16) 0.0144(4) Uani d 1 . .
    H H3D1 0.870329 0.542564 0.447912 0.017 Uiso calc 1 . .
    H H3D2 0.869859 0.501556 0.544205 0.017 Uiso calc 1 . .
    C C4D 0.7290(2) 0.60301(18) 0.51601(16) 0.0142(4) Uani d 1 . .
    H H4D1 0.680965 0.627588 0.462816 0.017 Uiso calc 1 . .
    H H4D2 0.783948 0.655524 0.541016 0.017 Uiso calc 1 . .
    C C5D 0.5418(2) 0.65411(15) 0.59291(14) 0.0084(4) Uani d 1 . .
    H H5D1 0.503368 0.674117 0.535164 0.010 Uiso calc 1 . .
    H H5D2 0.591171 0.709254 0.618333 0.010 Uiso calc 1 . .
    O O1W 0.7376(2) 0.75592(18) 0.19670(18) 0.0313(5) Uani d 1 . .
    H H1O1 0.749(13) 0.723(5) 0.152(4) 0.30(8) Uiso d 1 . .
    H H2O1 0.708(5) 0.718(3) 0.232(3) 0.066(17) Uiso d 1 . .
loop_
    _atom_site_aniso_label
    _atom_site_aniso_U_11
    _atom_site_aniso_U_22
    _atom_site_aniso_U_33
    _atom_site_aniso_U_12
    _atom_site_aniso_U_13
    _atom_site_aniso_U_23
    Cr1A 0.01239(17) 0.00745(17) 0.00736(17) 0.00232(12) 0.00323(12) 0.00134(12)
    Cr2A 0.01754(19) 0.00764(17) 0.00646(17) 0.00091(13) 0.00113(12)
                                                                    -0.00038(12)
    O1A 0.0271(9) 0.0096(7) 0.0094(7) 0.0002(7) 0.0048(6) -0.0016(6)
    O2A 0.0375(11) 0.0171(9) 0.0098(8) 0.0022(8) 0.0012(7) 0.0016(7)
    O3A 0.0267(10) 0.0128(8) 0.0197(9) -0.0043(7) -0.0002(7) 0.0030(7)
    O4A 0.0219(9) 0.0260(10) 0.0238(10) 0.0072(8) 0.0012(8) -0.0015(8)
    O5A 0.0186(9) 0.0214(9) 0.0194(9) 0.0085(7) 0.0013(7) 0.0053(7)
    O6A 0.0161(8) 0.0260(10) 0.0209(9) 0.0013(7) 0.0059(7) 0.0078(8)
    O7A 0.0306(10) 0.0104(8) 0.0159(8) 0.0000(7) 0.0036(7) -0.0028(6)
    Cr1B 0.01447(19) 0.01425(19) 0.01028(18) 0.00271(13) 0.00115(13)
                                                                    -0.00104(13)
    Cr2B 0.0189(2) 0.01113(18) 0.00895(17) 0.00155(13) 0.00592(13) 0.00160(13)
    O1B 0.0241(9) 0.0264(10) 0.0181(9) -0.0004(8) 0.0067(7) -0.0098(8)
    O2B 0.0254(10) 0.0306(11) 0.0292(11) -0.0093(9) 0.0038(8) 0.0042(9)
    O3B 0.0250(10) 0.0290(11) 0.0194(9) 0.0134(8) 0.0023(7) -0.0046(8)
    O4B 0.0276(10) 0.0218(10) 0.0171(9) 0.0010(8) -0.0051(7) 0.0036(7)
    O5B 0.0656(19) 0.0379(14) 0.0446(15) -0.0317(14) 0.0206(14) -0.0224(12)
    O6B 0.0291(10) 0.0231(10) 0.0149(8) -0.0037(8) 0.0040(7) 0.0079(7)
    O7B 0.0396(14) 0.0612(18) 0.0347(13) 0.0314(13) 0.0199(11) 0.0275(13)
    N1C 0.0239(11) 0.0177(10) 0.0207(10) 0.0008(9) 0.0035(8) 0.0042(9)
    N2C 0.0230(11) 0.0143(10) 0.0165(10) -0.0009(8) 0.0028(8) -0.0007(8)
    C1C 0.0150(10) 0.0110(10) 0.0140(10) 0.0001(8) 0.0020(8) 0.0013(8)
    C2C 0.0151(10) 0.0113(10) 0.0125(9) 0.0006(8) 0.0011(8) 0.0028(8)
    C3C 0.0131(9) 0.0052(8) 0.0028(8) -0.0017(7) 0.0005(7) 0.0022(6)
    C4C 0.0161(10) 0.0119(10) 0.0098(9) 0.0001(8) 0.0019(8) -0.0017(8)
    C5C 0.0083(8) 0.0076(8) 0.0046(8) -0.0029(7) 0.0020(6) 0.0005(7)
    N1D 0.0140(9) 0.0138(9) 0.0096(8) 0.0049(7) 0.0021(7) 0.0015(7)
    N2D 0.0226(11) 0.0189(11) 0.0228(11) 0.0038(9) 0.0039(9) 0.0000(9)
    C1D 0.0164(10) 0.0149(10) 0.0106(10) 0.0037(8) 0.0017(8) -0.0030(8)
    C2D 0.0136(10) 0.0159(10) 0.0098(9) 0.0021(8) 0.0000(7) 0.0024(8)
    C3D 0.0108(9) 0.0183(11) 0.0141(10) 0.0000(8) 0.0021(8) 0.0024(9)
    C4D 0.0148(10) 0.0128(10) 0.0152(10) -0.0017(8) 0.0019(8) -0.0002(8)
    C5D 0.0107(9) 0.0054(8) 0.0093(9) 0.0017(7) 0.0018(7) -0.0019(7)
    O1W 0.0229(10) 0.0311(12) 0.0405(13) 0.0049(9) 0.0053(9) 0.0165(10)
_geom_special_details
;
 All esds (except the esd in the dihedral angle between two l.s. planes)
 are estimated using the full covariance matrix.  The cell esds are taken
 into account individually in the estimation of esds in distances, angles
 and torsion angles; correlations between esds in cell parameters are only
 used when they are defined by crystal symmetry.  An approximate (isotropic)
 treatment of cell esds is used for estimating esds involving l.s. planes.
;
loop_
    _geom_bond_atom_site_label_1
    _geom_bond_atom_site_label_2
    _geom_bond_site_symmetry_2
    _geom_bond_distance
    _geom_bond_publ_flag
    Cr1A O6A . 1.6114(19) ?
    Cr1A O7A . 1.6192(19) ?
    Cr1A O5A . 1.6233(19) ?
    Cr1A O1A . 1.7882(18) ?
    Cr2A O4A . 1.607(2) ?
    Cr2A O2A . 1.6143(19) ?
    Cr2A O3A . 1.6209(19) ?
    Cr2A O1A . 1.7975(18) ?
    Cr1B O2B . 1.603(2) ?
    Cr1B O3B . 1.618(2) ?
    Cr1B O4B . 1.627(2) ?
    Cr1B O1B . 1.799(2) ?
    Cr2B O7B . 1.590(2) ?
    Cr2B O5B . 1.602(3) ?
    Cr2B O6B . 1.6417(19) ?
    Cr2B O1B . 1.7711(19) ?
    N1C C2C . 1.517(3) ?
    N1C C1C . 1.524(3) ?
    N1C H1NC . 0.9100 ?
    N1C H2NC . 0.9100 ?
    N2C C5C . 1.498(3) ?
    N2C C4C . 1.521(3) ?
    N2C H3NC . 0.9100 ?
    N2C H4NC . 0.9100 ?
    C1C C5C 3_765 1.506(3) ?
    C1C H1C1 . 0.9900 ?
    C1C H1C2 . 0.9900 ?
    C2C C3C . 1.501(3) ?
    C2C H2C1 . 0.9900 ?
    C2C H2C2 . 0.9900 ?
    C3C C4C . 1.491(3) ?
    C3C H3C1 . 0.9900 ?
    C3C H3C2 . 0.9900 ?
    C4C H4C1 . 0.9900 ?
    C4C H4C2 . 0.9900 ?
    C5C H5C1 . 0.9900 ?
    C5C H5C2 . 0.9900 ?
    N1D C2D . 1.489(3) ?
    N1D C3D . 1.515(3) ?
    N1D H1ND . 0.9100 ?
    N1D H2ND . 0.9100 ?
    N2D C5D . 1.494(3) ?
    N2D C4D . 1.524(3) ?
    N2D H3ND . 0.9100 ?
    N2D H4ND . 0.9100 ?
    C1D C5D 3_666 1.498(3) ?
    C1D C2D . 1.520(3) ?
    C1D H1D1 . 0.9900 ?
    C1D H1D2 . 0.9900 ?
    C2D H2D1 . 0.9900 ?
    C2D H2D2 . 0.9900 ?
    C3D C4D . 1.519(3) ?
    C3D H3D1 . 0.9900 ?
    C3D H3D2 . 0.9900 ?
    C4D H4D1 . 0.9900 ?
    C4D H4D2 . 0.9900 ?
    C5D H5D1 . 0.9900 ?
    C5D H5D2 . 0.9900 ?
    O1W H1O1 . 0.844(10) ?
    O1W H2O1 . 0.844(10) ?
loop_
    _geom_angle_atom_site_label_1
    _geom_angle_atom_site_label_2
    _geom_angle_atom_site_label_3
    _geom_angle_site_symmetry_1
    _geom_angle_site_symmetry_3
    _geom_angle
    _geom_angle_publ_flag
    O6A Cr1A O7A . . 108.74(11) ?
    O6A Cr1A O5A . . 110.00(10) ?
    O7A Cr1A O5A . . 112.10(11) ?
    O6A Cr1A O1A . . 112.41(10) ?
    O7A Cr1A O1A . . 105.13(9) ?
    O5A Cr1A O1A . . 108.41(9) ?
    O4A Cr2A O2A . . 110.11(11) ?
    O4A Cr2A O3A . . 109.41(11) ?
    O2A Cr2A O3A . . 110.70(11) ?
    O4A Cr2A O1A . . 108.27(10) ?
    O2A Cr2A O1A . . 106.87(9) ?
    O3A Cr2A O1A . . 111.43(10) ?
    Cr1A O1A Cr2A . . 133.37(11) ?
    O2B Cr1B O3B . . 108.89(13) ?
    O2B Cr1B O4B . . 110.81(11) ?
    O3B Cr1B O4B . . 110.38(11) ?
    O2B Cr1B O1B . . 109.15(11) ?
    O3B Cr1B O1B . . 107.16(10) ?
    O4B Cr1B O1B . . 110.35(11) ?
    O7B Cr2B O5B . . 108.74(19) ?
    O7B Cr2B O6B . . 110.59(12) ?
    O5B Cr2B O6B . . 108.50(14) ?
    O7B Cr2B O1B . . 111.22(12) ?
    O5B Cr2B O1B . . 106.51(13) ?
    O6B Cr2B O1B . . 111.12(11) ?
    Cr2B O1B Cr1B . . 136.28(12) ?
    C2C N1C C1C . . 111.5(2) ?
    C2C N1C H1NC . . 109.3 ?
    C1C N1C H1NC . . 109.3 ?
    C2C N1C H2NC . . 109.3 ?
    C1C N1C H2NC . . 109.3 ?
    H1NC N1C H2NC . . 108.0 ?
    C5C N2C C4C . . 110.15(18) ?
    C5C N2C H3NC . . 109.6 ?
    C4C N2C H3NC . . 109.6 ?
    C5C N2C H4NC . . 109.6 ?
    C4C N2C H4NC . . 109.6 ?
    H3NC N2C H4NC . . 108.1 ?
    C5C C1C N1C 3_765 . 110.47(19) ?
    C5C C1C H1C1 3_765 . 109.6 ?
    N1C C1C H1C1 . . 109.6 ?
    C5C C1C H1C2 3_765 . 109.6 ?
    N1C C1C H1C2 . . 109.6 ?
    H1C1 C1C H1C2 . . 108.1 ?
    C3C C2C N1C . . 109.84(19) ?
    C3C C2C H2C1 . . 109.7 ?
    N1C C2C H2C1 . . 109.7 ?
    C3C C2C H2C2 . . 109.7 ?
    N1C C2C H2C2 . . 109.7 ?
    H2C1 C2C H2C2 . . 108.2 ?
    C4C C3C C2C . . 117.56(18) ?
    C4C C3C H3C1 . . 107.9 ?
    C2C C3C H3C1 . . 107.9 ?
    C4C C3C H3C2 . . 107.9 ?
    C2C C3C H3C2 . . 107.9 ?
    H3C1 C3C H3C2 . . 107.2 ?
    C3C C4C N2C . . 112.02(19) ?
    C3C C4C H4C1 . . 109.2 ?
    N2C C4C H4C1 . . 109.2 ?
    C3C C4C H4C2 . . 109.2 ?
    N2C C4C H4C2 . . 109.2 ?
    H4C1 C4C H4C2 . . 107.9 ?
    N2C C5C C1C . 3_765 116.69(18) ?
    N2C C5C H5C1 . . 108.1 ?
    C1C C5C H5C1 3_765 . 108.1 ?
    N2C C5C H5C2 . . 108.1 ?
    C1C C5C H5C2 3_765 . 108.1 ?
    H5C1 C5C H5C2 . . 107.3 ?
    C2D N1D C3D . . 114.21(19) ?
    C2D N1D H1ND . . 108.7 ?
    C3D N1D H1ND . . 108.7 ?
    C2D N1D H2ND . . 108.7 ?
    C3D N1D H2ND . . 108.7 ?
    H1ND N1D H2ND . . 107.6 ?
    C5D N2D C4D . . 110.1(2) ?
    C5D N2D H3ND . . 109.6 ?
    C4D N2D H3ND . . 109.6 ?
    C5D N2D H4ND . . 109.6 ?
    C4D N2D H4ND . . 109.6 ?
    H3ND N2D H4ND . . 108.2 ?
    C5D C1D C2D 3_666 . 115.47(19) ?
    C5D C1D H1D1 3_666 . 108.4 ?
    C2D C1D H1D1 . . 108.4 ?
    C5D C1D H1D2 3_666 . 108.4 ?
    C2D C1D H1D2 . . 108.4 ?
    H1D1 C1D H1D2 . . 107.5 ?
    N1D C2D C1D . . 114.7(2) ?
    N1D C2D H2D1 . . 108.6 ?
    C1D C2D H2D1 . . 108.6 ?
    N1D C2D H2D2 . . 108.6 ?
    C1D C2D H2D2 . . 108.6 ?
    H2D1 C2D H2D2 . . 107.6 ?
    N1D C3D C4D . . 114.17(19) ?
    N1D C3D H3D1 . . 108.7 ?
    C4D C3D H3D1 . . 108.7 ?
    N1D C3D H3D2 . . 108.7 ?
    C4D C3D H3D2 . . 108.7 ?
    H3D1 C3D H3D2 . . 107.6 ?
    C3D C4D N2D . . 112.5(2) ?
    C3D C4D H4D1 . . 109.1 ?
    N2D C4D H4D1 . . 109.1 ?
    C3D C4D H4D2 . . 109.1 ?
    N2D C4D H4D2 . . 109.1 ?
    H4D1 C4D H4D2 . . 107.8 ?
    N2D C5D C1D . 3_666 115.92(19) ?
    N2D C5D H5D1 . . 108.3 ?
    C1D C5D H5D1 3_666 . 108.3 ?
    N2D C5D H5D2 . . 108.3 ?
    C1D C5D H5D2 3_666 . 108.3 ?
    H5D1 C5D H5D2 . . 107.4 ?
    H1O1 O1W H2O1 . . 106(3) ?
loop_
    _geom_torsion_atom_site_label_1
    _geom_torsion_atom_site_label_2
    _geom_torsion_atom_site_label_3
    _geom_torsion_atom_site_label_4
    _geom_torsion_site_symmetry_1
    _geom_torsion_site_symmetry_2
    _geom_torsion_site_symmetry_3
    _geom_torsion_site_symmetry_4
    _geom_torsion
    _geom_torsion_publ_flag
    O6A Cr1A O1A Cr2A . . . . -81.13(17) ?
    O7A Cr1A O1A Cr2A . . . . 160.74(15) ?
    O5A Cr1A O1A Cr2A . . . . 40.70(18) ?
    O4A Cr2A O1A Cr1A . . . . -67.38(18) ?
    O2A Cr2A O1A Cr1A . . . . 174.04(15) ?
    O3A Cr2A O1A Cr1A . . . . 52.99(18) ?
    O7B Cr2B O1B Cr1B . . . . -53.2(2) ?
    O5B Cr2B O1B Cr1B . . . . -171.5(2) ?
    O6B Cr2B O1B Cr1B . . . . 70.5(2) ?
    O2B Cr1B O1B Cr2B . . . . -32.7(2) ?
    O3B Cr1B O1B Cr2B . . . . -150.48(18) ?
    O4B Cr1B O1B Cr2B . . . . 89.3(2) ?
    C2C N1C C1C C5C . . . 3_765 177.91(19) ?
    C1C N1C C2C C3C . . . . -175.00(19) ?
    N1C C2C C3C C4C . . . . 55.8(3) ?
    C2C C3C C4C N2C . . . . 56.8(3) ?
    C5C N2C C4C C3C . . . . -173.51(18) ?
    C4C N2C C5C C1C . . . 3_765 65.9(2) ?
    C3D N1D C2D C1D . . . . -173.36(19) ?
    C5D C1D C2D N1D 3_666 . . . 73.5(3) ?
    C2D N1D C3D C4D . . . . 57.5(3) ?
    N1D C3D C4D N2D . . . . 55.5(3) ?
    C5D N2D C4D C3D . . . . -172.66(19) ?
    C4D N2D C5D C1D . . . 3_666 174.65(19) ?
loop_
    _geom_hbond_atom_site_label_D
    _geom_hbond_atom_site_label_H
    _geom_hbond_atom_site_label_A
    _geom_hbond_site_symmetry_A
    _geom_hbond_distance_DH
    _geom_hbond_distance_HA
    _geom_hbond_distance_DA
    _geom_hbond_angle_DHA
    N1C H1NC O2B 1_655 0.91 2.45 3.091(3) 128.0
    N1D H1ND O6A . 0.91 2.38 3.140(3) 141.5
    N1D H1ND O7A . 0.91 2.16 2.942(3) 142.9
    N1D H2ND O6B 3_666 0.91 1.87 2.768(3) 169.0
    N2C H3NC O6A 4_565 0.91 2.62 3.074(3) 111.8
    N2C H4NC O7B 2_645 0.91 2.42 3.047(3) 126.3
    N2C H4NC O2A . 0.91 2.52 3.200(3) 131.7
    N2D H3ND O6B 3_666 0.91 2.42 3.198(3) 143.7
    N2D H4ND O2B 3_666 0.91 2.65 3.357(3) 135.5
    O1W H1O1 O5A 2_755 0.844(10) 2.38(10) 2.999(3) 130(11)
    O1W H2O1 O1B . 0.844(10) 2.05(4) 2.774(3) 143(5)
_shelx_hkl_file
;
   0   0   1    0.83    0.44
   0   0   2 2905.28   54.74
   0   0   3   -0.64    0.70
   0   0   4 8590.68  138.56
   0   0   5   -0.06    0.95
   0   0   6 1453.28   26.35
   0   0   7   -1.52    1.14
   0   0   8 1002.47   21.91
   0   0   9   -0.38    1.52
   0   0  10 1311.60   27.43
   0   0  11    0.06    2.48
   0   0  12    9.40    1.97
   0   0  13    0.38    2.16
   0   0  14   27.69    2.67
   0   0  15   -0.44    2.73
   0   0  16  770.55   15.69
   0   0  17   -2.98    2.73
   0   0  18 2250.56   42.36
   0   0  19   -0.64    3.62
   0   0  20   23.88    4.13
   0   0  21    3.49    4.64
   0   0  22  833.29   21.15
   0   0  23   -0.13    6.41
   0   0  24  393.59   14.22
   0   0  25  -10.54    9.08
   0   0  26   91.25   11.43
   0   0  27   -4.76   13.46
   0   1   0    0.32    0.25
   0  -1   0   -0.06    0.32
   0   1   1   21.34    1.02
   0  -1  -1   19.50    1.21
   0   1   2    6.29    0.57
   0  -1  -2    6.10    0.51
   0   1   3  250.01    6.99
   0  -1  -3  239.28    5.84
   0   1   4 1217.87   21.34
   0  -1  -4 1202.25   21.34
   0   1   5   38.48    2.16
   0  -1  -5   37.59    1.59
   0   1   6 1997.56   40.26
   0  -1  -6 1951.14   39.18
   0   1   7    4.83    1.14
   0  -1  -7    6.16    1.40
   0   1   8  142.95    8.06
   0  -1  -8  146.18    4.32
   0   1   9  109.16    3.49
   0  -1  -9  103.07    3.24
   0   1  10  881.17   19.43
   0  -1 -10  836.40   19.24
   0   1  11  261.32    6.67
   0  -1 -11  258.71    7.43
   0   1  12  109.92    3.81
   0  -1 -12  106.62    4.13
   0   1  13   33.47    3.30
   0  -1 -13   33.40    2.86
   0   1  14  149.36    4.95
   0  -1 -14  153.23    4.95
   0   1  15   27.81    3.68
   0  -1 -15   24.26    3.05
   0   1  16    2.35    2.79
   0  -1 -16    5.14    2.92
   0   1  17   12.07    3.43
   0  -1 -17   12.51    4.00
   0   1  18    4.06    3.37
   0  -1 -18    6.86    3.68
   0   1  19   19.37    4.38
   0  -1 -19   13.21    4.13
   0   1  20   14.10    4.32
   0  -1 -20   19.18    4.76
   0   1  21   12.26    5.21
   0  -1 -21    4.95    4.83
   0   1  22   57.41    6.41
   0  -1 -22   45.98    5.46
   0   1  23    2.35    8.19
   0  -1 -23   17.02    7.11
   0   1  24   95.00    7.62
   0  -1 -24  100.91    7.87
   0   1  25    5.21   10.92
   0  -1 -25   -0.57    9.91
   0   1  26  173.68   12.64
   0  -1 -26  177.17   15.24
   0   1  27   -7.75   12.64
   0  -1 -27   16.38   12.89
   0   2   0  837.99   28.83
   0  -2   0  866.82   22.04
   0  -2  -1 2971.33   71.31
   0   2   2  829.99   16.57
   0  -2  -2  827.77   21.27
   0  -2  -3 3884.13   91.25
   0   2   4 7650.32  123.96
   0  -2  -4 7135.76  115.07
   0   2   5   15.24    0.95
   0  -2  -5   15.56    1.08
   0   2   6  579.41   11.49
   0  -2  -6  557.69   12.83
   0   2   7 1080.07   23.81
   0  -2  -7 1119.63   24.32
   0   2   8 2977.04   51.12
   0  -2  -8 2989.17   71.89
   0   2   9 4341.98   86.05
   0  -2  -9 4330.43   74.36
   0   2  10 1624.80   35.43
   0  -2 -10 1649.31   37.28
   0   2  11    5.52    1.91
   0  -2 -11    5.33    1.78
   0   2  12    1.02    2.03
   0  -2 -12    0.38    2.10
   0   2  13  165.05    5.21
   0  -2 -13  171.59    5.84
   0   2  14  503.01   11.05
   0  -2 -14  511.65   11.37
   0   2  15  214.90    7.68
   0  -2 -15  217.44    7.94
   0   2  16   58.99    3.56
   0  -2 -16   58.87    3.56
   0   2  17  331.62   10.29
   0  -2 -17  336.00    8.83
   0   2  18  511.77   11.56
   0  -2 -18  506.06   11.43
   0   2  19  136.79    7.11
   0  -2 -19  158.57    8.70
   0   2  20  118.94    5.52
   0  -2 -20  112.78    5.72
   0   2  21   28.13    6.54
   0  -2 -21   31.31    6.67
   0   2  22   74.43    6.22
   0  -2 -22   75.00    5.97
   0   2  23  413.92   11.94
   0  -2 -23  413.53   13.34
   0   2  24   51.25    9.02
   0  -2 -24   58.61    7.49
   0   2  25  120.78    9.91
   0  -2 -25  124.21   11.24
   0   2  26  145.55   14.54
   0  -2 -26  159.84   12.83
   0   2  27    3.24   17.21
   0  -2 -27   -7.37   19.31
   0   3   0    0.44    0.76
   0  -3   0    1.14    0.64
   0   3   1 1151.64   22.61
   0  -3  -1 1139.38   22.54
   0   3   2  137.17    4.76
   0  -3  -2  133.29    2.86
   0   3   3 1961.43   37.53
   0  -3  -3 2003.79   47.56
   0   3   4   20.07    0.95
   0  -3  -4   18.48    1.40
   0   3   5 1493.16   37.59
   0  -3  -5 1425.02   29.08
   0   3   6   70.36    2.22
   0  -3  -6   74.05    2.79
   0   3   7    4.95    1.14
   0  -3  -7    5.21    1.46
   0   3   8  250.33    8.19
   0  -3  -8  262.71    7.11
   0   3   9  378.86    8.38
   0  -3  -9  385.08   10.16
   0   3  10  159.90    7.05
   0  -3 -10  160.66    4.45
   0   3  11    2.22    2.67
   0  -3 -11    3.05    1.84
   0   3  12    5.40    2.03
   0  -3 -12    7.18    2.10
   0   3  13  127.77    4.13
   0  -3 -13  127.96    4.32
   0   3  14  157.30    5.02
   0  -3 -14  159.27    5.21
   0   3  15   49.28    3.87
   0  -3 -15   53.60    3.94
   0   3  16   32.51    3.18
   0  -3 -16   26.86    3.56
   0   3  17    3.11    5.08
   0  -3 -17   -0.57    3.30
   0   3  18  162.12    6.03
   0  -3 -18  150.82    8.06
   0   3  19  196.23    8.06
   0  -3 -19  195.34    7.75
   0   3  20   14.67    4.38
   0  -3 -20   14.80    4.38
   0   3  21   78.87    5.97
   0  -3 -21   94.56    6.54
   0   3  22  221.12    9.72
   0  -3 -22  213.50    8.38
   0   3  23   -2.98    8.06
   0  -3 -23    4.83    6.92
   0   3  24  109.29    8.45
   0  -3 -24  106.69    8.19
   0   3  25   49.28   12.19
   0  -3 -25   60.01   10.41
   0   3  26    2.03    9.34
   0  -3 -26    9.14    9.59
   0   4   0    1.71    1.02
   0  -4   0    2.92    0.95
   0   4   1   51.76    1.46
   0  -4  -1   47.88    2.16
   0   4   2  189.24    4.76
   0  -4  -2  190.64    4.76
   0   4   3 3872.76   92.08
   0  -4  -3 4000.34   93.10
   0   4   4  165.93    5.52
   0  -4  -4  161.68    4.32
   0   4   5  489.80   14.16
   0  -4  -5  536.35   12.32
   0   4   6  228.49    6.41
   0  -4  -6  217.44    6.92
   0   4   7  601.82   14.03
   0  -4  -7  588.23   13.72
   0   4   8 4772.16   82.94
   0  -4  -8 4745.10   92.21
   0   4   9 1552.91   28.45
   0  -4  -9 1588.86   40.83
   0   4  10 2556.90   45.02
   0  -4 -10 2540.52   44.96
   0   4  11  986.27   22.35
   0  -4 -11  986.59   23.24
   0   4  12  188.16    5.08
   0  -4 -12  194.70    5.40
   0   4  13    1.91    2.22
   0  -4 -13    2.86    2.16
   0   4  14 1872.27   34.61
   0  -4 -14 1833.85   39.31
   0   4  15  500.79   11.05
   0  -4 -15  510.44   12.76
   0   4  16  188.80    6.79
   0  -4 -16  198.58    6.16
   0   4  17   64.01    4.00
   0  -4 -17   55.63    4.32
   0   4  18   37.40    5.02
   0  -4 -18   41.53    5.02
   0   4  19   11.68    5.65
   0  -4 -19    6.10    5.33
   0   4  20  220.23    8.45
   0  -4 -20  225.37    7.43
   0   4  21   10.03    6.79
   0  -4 -21   11.81    5.78
   0   4  22    4.38    6.16
   0  -4 -22   -2.98    5.72
   0   4  23   15.24    7.56
   0  -4 -23   11.81    6.92
   0   4  24   81.60    9.02
   0  -4 -24   67.89    9.40
   0   4  25   -5.59    8.95
   0  -4 -25   -1.14    8.57
   0   4  26  169.30   23.37
   0  -4 -26  207.02   20.89
   0   5   0    1.21    1.78
   0  -5   0    1.46    1.91
   0   5   1  101.86    3.56
   0  -5  -1  111.45    2.86
   0   5   2 1884.08   37.09
   0  -5  -2 1932.03   38.42
   0   5   3   99.00    2.92
   0  -5  -3  104.21    3.05
   0   5   4  696.82   19.43
   0  -5  -4  659.29   14.86
   0   5   5   -0.06    0.89
   0  -5  -5    0.00    0.83
   0   5   6  584.74   13.27
   0  -5  -6  567.85   11.18
   0   5   7  705.78   18.54
   0  -5  -7  678.09   15.30
   0   5   8  178.06    6.60
   0  -5  -8  177.37    6.48
   0   5   9  207.91    6.29
   0  -5  -9  206.64    6.16
   0   5  10  313.71    8.26
   0  -5 -10  299.04    7.87
   0   5  11  351.94    8.32
   0  -5 -11  336.57    9.27
   0   5  12  347.43    9.65
   0  -5 -12  334.09    8.89
   0   5  13   15.81    2.54
   0  -5 -13   14.03    3.11
   0   5  14  953.19   18.54
   0  -5 -14  920.61   17.72
   0   5  15   69.47    3.68
   0  -5 -15   70.81    3.81
   0   5  16   12.32    3.37
   0  -5 -16   18.73    3.68
   0   5  17   45.60    4.89
   0  -5 -17   45.09    4.38
   0   5  18 1274.77   25.08
   0  -5 -18 1289.37   30.04
   0   5  19    2.41    3.87
   0  -5 -19   -1.14    5.08
   0   5  20  570.01   13.72
   0  -5 -20  547.21   13.46
   0   5  21   86.62    6.79
   0  -5 -21   82.11    7.49
   0   5  22   78.81    8.00
   0  -5 -22   81.73    7.81
   0   5  23   72.65   10.22
   0  -5 -23   69.41   10.61
   0   5  24   65.79    8.57
   0  -5 -24   72.39    8.95
   0   5  25   -3.68    9.65
   0  -5 -25   -3.18   10.10
   0   6   0 4014.05   95.38
   0  -6   0 3874.60   92.08
   0   6   1  115.13    3.30
   0  -6  -1  118.37    3.11
   0   6   2 1906.44   38.04
   0  -6  -2 1945.05   39.31
   0   6   3   19.43    1.02
   0  -6  -3   18.42    0.95
   0   6   4  467.89   13.02
   0  -6  -4  439.06    8.89
   0   6   5  136.02    7.18
   0  -6  -5  154.95    5.84
   0   6   6 3512.25   68.14
   0  -6  -6 3428.49   56.52
   0   6   7  605.38   13.08
   0  -6  -7  604.81   13.72
   0   6   8   28.70    1.52
   0  -6  -8   32.20    1.97
   0   6   9 1175.32   29.59
   0  -6  -9 1190.05   25.78
   0   6  10  484.34   14.48
   0  -6 -10  499.90   12.38
   0   6  11  200.04   12.00
   0  -6 -11  217.82    6.35
   0   6  12 1036.44   20.07
   0  -6 -12 1021.71   23.18
   0   6  13  186.70    7.87
   0  -6 -13  193.75    6.16
   0   6  14    8.95    3.18
   0  -6 -14    8.26    3.05
   0   6  15  638.21   14.80
   0  -6 -15  663.23   19.50
   0   6  16  403.56   11.43
   0  -6 -16  395.63   10.80
   0   6  17   33.34    4.64
   0  -6 -17   33.85    4.06
   0   6  18 1195.13   27.75
   0  -6 -18 1125.98   22.35
   0   6  19   10.61    5.46
   0  -6 -19   19.05    4.32
   0   6  20  131.77    7.05
   0  -6 -20  135.71    6.92
   0   6  21  168.03    8.70
   0  -6 -21  181.37    7.94
   0   6  22   71.44    7.05
   0  -6 -22   73.85    6.73
   0   6  23   26.80   11.62
   0  -6 -23   21.85    8.83
   0   6  24   92.91   10.29
   0  -6 -24   77.35    8.38
   0   6  25    4.95   21.34
   0  -6 -25    6.03   28.70
   0   7   0    0.19    1.27
   0  -7   0    0.06    1.40
   0   7   1  456.84   12.70
   0  -7  -1  474.24    9.78
   0   7   2  178.13    4.13
   0  -7  -2  174.51    5.02
   0   7   3  670.09   14.92
   0  -7  -3  662.59   14.42
   0   7   4  155.01    6.10
   0  -7  -4  147.07    5.14
   0   7   5  638.15   17.53
   0  -7  -5  673.01   19.88
   0   7   6  149.17    5.65
   0  -7  -6  138.69    5.91
   0   7   7  855.65   22.54
   0  -7  -7  854.44   25.34
   0   7   8   14.61    2.98
   0  -7  -8   18.92    4.57
   0   7   9   56.52    2.98
   0  -7  -9   57.92    4.83
   0   7  10  643.04   15.05
   0  -7 -10  641.83   17.84
   0   7  11 2127.81   52.01
   0   7  12   84.21    4.19
   0  -7 -12   90.43    3.43
   0   7  13 1206.50   22.67
   0  -7 -13 1245.43   48.58
   0   7  14    5.59    3.37
   0  -7 -14    4.25    3.18
   0   7  15    1.65    2.73
   0  -7 -15    1.08    3.30
   0   7  16  257.95    6.99
   0  -7 -16  261.95    7.24
   0   7  17  319.30    8.70
   0  -7 -17  322.22    8.64
   0   7  18    9.02    3.87
   0  -7 -18    7.68    3.87
   0   7  19  425.41   13.53
   0  -7 -19  446.94   11.24
   0   7  20    1.97    5.84
   0  -7 -20    0.13    7.43
   0   7  21  164.98    7.62
   0  -7 -21  151.96    7.30
   0   7  22    6.10    6.67
   0  -7 -22    6.99    6.67
   0   7  23   11.81    8.00
   0  -7 -23   12.07    7.62
   0   7  24   65.66   11.30
   0  -7 -24   65.85    8.45
   0   8   0 4069.05   96.02
   0  -8   0 3892.76   94.18
   0   8   1  161.30    4.19
   0  -8  -1  166.63    4.32
   0   8   2  658.02   14.86
   0  -8  -2  643.35   13.21
   0   8   3    0.64    1.21
   0  -8  -3   -0.51    1.21
   0   8   4 1059.36   41.15
   0  -8  -4 1124.20   24.51
   0   8   5 1005.83   25.91
   0  -8  -5  948.04   26.23
   0   8   6  862.50   24.26
   0  -8  -6  822.24   22.80
   0   8   7   15.62    3.30
   0  -8  -7    7.87    5.40
   0   8   8  353.71   10.80
   0  -8  -8  334.28   11.30
   0   8   9  361.97   11.62
   0  -8  -9  356.19   12.07
   0   8  10   49.60    4.51
   0  -8 -10   51.69    3.18
   0   8  11   64.07    3.56
   0  -8 -11   61.85    3.81
   0   8  12    3.24    2.29
   0  -8 -12    1.40    4.32
   0   8  13   29.53    2.41
   0  -8 -13   27.18    3.24
   0   8  14  132.28    5.40
   0  -8 -14  123.26    5.21
   0   8  15   10.67    3.43
   0  -8 -15    7.87    2.86
   0   8  16  462.69   11.05
   0  -8 -16  465.42   12.45
   0   8  17   16.51    5.46
   0  -8 -17   16.38    3.18
   0   8  18  170.82    9.14
   0  -8 -18  173.30    6.48
   0   8  19  345.90   10.67
   0  -8 -19  357.65   10.03
   0   8  20   30.61    8.38
   0  -8 -20   32.45    6.48
   0   8  21  140.28    7.43
   0  -8 -21  143.77    7.56
   0   8  22  131.13   11.62
   0  -8 -22  131.07   11.94
   0   8  23   31.94    9.53
   0  -8 -23   38.48    8.76
   0   9   0    3.56    3.30
   0  -9   0    2.16    3.05
   0   9   1   34.29    2.10
   0  -9  -1   29.02    1.78
   0   9   2   80.78    2.73
   0  -9  -2   77.41    2.60
   0   9   3  347.81   10.67
   0  -9  -3  383.18   11.81
   0   9   4  159.08    4.00
   0  -9  -4  160.28    4.89
   0   9   5  456.65   14.29
   0  -9  -5  486.50   14.54
   0   9   6 3234.99   78.17
   0  -9  -6 3002.06   73.47
   0   9   7 1947.65   51.25
   0  -9  -7 1911.45   50.36
   0   9   8   20.38    3.68
   0  -9  -8   22.73    3.81
   0   9   9  321.14   14.80
   0  -9  -9  320.44   16.32
   0   9  10 2065.26   52.64
   0  -9 -10 2027.03   53.98
   0   9  11  180.73    8.51
   0  -9 -11  184.73    9.14
   0   9  12  769.98   23.05
   0  -9 -12  751.44   23.75
   0   9  13    4.38    4.70
   0  -9 -13    5.08    2.60
   0   9  14    0.70    9.97
   0  -9 -14    2.73    2.79
   0   9  15   88.52    5.72
   0  -9 -15  105.16    4.38
   0   9  16   11.11    3.68
   0  -9 -16   10.86    2.98
   0   9  17  151.84    6.79
   0  -9 -17  159.77    5.91
   0   9  18  250.84   10.16
   0  -9 -18  260.94   11.37
   0   9  19   -2.29    4.57
   0  -9 -19   -3.49    6.29
   0   9  20   39.05    6.99
   0  -9 -20   42.86    8.00
   0   9  21  222.83    9.78
   0  -9 -21  207.08   10.22
   0   9  22  103.13   10.29
   0  -9 -22   98.62   10.48
   0   9  23   99.51   10.86
   0  -9 -23  110.94    8.89
   0  10   0 1114.10   29.21
   0 -10   0 1109.79   42.04
   0  10   1  417.85    8.89
   0 -10  -1  390.55    9.65
   0  10   2   17.27    1.78
   0 -10  -2   15.05    2.03
   0  10   3   19.31    1.52
   0 -10  -3   20.07    1.97
   0  10   4  760.52   16.76
   0 -10  -4  778.93   17.08
   0  10   5  243.92    8.51
   0 -10  -5  229.06    6.86
   0  10   6   33.85    3.62
   0 -10  -6   30.04    3.75
   0  10   7  105.92    5.78
   0 -10  -7   92.40    5.72
   0  10   8  467.39   15.24
   0 -10  -8  453.35   15.11
   0  10   9  470.43   14.54
   0 -10  -9  442.68   15.24
   0  10  10  329.46   11.88
   0 -10 -10  336.12   12.64
   0  10  11  172.92   13.59
   0 -10 -11  190.64   13.21
   0  10  12  220.74    9.59
   0 -10 -12  217.63   11.56
   0  10  13   53.15    6.35
   0 -10 -13   48.45    6.29
   0  10  14  164.16    8.76
   0 -10 -14  197.75    9.46
   0  10  15    8.06    5.33
   0 -10 -15    7.24    5.33
   0  10  16   -0.57    5.52
   0 -10 -16    0.06    5.84
   0  10  17   81.86    8.64
   0 -10 -17   84.59    5.08
   0  10  18  154.25    9.59
   0 -10 -18  145.36    6.99
   0  10  19  162.19    8.06
   0 -10 -19  157.11    6.54
   0  10  20    7.05   11.37
   0 -10 -20    2.22    8.06
   0  10  21   -1.02    8.83
   0 -10 -21    7.56    7.05
   0  10  22   53.98   12.00
   0 -10 -22   57.03   13.02
   0  11   0   -1.40    1.97
   0 -11   0    0.51    2.29
   0  11   1 1046.47   19.31
   0 -11  -1 1065.71   27.94
   0  11   2 1729.01   31.50
   0 -11  -2 1739.93   35.50
   0  11   3 3748.04   64.20
   0 -11  -3 3814.40  134.63
   0  11   4  446.05    9.78
   0 -11  -4  451.26   11.81
   0  11   5  521.49   16.00
   0 -11  -5  490.44   11.81
   0  11   6   51.44    4.19
   0 -11  -6   43.50    4.32
   0  11   7   89.22    6.48
   0 -11  -7  101.48    9.91
   0  11   8   50.93    4.95
   0 -11  -8   57.92    5.02
   0  11   9  324.19   11.88
   0 -11  -9  315.23   11.94
   0  11  10   13.40    4.70
   0 -11 -10   13.34    5.02
   0  11  11   31.24    5.02
   0 -11 -11   30.61    5.08
   0  11  12  190.64    8.51
   0 -11 -12  198.45    8.83
   0  11  13  214.01   14.03
   0 -11 -13  216.61   14.54
   0  11  14  519.71   16.38
   0 -11 -14  526.25   24.70
   0  11  15  243.98   12.89
   0 -11 -15  254.65   12.38
   0  11  16  135.26    9.27
   0 -11 -16  139.58    8.38
   0  11  17   -1.46    7.05
   0 -11 -17   -2.54    9.53
   0  11  18  225.56   11.24
   0 -11 -18  220.61   11.24
   0  11  19  250.58   15.30
   0 -11 -19  260.87   14.22
   0  11  20  341.97   23.05
   0 -11 -20  393.34   16.64
   0  11  21  195.53   13.34
   0 -11 -21  210.89   13.21
   0  12   0  329.20   10.99
   0 -12   0  326.34   11.05
   0  12   1  331.04    7.62
   0 -12  -1  328.12    8.70
   0  12   2    7.18    1.78
   0 -12  -2    8.83    1.97
   0  12   3   12.38    1.91
   0 -12  -3   13.08    3.11
   0  12   4    6.16    1.65
   0 -12  -4    5.40    2.35
   0  12   5  152.60    4.95
   0 -12  -5  146.95    5.02
   0  12   6   32.32    5.46
   0 -12  -6   28.32    7.68
   0  12   7   -1.84    3.62
   0 -12  -7    2.98    3.49
   0  12   8   20.13    4.19
   0 -12  -8   17.91    4.00
   0  12   9    4.32    4.64
   0 -12  -9    6.35    4.64
   0  12  10   32.20    4.95
   0 -12 -10   28.70    7.24
   0  12  11   92.78    6.67
   0 -12 -11   95.06    9.46
   0  12  12   96.91    7.81
   0 -12 -12   86.56    6.99
   0  12  13   26.99    5.59
   0 -12 -13   25.08    5.08
   0  12  14  131.96    8.76
   0 -12 -14  137.36    8.45
   0  12  15    2.86    6.86
   0 -12 -15    2.16    7.81
   0  12  16    2.54    6.22
   0 -12 -16    5.14    5.97
   0  12  17  119.64   11.43
   0 -12 -17  120.85   10.92
   0  12  18  214.13   12.38
   0 -12 -18  170.00   16.32
   0  12  19   10.35   13.08
   0 -12 -19   13.72    8.13
   0  12  20   -4.38    9.72
   0 -12 -20    7.05    9.91
   0  12  21   26.48   12.70
   0 -12 -21   21.65   12.07
   0  13   0   -0.19    4.70
   0 -13   0    3.68    5.08
   0  13   1  203.27    5.33
   0 -13  -1  202.77    6.54
   0  13   2  823.77   16.00
   0 -13  -2  800.14   15.81
   0  13   3   39.82    3.11
   0 -13  -3   38.36    3.05
   0  13   4 1219.27   33.47
   0 -13  -4 1236.22   27.18
   0  13   5 1437.78   38.42
   0 -13  -5 1472.84   39.94
   0  13   6    5.65    3.68
   0 -13  -6    0.57    3.56
   0  13   7  193.62    8.57
   0 -13  -7  192.99    8.70
   0  13   8  382.93   14.42
   0 -13  -8  367.49   14.16
   0  13   9    2.54    5.02
   0 -13  -9   -3.68    6.54
   0  13  10   49.66    5.52
   0 -13 -10   52.33    5.78
   0  13  11  329.65   13.34
   0 -13 -11  374.23   20.58
   0  13  12    0.38    5.02
   0 -13 -12    0.13    5.02
   0  13  13  917.88   29.59
   0 -13 -13  898.38   28.70
   0  13  14  137.80   10.73
   0 -13 -14  141.68   10.41
   0  13  15    1.84    7.11
   0 -13 -15   -1.21    7.18
   0  13  16  151.33   10.41
   0 -13 -16  142.95   13.21
   0  13  17  169.36   11.49
   0 -13 -17  160.79   16.07
   0  13  18   55.69    8.76
   0 -13 -18   48.14    8.76
   0  13  19   24.89   10.73
   0 -13 -19   38.93   11.88
   0  13  20  288.75   18.35
   0 -13 -20  298.85   18.23
   0  14   0  131.64    6.16
   0 -14   0  126.63    6.10
   0  14   1  352.44    9.65
   0 -14  -1  344.38    9.27
   0  14   2   13.84    2.54
   0 -14  -2   14.03    3.18
   0  14   3   43.06    3.18
   0 -14  -3   39.69    3.43
   0  14   4    2.67    2.48
   0 -14  -4    0.57    2.41
   0  14   5   65.47    6.41
   0 -14  -5   62.42    4.83
   0  14   6    9.59    4.64
   0 -14  -6   10.73    4.76
   0  14   7   88.33    6.99
   0 -14  -7   82.62   10.03
   0  14   8  682.98   20.38
   0 -14  -8  681.14   20.64
   0  14   9  434.74   15.11
   0 -14  -9  409.85   14.10
   0  14  10   18.03    6.10
   0 -14 -10   13.21    5.78
   0  14  11   95.89    7.30
   0 -14 -11   89.86    7.30
   0  14  12   72.08    7.11
   0 -14 -12   74.05    6.92
   0  14  13   95.89   11.43
   0 -14 -13   91.13   10.03
   0  14  14  177.43   10.80
   0 -14 -14  167.90    9.78
   0  14  15   95.26    9.14
   0 -14 -15   92.59    8.51
   0  14  16   54.42    9.02
   0 -14 -16   46.74    9.02
   0  14  17   12.00    8.19
   0 -14 -17   10.80   11.56
   0  14  18    6.67    9.27
   0 -14 -18    1.21    9.46
   0  14  19   33.85   15.30
   0 -14 -19   22.35   13.34
   0  15   0   -0.95    3.56
   0 -15   0   -2.41    3.81
   0  15   1   65.66    4.95
   0 -15  -1   71.70    3.81
   0  15   2   72.33    3.43
   0 -15  -2   66.87    4.00
   0  15   3    1.78    2.29
   0 -15  -3    0.00    2.60
   0  15   4  165.43    5.91
   0 -15  -4  157.11    5.97
   0  15   5   87.13    5.97
   0 -15  -5   75.32    4.06
   0  15   6  622.84   27.69
   0 -15  -6  642.15   19.88
   0  15   7   21.15    5.02
   0 -15  -7   16.83    4.95
   0  15   8  319.04   12.64
   0 -15  -8  330.79   17.65
   0  15   9   68.52    6.99
   0 -15  -9   68.58    7.37
   0  15  10  408.52   22.04
   0 -15 -10  403.82   14.86
   0  15  11  243.03   12.19
   0 -15 -11  253.38   11.94
   0  15  12  785.03   26.10
   0 -15 -12  759.31   32.32
   0  15  13  320.06   14.67
   0 -15 -13  296.94   12.83
   0  15  14   31.69    8.45
   0 -15 -14   31.56    8.45
   0  15  15    7.24   14.22
   0 -15 -15    3.81    8.32
   0  15  16  337.65   14.86
   0 -15 -16  319.04   14.22
   0  15  17  332.76   15.69
   0 -15 -17  311.29   14.73
   0  15  18   16.38   10.61
   0 -15 -18   11.18   10.99
   0  16   0  244.17    9.72
   0 -16   0  226.20    8.70
   0  16   1   60.33    4.38
   0 -16  -1   58.68    4.45
   0  16   2   22.48    3.05
   0 -16  -2   22.80    4.06
   0  16   3   94.75    4.45
   0 -16  -3  111.83    5.33
   0  16   4  166.44    5.52
   0 -16  -4  164.35    5.40
   0  16   5   67.82    6.79
   0 -16  -5   68.77    4.25
   0  16   6   19.31    6.79
   0 -16  -6   37.09   10.92
   0  16   7  280.49   15.56
   0 -16  -7  294.40   11.30
   0  16   8   -0.83    5.08
   0 -16  -8    3.68    5.91
   0  16   9  413.22   16.07
   0 -16  -9  435.89   16.96
   0  16  10   18.73    5.97
   0 -16 -10   11.81    5.91
   0  16  11  246.77   12.13
   0 -16 -11  260.75   12.64
   0  16  12  121.16    9.65
   0 -16 -12  142.37    9.14
   0  16  13   18.42    7.18
   0 -16 -13   19.81    7.24
   0  16  14   49.02   11.88
   0 -16 -14   34.80    7.94
   0  16  15  368.13   15.24
   0 -16 -15  398.17   16.32
   0  16  16  143.01   11.75
   0 -16 -16  135.33   11.05
   0  16  17  158.12   16.57
   0 -16 -17  176.22   17.78
   0  17   0    0.13    5.52
   0 -17   0    5.27    4.76
   0  17   1   24.13    5.91
   0 -17  -1   28.07    6.41
   0  17   2  827.89   18.23
   0 -17  -2  849.61   20.00
   0  17   3  223.85    8.13
   0 -17  -3  225.06    6.92
   0  17   4  170.06    6.79
   0 -17  -4  178.95    8.26
   0  17   5  193.37    9.02
   0 -17  -5  187.59    9.78
   0  17   6  241.19   11.30
   0 -17  -6  231.66   10.61
   0  17   7   48.26    6.41
   0 -17  -7   54.99    6.48
   0  17   8   18.61    8.32
   0  17   9   20.64    7.05
   0 -17  -9   27.75    7.49
   0  17  10  112.15    8.57
   0 -17 -10  115.13    8.64
   0  17  11   -1.33    6.54
   0 -17 -11   -7.43    6.60
   0  17  12  439.32   16.76
   0 -17 -12  435.19   16.45
   0  17  13   67.44   10.03
   0 -17 -13   73.66   16.76
   0  17  14   53.66    8.26
   0 -17 -14   54.10   12.76
   0  17  15   10.35    8.83
   0 -17 -15   15.43    8.89
   0  17  16  273.38   21.21
   0 -17 -16  218.71   13.40
   0  18   0  256.24   10.86
   0 -18   0  237.19   10.41
   0  18   1  183.33    7.49
   0 -18  -1  192.80    7.81
   0  18   2   33.47    4.89
   0 -18  -2   27.12    4.06
   0  18   3  125.86    6.48
   0 -18  -3  130.44    6.54
   0  18   4    8.00    3.75
   0 -18  -4    7.11    3.11
   0  18   5  134.12    9.97
   0 -18  -5  126.50    8.95
   0  18   6  104.27    8.57
   0 -18  -6  101.42    7.94
   0  18   7   61.98    8.13
   0 -18  -7   53.72    7.87
   0  18   8   60.07    7.81
   0 -18  -8   59.63    7.81
   0  18   9   48.26    7.49
   0 -18  -9   46.74    7.56
   0  18  10  213.88   11.18
   0 -18 -10  192.22   12.32
   0  18  11    1.33   10.35
   0 -18 -11    1.84   14.35
   0  18  12   29.59   16.19
   0 -18 -12   32.26   16.64
   0  18  13  259.03   14.42
   0 -18 -13  244.04   18.42
   0  18  14   56.71    9.65
   0 -18 -14   42.55   14.10
   0  18  15  141.42   13.02
   0  19   0   -8.45    6.67
   0 -19   0   -3.37    6.22
   0  19   1    2.98    5.52
   0 -19  -1    0.00    6.10
   0  19   2  728.83   20.13
   0 -19  -2  704.82   16.07
   0  19   3  186.51    8.00
   0 -19  -3  174.83    7.24
   0  19   4   34.16    7.94
   0 -19  -4   32.07    5.52
   0  19   5    0.44    9.08
   0 -19  -5    4.95   13.46
   0  19   6  307.10   13.46
   0 -19  -6  336.19   18.10
   0  19   7  119.20   11.49
   0 -19  -7  126.24   16.83
   0  19   8  188.67   12.13
   0 -19  -8  190.89   12.07
   0  19   9   28.83   15.43
   0 -19  -9   33.09   11.05
   0  19  10   63.25   10.10
   0 -19 -10   55.76   12.19
   0  19  11   32.45    8.06
   0 -19 -11   27.12    8.57
   0  19  12  134.69   12.19
   0 -19 -12  140.91   11.18
   0  19  13    7.56    9.34
   0 -19 -13    1.59    9.40
   0  19  14    4.89   11.88
   0 -19 -14    5.46   11.37
   0  20   0  272.94   13.72
   0 -20   0  264.81   13.27
   0  20   1  148.09    9.21
   0 -20  -1  144.79    9.78
   0  20   2   48.71    7.68
   0 -20  -2   41.66    6.29
   0  20   3   -2.10    8.51
   0 -20  -3    0.38    5.59
   0  20   4   38.36    9.65
   0 -20  -4   26.93    5.78
   0  20   5    6.92    7.75
   0 -20  -5    7.49   11.18
   0  20   6  116.78   15.11
   0 -20  -6  116.21   11.49
   0  20   7   94.43   10.03
   0 -20  -7   90.81    9.78
   0  20   8  234.58   13.65
   0 -20  -8  232.36   14.73
   0  20   9   92.59   11.56
   0 -20  -9  105.03   14.73
   0  20  10    8.13    8.95
   0 -20 -10    4.76    9.59
   0  20  11    3.37   11.30
   0 -20 -11    5.59   12.13
   0  20  12   86.62   12.70
   0 -20 -12  121.10   14.67
   0  20  13   48.01   10.86
   0 -20 -13   68.08   13.65
   0  21   0   -5.97    9.65
   0 -21   0   -3.05    8.70
   0  21   1   34.55    9.14
   0 -21  -1   26.10    7.81
   0  21   2  132.40    9.59
   0 -21  -2  129.48   10.73
   0  21   3   14.10    7.81
   0 -21  -3    7.49    7.30
   0  21   4  139.45   11.88
   0 -21  -4  138.69   11.68
   0  21   5   -0.32    8.83
   0 -21  -5    1.14    9.91
   0  21   6   28.13   11.56
   0 -21  -6   44.45   12.13
   0  21   7    9.46    9.46
   0 -21  -7   16.76   10.35
   0  21   8  173.62   15.30
   0 -21  -8  171.01   15.69
   0  21   9    6.48   10.35
   0 -21  -9    8.57   11.05
   0  21  10   50.74   11.11
   0 -21 -10   53.91   12.13
   0  21  11    8.76   10.67
   0 -21 -11   35.18   14.35
   0  21  12   49.09   13.34
   0 -21 -12   76.33   15.18
   0  22   0  -13.59   20.26
   0 -22   0   -2.60   11.18
   0  22   1  283.16   13.53
   0 -22  -1  293.77   26.99
   0  22   2  196.73   15.05
   0 -22  -2  158.38   10.61
   0  22   3    6.54   12.76
   0 -22  -3   13.78    8.70
   0  22   4    3.05   10.92
   0 -22  -4    0.19   13.21
   0  22   5  146.57   18.29
   0 -22  -5  129.42   15.24
   0  22   6   15.05   17.08
   0 -22  -6   17.72   26.54
   0  22   7  140.28   15.37
   0 -22  -7  158.82   17.21
   0  22   8   20.89   17.34
   0 -22  -8   -2.54   25.97
   0  22   9   90.11   15.56
   0 -22  -9   99.00   16.64
   0  22  10   13.27   15.30
   0 -22 -10    6.86   18.23
   0  22  11   76.20   18.86
   0 -22 -11   97.41   26.29
   0  23   0    5.40   14.29
   0 -23   0   -7.43   24.83
   0  23   1   11.62   17.65
   0 -23  -1   14.35   26.16
   0  23   2  198.77   22.80
   0 -23  -2  183.52   20.32
   0  23   3  121.16   16.51
   0 -23  -3  103.83   17.46
   0  23   4  151.52   14.99
   0 -23  -4  158.63   18.03
   0  23   5   30.23   16.32
   0 -23  -5   24.96   16.83
   0  23   6   48.71   20.13
   0  23   7    8.32   13.72
   0 -23  -7    7.56   16.26
   0  23   8  104.72   14.99
   0 -23  -8   85.98   14.42
   0  23   9   11.68   13.97
   0 -23  -9   26.16   12.70
   0  23  10   18.23   29.59
   0 -24  -7   17.91   25.85
   0  24   8   40.13   24.19
   0 -24  -8  118.62   16.51
   1   0 -27   -1.97   10.80
   1   0 -26   70.93   19.43
   1   0 -25   -4.57    7.49
   1   0 -24  481.99   21.40
   1   0 -23   -2.29    5.59
   1   0 -22   44.13    6.99
   1   0 -21   -3.18    5.46
   1   0 -20  131.58    5.78
   1   0 -19   -1.91    6.86
   1   0 -18   80.52    4.45
   1   0 -17    1.46    3.30
   1   0 -16  379.50   10.48
   1   0 -15   -0.70    2.35
   1   0 -14  147.07    5.02
   1   0 -13    0.13    2.60
   1   0 -12  210.32    5.52
   1   0 -11    0.32    2.29
   1   0 -10 1759.68   32.51
   1   0  -9   -0.95    2.67
   1   0  -8   11.49    1.84
   1   0  -7   -1.21    1.46
   1   0  -6 2506.67   52.01
   1   0  -5    0.25    0.89
   1   0  -4  460.21   10.61
   1   0  -3    1.02    0.64
   1   0  -2   11.43    0.70
   1   0  -1    0.38    0.64
   1   0   0    6.86    0.51
   1   0   1    0.64    0.44
   1   0   2   25.08    1.14
   1   0   3    1.33    0.64
   1   0   4  449.35   10.48
   1   0   5   -0.57    0.95
   1   0   6  872.03   16.32
   1   0   7    0.76    1.71
   1   0   8  543.72   11.05
   1   0   9    0.51    1.78
   1   0  10  879.90   17.65
   1   0  11    1.40    1.97
   1   0  12   31.56    2.41
   1   0  13    2.03    2.54
   1   0  14   -0.13    2.79
   1   0  15   -1.02    2.22
   1   0  16 1192.66   26.10
   1   0  17   -0.25    3.43
   1   0  18  135.01    6.99
   1   0  19    2.79    3.56
   1   0  20  478.63   14.48
   1   0  21    1.33    5.59
   1   0  22   82.36    7.81
   1   0  23   -0.32    7.18
   1   0  24   82.17    9.72
   1   0  25    0.64    8.26
   1   0  26  241.31   18.10
   1   0  27    1.08   10.03
   1   1 -27   15.37   11.43
  -1  -1  27   23.88   12.07
   1   1 -26   -4.13   10.86
  -1  -1  26   -1.40   10.80
   1   1 -25   48.39    8.70
  -1  -1  25   38.74    8.83
   1   1 -24   59.25    8.13
  -1  -1  24   63.06    8.76
   1   1 -23    4.45    5.84
  -1  -1  23   10.10    6.35
   1   1 -22   17.08    5.78
  -1  -1  22   25.78    6.10
   1   1 -21  126.69    8.00
  -1  -1  21  117.23    7.94
   1   1 -20    7.81    4.19
  -1  -1  20    9.65    4.25
   1   1 -19  246.58    7.94
  -1  -1  19  241.25    8.57
   1   1 -18    8.83    3.24
  -1  -1  18    9.78    3.75
   1   1 -17   19.24    3.43
  -1  -1  17   15.56    3.49
   1   1 -16  400.71   13.15
  -1  -1  16  407.44    9.46
   1   1 -15    1.14    2.48
  -1  -1  15    2.54    2.67
   1   1 -14    8.00    3.11
  -1  -1  14    8.95    2.86
   1   1 -13 1901.10   39.56
  -1  -1  13 1896.72   34.93
   1   1 -12 3855.74   77.09
  -1  -1  12 3739.21   65.35
   1   1 -11 1216.03   23.69
  -1  -1  11 1225.05   23.43
   1   1 -10 5082.05   86.43
  -1  -1  10 4989.97   86.11
   1   1  -9  329.46    7.30
  -1  -1   9  330.03    7.49
   1   1  -8  542.32   11.24
  -1  -1   8  534.19   10.92
   1   1  -7   23.37    1.52
  -1  -1   7   25.08    1.59
   1   1  -6 5625.26   93.03
  -1  -1   6 5465.68  126.24
   1   1  -5 4411.58   86.68
  -1  -1   5 4503.60   74.74
   1   1  -4 3038.32   51.18
  -1  -1   4 3044.23   58.93
   1   1  -3 2076.56   39.82
  -1  -1   3 2012.11   39.82
   1   1  -2  542.26   11.75
  -1  -1   2  561.62   12.51
   1   1  -1    6.35    0.70
  -1  -1   1    6.29    0.64
   1   1   0 1441.66   24.07
  -1  -1   0 1433.46   34.42
   1   1   1   36.13    1.27
  -1  -1  -1   35.24    1.46
   1   1   2  768.84   13.53
  -1  -1  -2  723.30   12.64
   1   1   3 2697.12   63.82
  -1  -1  -3 2683.85   44.77
   1   1   4   42.36    1.59
  -1  -1  -4   38.29    1.59
   1   1   5 5865.88  109.61
  -1  -1  -5 5780.85   95.19
   1   1   6 5379.63   89.48
  -1  -1  -6 5415.19   89.41
   1   1   7 1867.32   39.25
  -1  -1  -7 1951.02   39.25
   1   1   8 1261.43   23.69
  -1  -1  -8 1261.43   26.93
   1   1   9  283.03    6.48
  -1  -1  -9  293.26    6.79
   1   1  10 1348.62   25.27
  -1  -1 -10 1407.24   30.29
   1   1  11 1533.93   38.17
  -1  -1 -11 1488.27   32.77
   1   1  12 4133.63   70.04
  -1  -1 -12 4237.97   71.25
   1   1  13 1409.27   26.23
  -1  -1 -13 1427.05   27.05
   1   1  14   83.32    3.81
  -1  -1 -14   86.75    4.13
   1   1  15  219.66    6.41
  -1  -1 -15  217.75    7.24
   1   1  16  483.20   10.86
  -1  -1 -16  490.69   10.99
   1   1  17  317.07   10.48
  -1  -1 -17  317.07    8.83
   1   1  18  386.61    9.91
  -1  -1 -18  390.74   11.68
   1   1  19   65.60    5.02
  -1  -1 -19   73.73    5.84
   1   1  20   16.76    4.89
  -1  -1 -20   21.08    4.70
   1   1  21  224.29    8.00
  -1  -1 -21  213.37    8.89
   1   1  22   19.31    6.35
  -1  -1 -22   17.21    6.54
   1   1  23    2.67    6.92
  -1  -1 -23    3.30    6.79
   1   1  24    2.60    8.51
  -1  -1 -24    0.83    8.89
   1   1  25   21.34   11.94
  -1  -1 -25   15.18   11.24
   1   1  26    2.03   11.62
  -1  -1 -26    1.02   10.03
   1   1  27   30.04   13.02
  -1  -1 -27   17.21   13.40
   1   2 -27    3.37   15.05
  -1  -2  27    8.00   17.72
   1   2 -26  121.16   12.00
  -1  -2  26  150.82   12.38
   1   2 -25   86.30   11.11
  -1  -2  25   83.19    9.14
   1   2 -24  125.10    8.13
  -1  -2  24  124.09    9.14
   1   2 -23    4.83    5.59
  -1  -2  23    7.87    6.10
   1   2 -22   70.17    6.60
  -1  -2  22   82.55    7.87
   1   2 -21   11.81    4.70
  -1  -2  21    5.46    4.89
   1   2 -20  364.45    9.91
  -1  -2  20  333.33   10.41
   1   2 -19   48.14    4.70
  -1  -2  19   44.33    4.51
   1   2 -18  183.08    7.68
  -1  -2  18  188.80    6.48
   1   2 -17   35.56    3.94
  -1  -2  17   28.64    3.94
   1   2 -16  462.81   12.38
  -1  -2  16  455.64   10.61
   1   2 -15   22.42    3.75
  -1  -2  15   20.00    3.43
   1   2 -14  279.48    7.05
  -1  -2  14  264.11    6.99
   1   2 -13  102.49    3.87
  -1  -2  13   96.84    4.25
   1   2 -12   73.47    3.56
  -1  -2  12   71.95    3.49
   1   2 -11    0.51    1.71
  -1  -2  11    1.21    1.84
   1   2 -10  273.83    7.62
  -1  -2  10  271.67    7.68
   1   2  -9  779.38   15.62
  -1  -2   9  757.85   17.72
   1   2  -8   62.87    2.35
  -1  -2   8   61.53    2.79
   1   2  -7   93.73    2.92
  -1  -2   7   99.00    4.19
   1   2  -6 1530.75   27.88
  -1  -2   6 1463.44   29.91
   1   2  -5    4.06    1.02
  -1  -2   5    2.67    0.95
   1   2  -4   75.95    2.48
  -1  -2   4   73.41    2.48
   1   2  -3  364.32    8.51
  -1  -2   3  387.50   11.62
   1   2  -2  382.80    7.37
  -1  -2   2  372.13    7.49
   1   2  -1  117.10    2.60
  -1  -2   1  113.23    2.67
   1   2   0  343.11    6.48
  -1  -2   0  330.34    6.41
   1   2   1   49.60    1.52
  -1  -2  -1   47.95    1.97
   1   2   2   30.74    1.33
  -1  -2  -2   33.40    1.52
   1   2   3  512.60   10.86
  -1  -2  -3  509.81   10.99
   1   2   4   75.32    2.35
  -1  -2  -4   78.93    2.16
   1   2   5  371.43    8.45
  -1  -2  -5  358.92    7.05
   1   2   6  101.92    3.18
  -1  -2  -6  105.67    2.98
   1   2   7   16.07    1.84
  -1  -2  -7   19.11    1.52
   1   2   8   -1.14    1.71
  -1  -2  -8    0.32    1.40
   1   2   9  129.61    5.14
  -1  -2  -9  128.28    4.51
   1   2  10   58.04    2.60
  -1  -2 -10   54.61    2.48
   1   2  11   12.45    1.78
  -1  -2 -11   16.89    2.16
   1   2  12   38.48    2.60
  -1  -2 -12   35.56    2.98
   1   2  13  379.24    8.51
  -1  -2 -13  373.46    9.21
   1   2  14  242.58    7.37
  -1  -2 -14  246.65    6.79
   1   2  15    1.59    2.73
  -1  -2 -15    7.37    4.13
   1   2  16  868.03   17.46
  -1  -2 -16  876.47   17.91
   1   2  17   59.38    4.57
  -1  -2 -17   47.06    3.94
   1   2  18   99.00    5.08
  -1  -2 -18   91.64    7.68
   1   2  19   13.34    3.75
  -1  -2 -19   14.80    4.00
   1   2  20   98.18    6.29
  -1  -2 -20  108.97    6.73
   1   2  21   35.88    6.99
  -1  -2 -21   40.96    5.65
   1   2  22  192.54    8.13
  -1  -2 -22  194.51    8.64
   1   2  23    3.94    7.30
  -1  -2 -23    2.86    6.92
   1   2  24   32.26    7.24
  -1  -2 -24   27.18    7.37
   1   2  25   40.39   10.73
  -1  -2 -25   63.95   10.16
   1   2  26   28.96   12.70
  -1  -2 -26   39.18   11.05
   1   2  27   15.94   27.50
  -1  -2 -27   12.32   22.54
   1   3 -27    9.21   21.53
  -1  -3  27  -10.61   19.37
   1   3 -26   84.08   11.37
  -1  -3  26   95.57   11.88
   1   3 -25    3.75   12.64
  -1  -3  25   -1.27    8.57
   1   3 -24  119.07    8.13
  -1  -3  24  116.02    8.26
   1   3 -23   -3.05    7.87
  -1  -3  23    7.24    8.32
   1   3 -22  310.15   11.24
  -1  -3  22  319.93   11.18
   1   3 -21    2.48    4.89
  -1  -3  21    0.57    4.57
   1   3 -20 1379.74   26.73
  -1  -3  20 1367.36   30.48
   1   3 -19   76.59    5.78
  -1  -3  19   82.43    5.91
   1   3 -18  171.78    6.35
  -1  -3  18  172.86    6.79
   1   3 -17  188.86    6.67
  -1  -3  17  192.99    7.24
   1   3 -16  557.50   16.89
  -1  -3  16  553.69   13.91
   1   3 -15   62.55    3.49
  -1  -3  15   61.60    3.94
   1   3 -14 1036.44   20.26
  -1  -3  14 1028.25   19.69
   1   3 -13 1637.25   30.93
  -1  -3  13 1628.86   34.16
   1   3 -12   -0.25    2.03
  -1  -3  12   -0.25    1.78
   1   3 -11  589.82   12.70
  -1  -3  11  637.70   19.24
   1   3 -10  184.67    4.95
  -1  -3  10  184.22    4.89
   1   3  -9   29.85    2.16
  -1  -3   9   30.23    2.29
   1   3  -8   58.87    2.60
  -1  -3   8   49.47    3.56
   1   3  -7   22.99    2.67
  -1  -3   7   21.53    2.29
   1   3  -6  125.80    3.87
  -1  -3   6  122.37    3.43
   1   3  -5    1.08    1.21
  -1  -3   5   -1.65    2.03
   1   3  -4 5298.98   85.67
  -1  -3   4 5433.23   89.10
   1   3  -3  827.01   17.02
  -1  -3   3  854.25   16.00
   1   3  -1  173.49    3.75
  -1  -3   1  166.25    3.75
   1   3   0  150.63    3.75
  -1  -3   0  152.09    3.87
   1   3   1    6.73    1.33
  -1  -3  -1    5.97    0.76
   1   3   3  290.21    7.75
  -1  -3  -3  343.68   14.92
   1   3   5  728.38   13.78
  -1  -3  -5  687.36   12.95
   1   3   6   32.01    3.49
  -1  -3  -6   36.45    1.91
   1   3   7   28.70    1.91
  -1  -3  -7   30.35    1.65
   1   3   8 1738.79   31.50
  -1  -3  -8 1677.70   34.16
   1   3   9   23.94    1.84
  -1  -3  -9   29.91    2.54
   1   3  10  121.29    4.64
  -1  -3 -10  123.58    4.64
   1   3  11  693.01   14.42
  -1  -3 -11  661.20   17.91
   1   3  12  306.72    8.26
  -1  -3 -12  298.15    7.11
   1   3  13  424.71    9.84
  -1  -3 -13  423.63   10.67
   1   3  14  131.20    4.70
  -1  -3 -14  129.36    5.97
   1   3  15   63.88    3.81
  -1  -3 -15   72.71    3.87
   1   3  16  992.18   19.43
  -1  -3 -16  980.75   19.94
   1   3  17  139.64    8.45
  -1  -3 -17  143.84    7.24
   1   3  18   25.15    4.19
  -1  -3 -18   30.42    3.62
   1   3  19  138.37    5.78
  -1  -3 -19  125.48    5.59
   1   3  20 1092.70   35.50
  -1  -3 -20 1076.32   25.85
   1   3  21    4.06    4.70
  -1  -3 -21   10.48    4.51
   1   3  22  463.83   14.86
  -1  -3 -22  464.08   15.56
   1   3  23   35.24    6.54
  -1  -3 -23   38.93    6.54
   1   3  24   19.50    9.78
  -1  -3 -24   39.69    8.13
   1   3  25    4.51   14.29
  -1  -3 -25    0.38   14.03
   1   3  26  450.87   16.51
  -1  -3 -26  463.77   17.15
   1   4 -26  120.91   16.57
  -1  -4  26  130.88   24.39
   1   4 -25   20.26    8.76
  -1  -4  25   13.02    8.51
   1   4 -24  247.35   12.32
  -1  -4  24  218.90   16.38
   1   4 -23   22.16    6.99
  -1  -4  23   30.04    6.54
   1   4 -22   12.83    7.62
  -1  -4  22    6.10    8.70
   1   4 -21   35.31    5.21
  -1  -4  21   39.82    5.72
   1   4 -20    3.24    8.26
  -1  -4  20    2.48    5.02
   1   4 -19   99.76    5.46
  -1  -4  19   91.00    5.78
   1   4 -18   26.86    4.13
  -1  -4  18   24.83    3.75
   1   4 -17   13.65    3.81
  -1  -4  17   10.99    3.56
   1   4 -16   32.32    5.78
  -1  -4  16   34.23    3.87
   1   4 -15  361.72    9.27
  -1  -4  15  357.84    8.32
   1   4 -14  524.60   11.75
  -1  -4  14  504.28   12.70
   1   4 -13 1702.46   30.67
  -1  -4  13 1722.21   32.64
   1   4 -12   30.67    4.13
  -1  -4  12   25.53    2.92
   1   4 -11   37.28    2.29
  -1  -4  11   39.75    2.35
   1   4 -10   84.27    3.24
  -1  -4  10   82.74    3.05
   1   4  -9 2330.70   47.69
  -1  -4   9 2297.05   47.12
   1   4  -8 1056.70   20.38
  -1  -4   8 1042.03   23.43
   1   4  -7  287.23    9.65
  -1  -4   7  288.12    9.34
   1   4  -6 2293.55   39.12
  -1  -4   6 2201.16   45.85
   1   4  -5  201.12    4.45
  -1  -4   5  209.94    5.78
   1   4  -4 2924.84   56.33
  -1  -4   4 3019.21   52.64
   1   4  -3  127.51    3.43
  -1  -4   3  127.51    3.75
   1   4  -2 1293.69   31.12
  -1  -4   2 1262.13   22.35
   1   4  -1 1155.25   29.08
  -1  -4   1 1204.98   24.89
   1   4   0  148.22    3.87
  -1  -4   0  154.00    4.06
   1   4   1  405.41    8.95
  -1  -4  -1  400.45    7.75
   1   4   2  447.19   18.03
  -1  -4  -2  464.53   10.35
   1   4   3    7.43    1.91
  -1  -4  -3    3.81    1.71
   1   4   4 1576.66   39.37
  -1  -4  -4 1563.14   39.25
   1   4   5    3.05    0.76
  -1  -4  -5    2.67    0.83
  -1  -4  -6 1289.31   23.31
   1   4   7   91.19    3.49
  -1  -4  -7   93.67    2.67
   1   4   8 1758.47   37.85
  -1  -4  -8 1831.69   32.01
   1   4   9 1338.14   25.08
  -1  -4  -9 1316.24   33.85
   1   4  10  224.17    6.60
  -1  -4 -10  212.04    5.52
   1   4  11   73.16    3.18
  -1  -4 -11   75.44    3.05
   1   4  12   21.91    2.48
  -1  -4 -12   22.10    2.92
   1   4  13  228.49    6.10
  -1  -4 -13  222.20    5.97
   1   4  14   20.13    3.11
  -1  -4 -14   19.62    3.11
   1   4  15  498.38   10.67
  -1  -4 -15  484.72   10.67
   1   4  16  102.69    4.76
  -1  -4 -16  103.70    6.67
   1   4  17  451.57   10.61
  -1  -4 -17  444.02   10.99
   1   4  18  276.11    8.38
  -1  -4 -18  255.35   10.41
   1   4  19   17.08    4.83
  -1  -4 -19   16.45    4.25
   1   4  20   16.76    5.59
  -1  -4 -20   14.48    4.76
   1   4  21   61.73    6.92
  -1  -4 -21   64.20    6.73
   1   4  22    5.78    6.92
  -1  -4 -22    2.29    6.48
   1   4  23   92.33    8.45
  -1  -4 -23  102.05    8.64
   1   4  24   12.45    9.08
  -1  -4 -24   25.53    8.51
   1   4  25    0.44   10.86
  -1  -4 -25    5.78   12.19
   1   4  26  147.77   19.81
  -1  -4 -26  180.67   21.78
   1   5 -26   34.55   24.32
  -1  -5  26   30.67   24.77
   1   5 -25   37.53    9.91
  -1  -5  25   58.55    8.70
   1   5 -24  206.64   13.72
  -1  -5  24  192.35   10.41
   1   5 -23  172.41    9.08
  -1  -5  23  176.16    8.51
   1   5 -22   39.31    8.19
  -1  -5  22   36.01    6.60
   1   5 -21  486.18   12.57
  -1  -5  21  493.29   13.91
   1   5 -20  771.00   19.18
  -1  -5  20  768.39   19.18
   1   5 -19  365.53    9.59
  -1  -5  19  371.56   11.05
   1   5 -18    5.59    5.91
  -1  -5  18    3.75    4.13
   1   5 -17  133.23    5.33
  -1  -5  17  129.67    5.91
   1   5 -16  579.85   13.91
  -1  -5  16  559.27   14.29
   1   5 -15  318.79    8.32
  -1  -5  15  320.76    8.76
   1   5 -14   12.26    2.86
  -1  -5  14   11.30    4.06
   1   5 -13  541.49   13.78
  -1  -5  13  511.01   16.38
   1   5 -12  115.77    3.94
  -1  -5  12  114.43    4.57
   1   5 -11  103.64    3.75
  -1  -5  11  105.61    3.56
   1   5 -10  396.39   12.57
  -1  -5  10  386.36   10.16
   1   5  -9   70.81    2.98
  -1  -5   9   63.06    4.00
   1   5  -8  113.86    3.43
  -1  -5   8  121.93    6.79
   1   5  -7  112.72    4.00
  -1  -5   7  112.78    3.94
   1   5  -6 2342.64   39.63
  -1  -5   6 2341.18   57.98
   1   5  -5 1429.08   25.34
  -1  -5   5 1420.45   30.10
   1   5  -4   45.60    1.59
  -1  -5   4   50.04    1.78
   1   5  -3  982.91   25.21
  -1  -5   3  943.09   17.34
   1   5  -2 3782.58   63.12
  -1  -5   2 3723.14   71.76
   1   5  -1 1000.69   20.51
  -1  -5   1  975.92   20.07
   1   5   0  418.42   11.24
  -1  -5   0  399.82    8.06
   1   5   1  150.76    4.76
  -1  -5  -1  151.71    3.68
   1   5   2 1660.87   41.72
  -1  -5  -2 1677.38   33.72
   1   5   3 2809.96   66.87
  -1  -5  -3 2766.91   67.12
   1   5   4  326.73   10.35
  -1  -5  -4  336.70   10.67
   1   5   5    3.30    1.91
  -1  -5  -5    2.92    2.03
   1   5   6 2011.41   41.40
  -1  -5  -6 2071.42   42.74
   1   5   7    4.64    0.89
  -1  -5  -7    5.52    1.21
   1   5   8 2214.81   55.57
  -1  -5  -8 2326.13   59.06
   1   5   9  303.99   10.73
  -1  -5  -9  316.44    7.37
   1   5  10  174.76    4.64
  -1  -5 -10  177.05    4.64
   1   5  11  192.80    6.41
  -1  -5 -11  186.38    7.30
   1   5  12  980.68   22.35
  -1  -5 -12 1023.42   22.35
   1   5  13    0.00    2.29
  -1  -5 -13    0.64    2.54
   1   5  14    0.19    3.11
  -1  -5 -14    3.18    2.92
   1   5  15   -1.21    2.79
  -1  -5 -15   -1.02    2.48
   1   5  16   73.92    4.13
  -1  -5 -16   73.66    6.22
   1   5  17   11.24    4.45
  -1  -5 -17    6.67    3.94
   1   5  18   60.26    4.38
  -1  -5 -18   62.04    4.89
   1   5  19    8.32    4.45
  -1  -5 -19    9.65    4.95
   1   5  20  330.09    9.53
  -1  -5 -20  334.73   10.73
   1   5  21  244.74   10.54
  -1  -5 -21  228.42   10.35
   1   5  22  117.48    8.51
  -1  -5 -22  119.64    7.30
   1   5  23   18.86    8.51
  -1  -5 -23   25.34    8.32
   1   5  24  228.42   10.86
  -1  -5 -24  230.20   10.16
   1   5  25   11.75   13.53
  -1  -5 -25    3.75   12.51
   1   6 -25  187.91   21.78
  -1  -6  25  189.88   22.23
   1   6 -24  167.40   10.99
  -1  -6  24  161.62    9.97
   1   6 -23  356.76   14.10
  -1  -6  23  339.81   11.81
   1   6 -22    9.78    6.86
  -1  -6  22   13.27    6.29
   1   6 -21    1.65    5.59
  -1  -6  21   -2.29    6.16
   1   6 -20  165.55   10.41
  -1  -6  20  179.84    7.43
   1   6 -19  286.40    8.70
  -1  -6  19  269.00    8.06
   1   6 -18  105.99    5.14
  -1  -6  18   97.54    5.52
   1   6 -17  191.34    6.73
  -1  -6  17  189.18    9.72
   1   6 -16   91.89    5.33
  -1  -6  16   85.86    5.59
   1   6 -15    4.32    3.37
  -1  -6  15    2.10    2.98
   1   6 -14    2.35    4.38
  -1  -6  14    3.37    3.11
   1   6 -13  130.18    5.33
  -1  -6  13  127.71    5.14
   1   6 -12  240.87    7.56
  -1  -6  12  235.60    7.43
   1   6 -11   96.46    3.87
  -1  -6  11   89.10    4.19
  -1  -6  10  572.74   17.21
   1   6  -9   16.45    1.65
  -1  -6   9   14.73    2.29
   1   6  -8 1452.07   30.04
  -1  -6   8 1511.57   28.45
   1   6  -7 2044.11   35.94
  -1  -6   7 2103.23   37.53
   1   6  -6 1516.65   26.93
  -1  -6   6 1511.26   28.26
   1   6  -5 2008.80   40.90
  -1  -6   5 1922.88   40.64
   1   6  -4   15.37    1.33
  -1  -6   4   16.96    1.21
   1   6  -3 1637.31   28.70
  -1  -6   3 1640.17   34.55
   1   6  -2   54.17    1.65
  -1  -6   2   51.31    1.78
   1   6  -1   89.29    2.54
  -1  -6   1   92.91    3.05
   1   6   0  172.86    3.94
  -1  -6   0  175.52    5.59
   1   6   1  744.58   14.35
  -1  -6  -1  744.26   13.59
   1   6   2  320.31    6.54
  -1  -6  -2  330.85    7.94
   1   6   3  379.37   10.61
  -1  -6  -3  357.14   10.92
   1   6   4   48.07    3.18
  -1  -6  -4   52.77    3.30
   1   6   5 1816.64   46.29
  -1  -6  -5 1839.76   47.31
   1   6   6   19.18    2.67
  -1  -6  -6   18.67    2.67
   1   6   7 2145.02   53.85
  -1  -6  -7 2151.18   52.20
   1   6   8 1790.92   37.15
  -1  -6  -8 1772.70   43.94
   1   6   9   23.81    2.03
  -1  -6  -9   24.26    2.35
   1   6  10  272.05    7.11
  -1  -6 -10  271.54    7.24
   1   6  11  330.09    9.14
  -1  -6 -11  334.41   10.92
   1   6  12  183.40    8.00
  -1  -6 -12  181.11    5.27
   1   6  13   12.70    4.83
  -1  -6 -13   11.94    2.54
   1   6  14  412.20   13.97
  -1  -6 -14  396.64    9.14
   1   6  15   30.74    2.98
  -1  -6 -15   31.82    2.98
   1   6  16   11.18    3.49
  -1  -6 -16   11.68    5.27
   1   6  17   14.73    4.32
  -1  -6 -17   20.07    4.45
   1   6  18   60.77    4.32
  -1  -6 -18   50.99    4.38
   1   6  19  131.77    6.54
  -1  -6 -19  140.15    7.62
   1   6  20    1.14    5.78
  -1  -6 -20    5.65    5.21
   1   6  21   27.94    5.59
  -1  -6 -21   34.61    5.40
   1   6  22   16.00    6.99
  -1  -6 -22   12.89    6.54
   1   6  23  383.05   15.43
  -1  -6 -23  359.62   14.35
   1   6  24   16.26    9.08
  -1  -6 -24   15.75    8.64
  -1  -6 -25  107.07   30.67
   1   7 -24   73.85    9.65
  -1  -7  24   87.70    8.76
   1   7 -23   -0.19   14.03
  -1  -7  23   14.61   10.73
   1   7 -22  134.82    7.68
  -1  -7  22  125.36    8.70
   1   7 -21  143.77    8.38
  -1  -7  21  164.41    8.06
   1   7 -20   11.75    6.16
  -1  -7  20   12.32    5.21
   1   7 -19    2.60    5.40
  -1  -7  19    2.79    4.95
   1   7 -18   50.55    5.52
  -1  -7  18   45.85    4.32
   1   7 -17    2.86    3.30
  -1  -7  17    9.27    3.30
   1   7 -16  335.93   10.41
  -1  -7  16  312.88    8.45
   1   7 -15    1.65    2.60
  -1  -7  15    2.98    2.92
   1   7 -14   26.48    3.81
  -1  -7  14   24.77    3.81
   1   7 -13  145.74    4.64
  -1  -7  13  150.44    7.87
   1   7 -12 2498.29   45.28
  -1  -7  12 2400.75   43.31
   1   7 -11  135.26    5.84
  -1  -7  11  149.49    6.41
   1   7 -10 1728.18   30.86
  -1  -7  10 1709.00   36.07
   1   7  -9    3.75    2.10
  -1  -7   9    1.46    2.10
   1   7  -8  110.69    4.06
  -1  -7   8  117.74    4.45
   1   7  -7  249.89    5.72
  -1  -7   7  251.35    6.92
   1   7  -6 2404.11   58.49
  -1  -7   6 2392.37   42.36
   1   7  -5  760.01   20.96
  -1  -7   5  787.76   15.11
   1   7  -4  490.06   11.05
  -1  -7   4  474.56   12.13
   1   7  -3 1023.61   18.86
  -1  -7   3 1025.26   19.11
   1   7  -2    1.52    1.08
  -1  -7   2    1.08    1.27
   1   7  -1  170.89    4.06
  -1  -7   1  161.81    4.00
   1   7   0  121.48    4.57
  -1  -7   0  125.55    3.81
   1   7   1  577.56   13.34
  -1  -7  -1  540.80   11.81
   1   7   2  792.90   17.02
  -1  -7  -2  827.07   21.85
   1   7   3  413.53    9.72
  -1  -7  -3  420.71   10.41
   1   7   4    7.18    3.11
  -1  -7  -4    6.99    2.16
   1   7   5   22.92    3.11
  -1  -7  -5   24.58    3.24
   1   7   6 2092.06   50.80
  -1  -7  -6 2022.84   77.73
   1   7   7 2043.16   51.82
  -1  -7  -7 2056.56   72.46
   1   7   8  933.18   25.40
  -1  -7  -8  928.36   26.42
   1   7   9   80.14    4.83
  -1  -7  -9   79.06    3.11
   1   7  10  667.61   20.07
  -1  -7 -10  669.33   16.51
   1   7  11    2.60    5.40
  -1  -7 -11   -1.27    1.84
   1   7  12  614.46   19.50
  -1  -7 -12  609.00   18.42
   1   7  13   79.70    4.32
  -1  -7 -13   81.22    4.32
   1   7  14   56.65    3.94
  -1  -7 -14   54.61    3.37
   1   7  15  124.28    8.51
  -1  -7 -15  133.29    4.76
   1   7  16  596.81   19.24
  -1  -7 -16  542.32   12.13
   1   7  17   13.15    3.37
  -1  -7 -17   15.69    3.24
   1   7  18  247.47    8.89
  -1  -7 -18  256.81   11.49
   1   7  19    0.51    5.84
  -1  -7 -19    4.19    6.35
   1   7  20   -3.94    6.54
  -1  -7 -20   -0.70    4.89
   1   7  21   -1.14    6.79
  -1  -7 -21    3.94    6.35
   1   7  22   24.83    9.02
  -1  -7 -22   25.91    9.91
   1   7  23    6.99    8.70
  -1  -7 -23   -2.60    8.51
   1   7  24   17.34   10.92
  -1  -7 -24   28.32   10.03
   1   8 -24    7.30   21.02
  -1  -8  24   22.61   17.40
   1   8 -23  203.85   12.07
  -1  -8  23  193.18    9.78
   1   8 -22  187.78    9.84
  -1  -8  22  193.05    9.53
   1   8 -21   50.29    6.35
  -1  -8  21   45.02    8.19
   1   8 -20  234.20    9.08
  -1  -8  20  241.69    8.70
   1   8 -19  375.75   11.43
  -1  -8  19  375.94   10.29
   1   8 -18  411.38   11.49
  -1  -8  18  411.31   10.03
   1   8 -17  172.28    6.29
  -1  -8  17  167.27    6.79
   1   8 -16 2425.26   44.96
  -1  -8  16 2405.89   51.12
   1   8 -15   15.49    3.18
  -1  -8  15   22.16    6.54
   1   8 -14  196.99    8.19
  -1  -8  14  194.89    7.37
   1   8 -13   43.50    7.62
  -1  -8  13   49.72    4.64
   1   8 -12  426.81   11.37
  -1  -8  12  459.96   11.88
   1   8 -11  157.93    6.79
  -1  -8  11  167.01    4.95
   1   8 -10  414.61    8.89
  -1  -8  10  421.73    9.27
   1   8  -9   -0.83    1.33
  -1  -8   9   -0.13    1.78
   1   8  -8   74.55    5.14
  -1  -8   8   81.92    2.79
   1   8  -7  173.62    5.08
  -1  -8   7  169.87    5.27
   1   8  -6   73.73    2.92
  -1  -8   6   70.49    2.48
   1   8  -5 1286.45   27.62
  -1  -8   5 1294.07   28.26
   1   8  -4   30.29    1.65
  -1  -8   4   32.20    1.71
   1   8  -3   69.22    2.41
  -1  -8   3   67.31    3.62
   1   8  -2  158.57    4.64
  -1  -8   2  158.95    4.57
   1   8  -1 2025.06   35.05
  -1  -8   1 2016.04   36.01
   1   8   0 3202.29   76.01
  -1  -8   0 3132.43   54.10
   1   8   1  103.64    3.43
  -1  -8  -1  111.96    3.18
   1   8   2 1263.27   23.18
  -1  -8  -2 1266.83   27.43
   1   8   3  133.87    4.00
  -1  -8  -3  131.83    4.00
   1   8   4  586.96   16.70
  -1  -8  -4  572.55   17.78
   1   8   5 2469.97   90.11
  -1  -8  -5 2572.14   67.38
   1   8   6 1391.04   36.51
  -1  -8  -6 1353.51   35.56
   1   8   7 1799.75   44.71
  -1  -8  -7 1748.25   44.13
   1   8   8   18.80    4.38
  -1  -8  -8   26.29    3.87
   1   8   9   20.00    6.73
  -1  -8  -9   23.37    4.13
   1   8  10   -2.60    4.06
  -1  -8 -10    1.08    3.68
   1   8  11  166.82    8.70
  -1  -8 -11  174.76    7.24
   1   8  12   30.67    2.60
  -1  -8 -12   33.28    2.86
   1   8  13    6.48    2.54
  -1  -8 -13   11.11    2.79
   1   8  14  569.69   13.21
  -1  -8 -14  556.67   14.80
   1   8  15    8.06    3.24
  -1  -8 -15    6.48    3.37
   1   8  16 1199.58   26.67
  -1  -8 -16 1153.73   25.72
   1   8  17  182.19    6.22
  -1  -8 -17  166.51   12.57
   1   8  18  186.07    7.81
  -1  -8 -18  179.78    7.75
   1   8  19  190.19    8.64
  -1  -8 -19  206.58    8.13
   1   8  20  169.11    9.08
  -1  -8 -20  172.73    9.08
   1   8  21    2.10    7.62
  -1  -8 -21   -0.95    6.29
   1   8  22  328.76   14.03
  -1  -8 -22  302.47   13.53
   1   8  23  204.48   11.30
  -1  -8 -23  218.20   10.61
   1   9 -23   16.96    8.76
  -1  -9  23   22.35    9.53
   1   9 -22    2.54    9.14
  -1  -9  22    1.52    8.70
   1   9 -21   20.38    6.73
  -1  -9  21   25.85    6.73
   1   9 -20   33.66    5.97
  -1  -9  20   43.25    5.40
   1   9 -19    6.41    5.27
  -1  -9  19    2.03    8.26
   1   9 -18  179.84    6.73
  -1  -9  18  187.14    8.19
   1   9 -17  376.26    9.84
  -1  -9  17  374.04    9.65
   1   9 -16  263.79    9.21
  -1  -9  16  273.19    8.95
   1   9 -15   17.34    3.81
  -1  -9  15   14.99    3.81
   1   9 -14  759.37   22.67
  -1  -9  14  779.19   17.84
   1   9 -13  201.12    6.86
  -1  -9  13  199.02    5.59
   1   9 -12  172.22    5.84
  -1  -9  12  166.70    6.22
   1   9 -11   55.95    3.56
  -1  -9  11   56.84    2.79
   1   9 -10  465.29   14.99
  -1  -9  10  420.71   10.92
   1   9  -9   83.13    5.65
  -1  -9   9   94.05    5.91
   1   9  -8  151.39    7.49
  -1  -9   8  153.68    5.08
   1   9  -7  380.07    9.14
  -1  -9   7  380.83   11.62
   1   9  -6   38.55    3.56
  -1  -9   6   36.07    2.35
   1   9  -5  200.99    7.18
  -1  -9   5  194.89    4.83
   1   9  -4   18.48    1.52
  -1  -9   4   19.50    1.84
   1   9  -3   26.86    2.22
  -1  -9   3   27.43    1.84
   1   9  -2  919.15   17.78
  -1  -9   2  879.21   17.40
   1   9  -1  245.76    5.65
  -1  -9   1  254.14    7.94
   1   9   0  166.00    4.06
  -1  -9   0  168.22    4.19
   1   9   1   28.51    1.91
  -1  -9  -1   30.35    1.78
   1   9   2    2.79    1.78
  -1  -9  -2    3.05    1.65
   1   9   3  226.71    6.22
  -1  -9  -3  233.95    8.13
   1   9   4 1251.78   33.59
  -1  -9  -4 1246.83   33.66
   1   9   5  114.94    5.46
  -1  -9  -5  113.48    7.68
   1   9   6  769.22   21.34
  -1  -9  -6  781.22   30.23
   1   9   7  608.36   17.72
  -1  -9  -7  640.88   29.15
   1   9   8  449.48   13.84
  -1  -9  -8  455.07   14.92
   1   9   9  573.56   17.15
  -1  -9  -9  533.37   16.70
   1   9  10  461.16   14.48
  -1  -9 -10  467.19   14.99
   1   9  11  306.09   11.56
  -1  -9 -11  310.34   12.38
   1   9  12  426.68   14.42
  -1  -9 -12  444.91   14.42
   1   9  13  113.73    7.30
  -1  -9 -13  103.70    7.56
   1   9  14  170.57    9.14
  -1  -9 -14  178.00    9.14
   1   9  15   24.96    5.27
  -1  -9 -15   21.72    5.21
   1   9  16  336.12   11.05
  -1  -9 -16  329.20   13.46
   1   9  17   95.51    5.84
  -1  -9 -17   91.06    5.97
   1   9  18    8.06    4.32
  -1  -9 -18    3.81    4.95
   1   9  19   72.14    5.33
  -1  -9 -19   75.82    6.41
   1   9  20  125.36    8.95
  -1  -9 -20  136.79    9.08
   1   9  21   12.83    7.11
  -1  -9 -21   14.80    8.26
   1   9  22    6.60    8.19
  -1  -9 -22    5.27    7.43
   1  10 -22   56.90   10.99
  -1 -10  22   62.55   11.05
   1  10 -21    1.02    7.56
  -1 -10  21    0.32    7.18
   1  10 -20   10.16    5.14
  -1 -10  20    7.24    5.27
   1  10 -19   15.30    7.30
  -1 -10  19    9.40    4.51
   1  10 -18   61.79    6.22
  -1 -10  18   68.52    5.14
   1  10 -17  215.15   12.32
  -1 -10  17  222.01   11.49
   1  10 -16  102.37    8.57
  -1 -10  16  108.91    8.13
   1  10 -15 1003.67   24.45
  -1 -10  15 1040.89   25.15
   1  10 -14    2.98    3.11
  -1 -10  14    3.18    2.10
   1  10 -13  430.87   14.48
  -1 -10  13  417.03   11.18
   1  10 -12  190.64    8.83
  -1 -10  12  195.15    6.35
   1  10 -11  141.99    8.45
  -1 -10  11  128.28    4.13
   1  10 -10   -2.73    4.25
  -1 -10  10   -1.27    4.32
   1  10  -9 1571.33   42.80
  -1 -10   9 1601.87   33.78
   1  10  -8  585.31   27.05
  -1 -10   8  594.71   18.03
   1  10  -7 2406.65   61.28
  -1 -10   7 2258.75   45.60
   1  10  -6   33.97    4.00
  -1 -10   6   42.80    4.00
   1  10  -5  163.46    6.54
  -1 -10   5  157.68    4.06
   1  10  -4   47.18    2.67
  -1 -10   4   49.60    2.35
   1  10  -3 3741.31   63.12
  -1 -10   3 3753.05   76.78
   1  10  -2  414.04    8.64
  -1 -10   2  403.88    9.65
   1  10  -1  437.86   10.22
  -1 -10   1  452.46   11.56
   1  10   0  751.25   14.73
  -1 -10   0  745.28   16.32
   1  10   1  131.07    3.68
  -1 -10  -1  132.66    4.19
   1  10   2  332.82    7.62
  -1 -10  -2  318.72    8.32
   1  10   3 1213.61   25.85
  -1 -10  -3 1211.01   26.93
   1  10   4  415.12   10.03
   1  10   5    0.95    2.79
  -1 -10  -5    1.08    2.86
   1  10   6 1167.45   32.70
  -1 -10  -6 1117.66   43.31
   1  10   7  684.25   19.37
  -1 -10  -7  674.85   19.88
   1  10   8    5.40    4.00
  -1 -10  -8    8.51    4.83
   1  10   9  593.44   18.86
  -1 -10  -9  623.73   19.62
   1  10  10  172.98    8.57
  -1 -10 -10  168.28   12.83
   1  10  11  307.17   11.37
  -1 -10 -11  298.15   11.68
   1  10  12   65.03    6.03
  -1 -10 -12   58.04    6.16
   1  10  13  219.59    9.84
  -1 -10 -13  241.31   16.13
   1  10  14    3.49    6.67
  -1 -10 -14    0.76    6.60
   1  10  15 1456.77   68.27
  -1 -10 -15 1420.13   55.88
  -1 -10 -16  165.11    9.91
   1  10  17  303.42   12.83
  -1 -10 -17  303.10   12.76
   1  10  18  293.83   14.16
  -1 -10 -18  270.21   13.21
   1  10  19   16.19    8.70
  -1 -10 -19   16.07    8.38
   1  10  20    1.40    8.76
  -1 -10 -20    6.79    9.40
   1  10  21    6.86    9.53
  -1 -10 -21   14.80    9.78
   1  10  22   98.56   13.08
  -1 -10 -22   86.36   12.38
   1  11 -21   66.04   10.73
  -1 -11  21   76.20   10.86
   1  11 -20    8.45    9.53
  -1 -11  20    9.21    9.72
   1  11 -19    1.08    9.91
  -1 -11  19    7.68    8.89
   1  11 -18  272.11   17.34
  -1 -11  18  229.18   16.89
   1  11 -17  381.59   17.02
   1  11 -16    1.21    6.22
  -1 -11  16   -2.73    8.26
   1  11 -15   38.36    6.41
  -1 -11  15   30.48    6.03
   1  11 -14  150.44    8.57
  -1 -11  14  137.36    8.70
   1  11 -13  314.53   12.57
  -1 -11  13  333.58   12.57
   1  11 -12  127.64    8.00
  -1 -11  12  134.75    8.51
   1  11 -11  306.21   12.32
  -1 -11  11  285.38   16.45
   1  11 -10  465.04   16.26
  -1 -11  10  454.62   16.26
   1  11  -9  114.81    6.67
  -1 -11   9  116.02    6.03
   1  11  -8   -2.16    3.43
  -1 -11   8   -0.06    3.24
   1  11  -7  333.71   11.18
  -1 -11   7  344.38   10.92
   1  11  -6  238.20    9.21
  -1 -11   6  243.28    7.43
   1  11  -5    7.56    3.43
  -1 -11   5    7.56    1.71
   1  11  -4   96.21    4.00
  -1 -11   4   92.08    3.11
   1  11  -3  218.83    5.33
  -1 -11   3  218.71    6.41
   1  11  -2   10.10    1.84
  -1 -11   2   11.24    1.71
   1  11  -1  259.41    6.16
  -1 -11   1  255.79    5.91
   1  11   0  456.91    9.78
  -1 -11   0  459.96    9.59
   1  11   1   37.59    2.48
  -1 -11  -1   40.20    3.62
   1  11   2  943.09   18.03
  -1 -11  -2  935.98   18.48
   1  11   3   42.67    4.06
  -1 -11  -3   52.83    3.49
   1  11   4  144.85    5.97
  -1 -11  -4  143.07    4.51
   1  11   5   -1.08    3.56
  -1 -11  -5   -4.70    6.48
   1  11   6    2.35    3.18
  -1 -11  -6    1.59    3.05
   1  11   7  252.30    9.72
  -1 -11  -7  248.30    9.65
   1  11   8  616.68   18.80
  -1 -11  -8  592.93   17.84
   1  11   9    2.29    3.94
  -1 -11  -9    1.91    3.94
   1  11  10   90.94    6.03
  -1 -11 -10   85.03    5.84
   1  11  11  336.70   12.00
  -1 -11 -11  332.63   12.19
   1  11  12  278.27   11.37
  -1 -11 -12  306.79   15.88
   1  11  13  214.45   10.03
  -1 -11 -13  207.66   10.03
   1  11  14   68.20    7.56
  -1 -11 -14   57.53    8.95
   1  11  15   16.96    5.65
  -1 -11 -15   16.83    5.52
   1  11  16   42.55    7.94
  -1 -11 -16   34.86    7.30
   1  11  17  204.99   11.56
  -1 -11 -17  188.86   14.86
   1  11  18  130.69   12.38
  -1 -11 -18  128.15   11.18
   1  11  19  262.40   12.95
  -1 -11 -19  251.35   12.45
   1  11  20   20.26   10.35
  -1 -11 -20   21.08   10.22
   1  11  21   10.92    9.91
  -1 -11 -21    8.19    9.46
   1  12 -21   35.37   10.86
  -1 -12  21   48.90   10.54
   1  12 -20   -0.64    9.14
  -1 -12  20    7.75    9.78
   1  12 -19   67.06   10.99
  -1 -12  19   69.85   18.10
   1  12 -18    4.51    7.11
  -1 -12  18    3.81   10.41
   1  12 -17    4.25    6.54
  -1 -12  17    4.06    6.79
   1  12 -16  164.03   14.67
  -1 -12  16  166.57   10.03
   1  12 -15  171.08    9.84
  -1 -12  15  161.17   13.78
   1  12 -14  422.81   15.30
  -1 -12  14  430.93   16.19
   1  12 -13  354.60   17.65
  -1 -12  13  387.50   21.15
   1  12 -12  101.35    7.24
  -1 -12  12  105.16    7.49
   1  12 -11   50.80    5.27
  -1 -12  11   46.17    5.72
   1  12 -10  933.56   27.62
  -1 -12  10  952.74   27.62
   1  12  -9  342.54   13.02
  -1 -12   9  348.57   12.32
   1  12  -8 2148.39   56.33
  -1 -12   8 2205.28   56.77
   1  12  -7   83.63    5.40
  -1 -12   7   81.28    5.65
   1  12  -6   57.92    3.18
  -1 -12   6   57.85    2.73
   1  12  -5  618.90   17.59
  -1 -12   5  624.62   12.38
   1  12  -4 1381.39   29.91
  -1 -12   4 1353.26   25.66
   1  12  -3  222.71    6.92
  -1 -12   3  223.91    6.79
   1  12  -2  676.06   13.53
  -1 -12   2  702.35   19.94
   1  12  -1   59.88    2.79
  -1 -12   1   57.34    3.37
   1  12   0  203.97    5.40
  -1 -12   0  215.34    5.78
   1  12   1   22.16    2.98
  -1 -12  -1   26.29    2.98
   1  12   2  351.75    7.81
  -1 -12  -2  360.64    8.83
   1  12   3  382.74    9.91
  -1 -12  -3  385.40   11.88
   1  12   4  161.74    6.41
  -1 -12  -4  147.90    7.49
   1  12   5  159.01    7.11
  -1 -12  -5  152.41    6.73
   1  12   6  237.12    9.65
   1  12   7    4.76    3.75
  -1 -12  -7    6.73    3.81
   1  12   8 1821.91   49.22
  -1 -12  -8 1808.58   46.55
   1  12   9  250.08   14.92
  -1 -12  -9  238.84   10.80
   1  12  10  888.03   25.34
  -1 -12 -10  820.97   31.75
   1  12  11  133.74    7.75
  -1 -12 -11  145.87    8.70
   1  12  12   13.46    5.21
  -1 -12 -12    2.86    4.83
   1  12  13  166.89   12.32
  -1 -12 -13  135.26   11.43
   1  12  14  755.95   23.37
  -1 -12 -14  752.96   30.93
   1  12  15  425.41   15.88
  -1 -12 -15  406.99   15.75
   1  12  16  596.17   20.70
  -1 -12 -16  569.44   18.99
   1  12  17   -1.27    7.11
  -1 -12 -17    1.84    6.86
   1  12  18   17.78    8.19
  -1 -12 -18   10.03   11.05
   1  12  19   51.37    9.27
  -1 -12 -19   40.64    8.83
   1  12  20   72.84   10.35
  -1 -12 -20   78.11   13.91
   1  13 -20   73.98   13.91
  -1 -13  20   29.85   12.26
   1  13 -19   53.53   10.73
  -1 -13  19   43.31   10.35
   1  13 -18   54.30    9.08
  -1 -13  18   57.92    8.89
   1  13 -17   50.93   11.68
  -1 -13  17   47.75    9.08
   1  13 -16   30.74    9.84
  -1 -13  16   43.18   13.84
   1  13 -15    9.02    6.29
  -1 -13  15   15.11    6.35
   1  13 -14  144.91    9.08
  -1 -13  14  123.96    8.32
   1  13 -13  335.93   13.65
  -1 -13  13  336.95   13.02
   1  13 -12    0.38    5.21
  -1 -13  12   -1.40    4.83
   1  13 -11  535.02   17.84
  -1 -13  11  538.13   16.57
   1  13 -10  214.45    9.91
  -1 -13  10  229.37   12.95
   1  13  -9   93.29    6.60
  -1 -13   9   94.18    6.86
   1  13  -8    3.11    4.70
  -1 -13   8    1.71    4.51
   1  13  -7   -0.19    3.81
  -1 -13   7   -0.76    3.81
   1  13  -6   -0.51    3.75
  -1 -13   6    2.48    3.49
   1  13  -5   74.74    3.75
  -1 -13   5   86.68    6.16
   1  13  -4   22.42    2.16
  -1 -13   4   25.34    2.41
   1  13  -3   16.07    2.60
  -1 -13   3   13.08    6.16
   1  13  -2  329.52    9.14
  -1 -13   2  339.30    9.27
   1  13  -1  109.48    3.87
  -1 -13   1  111.32    5.33
   1  13   0  650.28   19.05
  -1 -13   0  647.10   13.21
   1  13   1    2.79    2.22
  -1 -13  -1    2.10    2.54
   1  13   2  143.90    4.83
  -1 -13  -2  137.23    4.06
   1  13   3  158.50    4.32
  -1 -13  -3  150.69    5.33
   1  13   4  230.71    8.95
  -1 -13  -4  219.40    6.29
   1  13   5   63.69    6.22
  -1 -13  -5   66.30    6.29
   1  13   6  334.35   11.30
  -1 -13  -6  325.52   10.67
   1  13   7  515.90   16.89
  -1 -13  -7  519.97   17.21
   1  13   8  175.33   11.49
   1  13   9    5.46    4.32
  -1 -13  -9    7.11    4.64
   1  13  10    7.68    5.59
  -1 -13 -10    7.11    5.21
   1  13  11    0.64    5.02
  -1 -13 -11    3.18    4.76
   1  13  12   39.69    5.78
  -1 -13 -12   45.91    6.03
   1  13  13  262.97   11.24
  -1 -13 -13  272.18   10.92
   1  13  14   29.47    6.60
  -1 -13 -14   25.34    6.48
   1  13  15  124.78    9.72
  -1 -13 -15  118.50    9.34
   1  13  16    0.06    6.86
  -1 -13 -16    6.48    6.92
   1  13  17  142.31   11.49
  -1 -13 -17  145.99   11.68
   1  13  18   27.31    8.64
  -1 -13 -18   23.75    8.83
   1  13  19   67.06   20.07
  -1 -13 -19   70.49   11.81
   1  13  20  102.37   19.50
  -1 -13 -20  110.75   12.95
   1  14 -19    4.76   11.05
  -1 -14  19    2.67   10.86
   1  14 -18  186.51   16.51
   1  14 -17  177.43   11.75
  -1 -14  17  209.37   11.94
   1  14 -16   29.72    7.49
  -1 -14  16   32.58    7.49
   1  14 -15  120.34    9.84
  -1 -14  15  102.56   12.32
   1  14 -14  119.58   11.75
  -1 -14  14  105.61    9.14
   1  14 -13  206.70   11.94
  -1 -14  13  201.69   10.54
   1  14 -12   91.44    9.08
  -1 -14  12  103.76    9.08
   1  14 -11   12.95    5.97
  -1 -14  11    1.21    6.92
   1  14 -10    0.83    5.72
  -1 -14  10   -2.03    6.86
   1  14  -9   -1.33    5.02
  -1 -14   9    0.25    5.40
   1  14  -8   96.72    7.30
  -1 -14   8   89.16    6.86
   1  14  -7  509.36   23.31
  -1 -14   7  557.31   17.27
   1  14  -6    3.49    2.54
  -1 -14   6    2.98    4.19
   1  14  -5  373.78   10.67
  -1 -14   5  354.73   11.81
   1  14  -4  645.20   15.88
  -1 -14   4  629.13   13.15
   1  14  -3  106.05    4.70
  -1 -14   3  106.37    4.00
   1  14  -2    3.05    2.41
  -1 -14   2    5.14    5.08
   1  14  -1 1283.02   23.50
  -1 -14   1 1254.51   26.93
   1  14   0 1523.57   28.26
  -1 -14   0 1575.52   32.89
   1  14   1 1177.99   25.34
  -1 -14  -1 1168.78   24.96
   1  14   2  218.90    6.60
  -1 -14  -2  204.48    6.48
   1  14   3    9.78    3.56
  -1 -14  -3   14.16    5.02
   1  14   4  380.39   10.16
  -1 -14  -4  387.31   10.73
   1  14   5 1059.17   30.93
  -1 -14  -5 1047.04   29.15
   1  14   6  244.11   10.41
  -1 -14  -6  225.31   10.10
   1  14   7 1182.18   31.31
  -1 -14  -7 1196.72   31.62
   1  14   8   14.92    4.57
  -1 -14  -8   18.80    4.89
   1  14   9  387.94   13.40
  -1 -14  -9  337.65   18.61
   1  14  10   42.36    6.60
  -1 -14 -10   35.37    6.29
   1  14  11   -2.29    5.78
  -1 -14 -11   -0.19    6.92
   1  14  12    0.83    6.67
  -1 -14 -12    4.13    6.29
   1  14  13   36.32    6.48
  -1 -14 -13   34.29    6.48
   1  14  14  277.13   12.64
  -1 -14 -14  248.81   12.07
   1  14  15   32.51    7.24
  -1 -14 -15   27.69   10.03
   1  14  16   -5.08    8.32
  -1 -14 -16    1.97    8.13
   1  14  17  127.07   13.15
  -1 -14 -17  146.06   12.19
   1  14  18  421.41   19.50
  -1 -14 -18  410.04   17.08
   1  14  19   38.36   11.56
  -1 -14 -19   49.02   11.62
   1  15 -18   69.28   11.30
  -1 -15  18   63.95   11.75
   1  15 -17   40.45    8.64
  -1 -15  17   44.01   13.34
   1  15 -16   -0.70    8.64
  -1 -15  16    5.84    9.02
   1  15 -15    8.95    9.53
   1  15 -14  238.77   15.37
  -1 -15  14  229.76   11.62
   1  15 -13  151.52    9.97
  -1 -15  13  160.66    9.91
   1  15 -12   17.91    5.97
  -1 -15  12   15.88    5.72
   1  15 -11   66.30    9.46
  -1 -15  11   77.66    7.87
   1  15 -10   -1.02    6.03
  -1 -15  10   -5.21    6.03
   1  15  -9   38.48    5.72
  -1 -15   9   32.26    5.59
   1  15  -8   66.55    6.60
  -1 -15   8   57.22    8.83
   1  15  -7   30.55    5.59
  -1 -15   7   28.20    5.91
   1  15  -6    4.51    4.19
  -1 -15   6    7.87    2.54
   1  15  -5  276.43    8.38
  -1 -15   5  256.87    7.49
   1  15  -4    2.60    2.67
  -1 -15   4    2.73    2.48
   1  15  -3  376.64    9.21
  -1 -15   3  364.19   12.26
   1  15  -2   80.33    6.03
  -1 -15   2   89.35    5.02
   1  15  -1  314.41    7.87
  -1 -15   1  326.98   11.11
   1  15   0   55.44    3.87
  -1 -15   0   64.07    3.43
   1  15   1   87.25    4.19
  -1 -15  -1   87.95    4.06
   1  15   2  182.57    6.29
  -1 -15  -2  179.33    7.05
   1  15   3 1068.26   23.94
  -1 -15  -3 1069.02   30.35
   1  15   4   20.45    3.49
  -1 -15  -4   17.02    2.60
   1  15   5  119.64    6.60
  -1 -15  -5  117.35    6.92
   1  15   6    3.49    5.02
  -1 -15  -6   -3.56    5.91
   1  15   7    5.46    5.27
  -1 -15  -7    8.00    6.29
   1  15   8   16.83   10.10
  -1 -15  -8   22.80    6.79
   1  15   9  193.50    9.72
  -1 -15  -9  188.16    9.40
   1  15  10   13.53    5.46
  -1 -15 -10   16.26    5.52
   1  15  11   80.97   10.73
  -1 -15 -11   80.01    7.81
   1  15  12   85.60    7.56
  -1 -15 -12   83.82    7.49
   1  15  13  156.98   12.76
  -1 -15 -13  133.23   12.64
   1  15  14    3.11    6.67
  -1 -15 -14   10.80    6.73
   1  15  15    6.29    7.05
  -1 -15 -15   10.35    7.30
   1  15  16   89.29   10.48
  -1 -15 -16  110.31   11.43
   1  15  17   67.76   10.92
  -1 -15 -17   55.88    9.40
   1  15  18   15.43   14.73
  -1 -15 -18   20.19   14.67
   1  16 -17    2.60   10.22
  -1 -16  17   -6.54   10.22
   1  16 -16  146.18   11.43
  -1 -16  16  125.42   10.73
   1  16 -15   84.52    9.65
  -1 -16  15   90.37    9.46
   1  16 -14   41.66   11.88
  -1 -16  14   34.55    7.68
   1  16 -13    6.99    7.87
  -1 -16  13   15.81    8.26
   1  16 -12  104.40    8.70
  -1 -16  12   85.60    8.06
   1  16 -11    9.65    6.22
  -1 -16  11    0.57    6.03
   1  16 -10    7.30    5.65
  -1 -16  10   10.48    5.59
   1  16  -9  128.85    8.45
  -1 -16   9  124.40    7.87
   1  16  -8   54.61    6.92
  -1 -16   8   52.33    6.99
   1  16  -7    0.89    6.79
  -1 -16   7    2.29   10.61
   1  16  -6  105.23    7.75
  -1 -16   6   85.60    7.56
   1  16  -5   89.73    5.46
  -1 -16   5   85.03    3.94
   1  16  -4  494.25   12.51
  -1 -16   4  488.85   12.89
   1  16  -3  151.65    6.41
  -1 -16   3  142.31    6.48
   1  16  -2   52.58    4.89
  -1 -16   2   43.50    5.33
   1  16  -1    8.19    4.06
  -1 -16   1    5.97    5.65
   1  16   0 1481.41   26.93
  -1 -16   0 1444.20   30.10
   1  16   1    0.38    2.92
  -1 -16  -1    0.64    3.24
   1  16   2  200.42    6.67
  -1 -16  -2  198.13    6.79
   1  16   3    8.95    3.24
  -1 -16  -3   10.22    3.30
   1  16   4  596.74   15.05
  -1 -16  -4  558.89   14.67
   1  16   5  197.37    9.72
  -1 -16  -5  188.73    9.78
   1  16   6  605.12   17.97
  -1 -16  -6  600.55   18.29
   1  16   7   15.88    6.10
  -1 -16  -7   18.29    5.91
   1  16   8   21.97    5.59
  -1 -16  -8   16.57    5.52
   1  16   9  323.23   12.95
  -1 -16  -9  329.39   14.10
   1  16  10  217.94   10.48
  -1 -16 -10  202.19   15.11
   1  16  11  188.67   10.48
  -1 -16 -11  183.65   10.48
   1  16  12    5.84    8.70
  -1 -16 -12   17.02    9.34
   1  16  13   97.99    9.65
  -1 -16 -13   82.62   11.18
   1  16  14   89.10    8.89
  -1 -16 -14   77.41   12.83
   1  16  15   90.24   11.24
  -1 -16 -15   84.59   19.11
   1  16  16   47.18   10.86
  -1 -16 -16   56.26   11.05
   1  16  17    8.51   10.67
  -1 -16 -17   14.16   11.18
   1  17 -16   11.94   11.49
  -1 -17  16   22.16   18.16
   1  17 -15    4.13    9.46
  -1 -17  15    7.49   10.22
   1  17 -14   -1.97    9.72
  -1 -17  14   -5.02    9.14
   1  17 -13   -2.54    8.38
  -1 -17  13    5.72    8.45
   1  17 -12    0.25    9.97
  -1 -17  12    2.03    9.65
   1  17 -11    7.87    9.27
  -1 -17  11    4.13   13.02
   1  17 -10  635.03   37.02
  -1 -17  10  711.05   23.69
   1  17  -9    5.59    6.03
  -1 -17   9    2.79    6.16
   1  17  -8   74.62    7.68
  -1 -17   8   68.52    7.11
   1  17  -7    9.14    5.65
  -1 -17   7   11.37    6.03
   1  17  -6  643.42   35.50
  -1 -17   6  655.04   22.04
   1  17  -5   -3.30    3.62
  -1 -17   5   -0.13    2.86
   1  17  -4  455.70   12.07
  -1 -17   4  448.91   11.37
   1  17  -3  248.30    7.56
  -1 -17   3  259.73    8.76
   1  17  -2   46.68    3.56
  -1 -17   2   54.17    4.38
   1  17  -1   72.27    4.51
  -1 -17   1   72.20    5.21
   1  17   0   -0.51    3.11
  -1 -17   0    0.06    3.56
   1  17   1   20.83    4.19
  -1 -17  -1   20.13    3.37
   1  17   2   61.73    3.94
  -1 -17  -2   59.76    4.89
   1  17   3    9.08    3.68
  -1 -17  -3   12.00    4.19
   1  17   4  534.45   17.91
  -1 -17  -4  548.48   17.97
   1  17   5   36.13    5.78
  -1 -17  -5   35.24    8.06
   1  17   6  259.86   11.37
  -1 -17  -6  265.95   17.02
   1  17   7   24.13    6.67
  -1 -17  -7   18.23    6.73
   1  17   8   13.21    5.91
  -1 -17  -8    5.78    5.59
   1  17   9    7.43    6.92
  -1 -17  -9    3.43    6.92
   1  17  10  209.69   10.48
  -1 -17 -10  239.54   16.45
   1  17  11   25.53    8.00
  -1 -17 -11   13.27    8.13
   1  17  12  269.64   13.65
  -1 -17 -12  246.96   12.38
   1  17  13   -0.38    6.99
  -1 -17 -13    5.65    7.81
   1  17  14   43.88    9.84
  -1 -17 -14   38.93   10.22
   1  17  15    7.87    9.14
  -1 -17 -15    2.35    8.70
   1  17  16    7.05    9.40
  -1 -17 -16    6.67    9.53
   1  18 -15  156.79   16.64
  -1 -18  15  142.69   13.40
   1  18 -14  267.54   15.62
  -1 -18  14  267.73   19.62
   1  18 -13   78.68    9.65
  -1 -18  13   69.35    9.53
   1  18 -12  224.17   13.08
  -1 -18  12  215.72   12.00
   1  18 -11    5.02    7.62
  -1 -18  11    1.46    7.24
   1  18 -10  170.51   17.84
  -1 -18  10  159.58   14.03
   1  18  -9  103.38   15.81
  -1 -18   9   92.46   11.05
   1  18  -8  503.52   19.18
  -1 -18   8  526.25   18.86
   1  18  -7  197.18   11.43
  -1 -18   7  185.24   11.11
   1  18  -6   41.40   12.38
  -1 -18   6   34.55    8.89
   1  18  -5   26.73    7.87
  -1 -18   5   38.36    4.06
   1  18  -4  254.78    9.46
  -1 -18   4  253.25    9.08
   1  18  -3   79.95    5.97
  -1 -18   3   87.63    7.11
   1  18  -2    5.02    6.73
  -1 -18   2    5.14    4.38
   1  18  -1    2.10    4.00
  -1 -18   1   -1.02    4.13
   1  18   0  150.44    5.78
  -1 -18   0  152.66    6.22
   1  18   1    0.19    4.45
  -1 -18  -1   -0.25    3.75
   1  18   2   41.34    4.51
  -1 -18  -2   33.47    5.08
   1  18   3   46.80    5.21
  -1 -18  -3   49.28    4.32
   1  18   4  167.59    9.14
  -1 -18  -4  141.87    9.59
   1  18   5    5.40    5.65
  -1 -18  -5    5.27    5.84
   1  18   6  169.17   10.29
  -1 -18  -6  168.47   13.65
   1  18   7   21.21    6.35
  -1 -18  -7   13.53    6.41
   1  18   8  131.13   11.05
  -1 -18  -8  130.06   15.43
   1  18   9   32.13    8.26
  -1 -18  -9   19.18    8.00
   1  18  10  391.63   16.00
  -1 -18 -10  380.07   15.18
   1  18  11   12.13    8.00
  -1 -18 -11    7.49    7.62
   1  18  12    1.59   10.03
  -1 -18 -12    4.89    9.46
   1  18  13  108.40   18.29
  -1 -18 -13  131.07   14.10
   1  18  14  154.44   14.73
  -1 -18 -14  170.63   13.40
   1  18  15   87.25   11.81
  -1 -18 -15   97.60   12.19
   1  19 -14   72.20   11.81
  -1 -19  14   66.11   11.24
   1  19 -13  473.55   19.88
  -1 -19  13  444.59   20.07
   1  19 -12    0.51   10.03
  -1 -19  12    9.72   10.54
   1  19 -11  257.06   13.46
  -1 -19  11  239.47   13.59
   1  19 -10   -3.62    7.87
  -1 -19  10    3.68    8.19
   1  19  -9    1.27    9.02
  -1 -19   9    0.32   11.49
   1  19  -8   54.68   11.43
  -1 -19   8   46.48    9.53
   1  19  -7   13.72    7.24
  -1 -19   7   11.62    7.56
   1  19  -6   21.46    8.00
  -1 -19   6   21.15   11.05
   1  19  -5  278.72   13.21
  -1 -19   5  246.77   11.68
   1  19  -4   85.41    7.62
  -1 -19   4   73.85    5.78
   1  19  -3  295.55   10.03
  -1 -19   3  286.46   12.07
   1  19  -2   35.63    6.16
  -1 -19   2   34.93   10.29
   1  19  -1   90.30    6.92
  -1 -19   1   81.54    5.84
   1  19   0    6.03    5.14
  -1 -19   0   -0.57    8.00
   1  19   1  136.72    7.11
  -1 -19  -1  125.36    7.43
   1  19   2   42.42    6.16
  -1 -19  -2   33.40    5.78
   1  19   3  600.74   21.21
  -1 -19  -3  575.60   29.21
   1  19   4   10.80    9.21
  -1 -19  -4   -1.21    8.83
   1  19   5  201.88   15.81
  -1 -19  -5  187.53   12.76
   1  19   6   17.59    9.97
  -1 -19  -6   28.89    8.45
   1  19   7   20.19    7.18
  -1 -19  -7   17.78    8.26
   1  19   8   11.37    7.37
  -1 -19  -8    8.38    7.68
   1  19   9   12.38    7.81
  -1 -19  -9   23.81    8.38
   1  19  10   -1.84   14.92
  -1 -19 -10   -1.71    9.59
   1  19  11  156.79   13.78
  -1 -19 -11  152.79   21.08
   1  19  12    6.67    8.89
  -1 -19 -12   -5.91    8.89
   1  19  13  411.88   19.31
  -1 -19 -13  387.82   17.97
   1  19  14    3.43   12.57
  -1 -19 -14  -15.81   15.37
   1  20 -13   24.45   11.75
  -1 -20  13    7.30   13.91
   1  20 -12  168.98   12.70
  -1 -20  12  161.49   15.11
   1  20 -11   20.38   10.03
  -1 -20  11   28.01   11.24
   1  20 -10  176.79   12.13
  -1 -20  10  188.10   13.15
   1  20  -9    4.64   12.57
  -1 -20   9   -6.48   10.29
   1  20  -8  173.36   20.51
  -1 -20   8  201.94   15.37
   1  20  -7   22.48   12.32
  -1 -20   7   26.93    9.14
   1  20  -6   52.20    9.78
  -1 -20   6   49.79   13.02
   1  20  -5   25.59    8.32
  -1 -20   5   25.15    8.45
   1  20  -4  296.88   12.83
  -1 -20   4  290.72    9.59
   1  20  -3   79.70   10.41
  -1 -20   3   67.89    7.05
   1  20  -2    7.62    6.99
  -1 -20   2   -1.59    6.41
   1  20  -1   26.67   13.84
  -1 -20   1   20.83    7.56
   1  20   0  222.07   10.10
  -1 -20   0  227.22   13.21
   1  20   1    2.35    6.86
  -1 -20  -1   20.32    8.13
   1  20   2  171.65   14.48
  -1 -20  -2  183.59    7.94
   1  20   3   16.19    8.45
  -1 -20  -3   15.88    8.38
   1  20   4  111.70   10.48
   1  20   5    8.00   10.86
  -1 -20  -5    5.21   15.37
   1  20   6  307.74   16.13
  -1 -20  -6  364.70   23.05
   1  20   7    6.35   11.81
  -1 -20  -7   -2.60   18.10
   1  20   8   55.44   10.61
  -1 -20  -8   69.16   11.81
   1  20   9    7.43   12.00
  -1 -20  -9   -1.97   10.16
   1  20  10  189.62   13.02
  -1 -20 -10  180.79   19.05
   1  20  11   13.02    9.40
  -1 -20 -11   16.51   10.92
   1  20  12   13.53   11.18
  -1 -20 -12   13.72   15.18
   1  20  13    6.35   14.10
  -1 -20 -13   -0.83   12.83
   1  21 -12  230.39   19.18
  -1 -21  12  203.08   29.66
   1  21 -11   57.47   22.10
  -1 -21  11   61.60   15.24
   1  21 -10   -1.91   10.86
  -1 -21  10    5.08   11.88
   1  21  -9   13.53   11.11
  -1 -21   9   13.27   12.00
   1  21  -8    9.34   11.94
  -1 -21   8   28.83   16.57
   1  21  -7   17.27   11.62
  -1 -21   7    1.97   19.50
   1  21  -6  169.68   13.97
  -1 -21   6  162.06   23.24
   1  21  -5   96.14   15.24
  -1 -21   5  126.24   13.65
   1  21  -4  202.19   13.59
  -1 -21   4  203.91   15.43
   1  21  -3   15.30    7.81
  -1 -21   3   17.08    9.53
   1  21  -2   47.63    8.19
  -1 -21   2   37.47    7.05
   1  21  -1   -0.83    7.68
  -1 -21   1    8.00    7.30
   1  21   0   48.07   12.57
  -1 -21   0   46.55    8.83
   1  21   1    3.87    8.51
  -1 -21  -1   -7.30    6.99
   1  21   2   73.16   10.48
  -1 -21  -2   61.34    8.26
   1  21   3    3.37   10.41
  -1 -21  -3   -5.14   11.56
   1  21   4  189.88   12.70
  -1 -21  -4  186.57   12.07
   1  21   5    0.51   10.22
  -1 -21  -5   -1.08   14.16
   1  21   6   67.06   10.48
  -1 -21  -6   70.68   12.45
   1  21   7   50.55   10.48
  -1 -21  -7   39.69   10.22
   1  21   8    5.21    9.46
  -1 -21  -8   -0.38   12.07
   1  21   9   36.83   15.88
   1  21  10  144.41   15.75
  -1 -21 -10  115.70   14.61
   1  21  11   80.27   13.27
  -1 -21 -11   82.68   12.45
   1  21  12   86.36   15.56
  -1 -21 -12   71.57   16.76
   1  22 -11    5.91   15.24
  -1 -22  11   -8.57   18.23
   1  22 -10  109.61   15.05
  -1 -22  10  113.10   16.00
   1  22  -9    3.37   12.70
  -1 -22   9    3.81   14.29
   1  22  -8  328.06   17.59
  -1 -22   8  325.20   19.94
   1  22  -7   27.88   12.70
  -1 -22   7   49.72   15.11
   1  22  -6   32.96   12.32
  -1 -22   6   33.28   12.57
   1  22  -5    5.40   13.84
  -1 -22   5    8.38   14.92
   1  22  -4  357.97   20.51
  -1 -22   4  408.64   20.89
   1  22  -3    5.78   15.37
  -1 -22   3   11.24   11.30
   1  22  -2   19.88   11.81
  -1 -22   2   27.56    8.76
   1  22  -1   -3.49   10.41
  -1 -22   1   -4.13    9.46
   1  22   0   84.59   23.88
  -1 -22   0   76.39   10.10
   1  22   1   21.78    8.38
  -1 -22  -1   16.51   12.19
   1  22   2   -0.13    9.59
  -1 -22  -2    6.67    9.72
   1  22   3   12.83   13.27
  -1 -22  -3   13.15   15.43
   1  22   4  156.54   14.92
  -1 -22  -4  175.97   15.37
   1  22   5  105.86   13.21
  -1 -22  -5  117.93   14.29
   1  22   6   78.36   14.29
  -1 -22  -6   88.52   14.67
   1  22   7   -1.52   12.45
  -1 -22  -7    2.54   12.45
   1  22   8  144.28   16.70
  -1 -22  -8  129.86   17.08
   1  22   9    7.56   13.53
  -1 -22  -9   -5.52   14.22
   1  22  10  294.97   21.21
  -1 -22 -10  300.69   20.51
   1  23 -10   53.15   19.62
  -1 -23  10   37.09   27.18
   1  23  -9   19.50   16.13
  -1 -23   9   25.02   29.91
   1  23  -8   -7.87   19.05
  -1 -23   8   16.32   17.46
  -1 -23   7  226.39   20.13
   1  23  -6   27.05   13.78
  -1 -23   6   41.59   15.62
   1  23  -5  105.86   15.94
  -1 -23   5   78.30   18.99
  -1 -23   4   -7.11   20.07
   1  23  -3   78.24   20.00
  -1 -23   3   88.02   16.51
   1  23  -2   61.85   19.88
  -1 -23   2   59.82   16.96
   1  23  -1    3.87   25.59
  -1 -23   1   25.27   14.80
  -1 -23   0    4.25   17.34
   1  23   1   45.72   18.67
  -1 -23  -1   54.36   15.62
   1  23   2  -10.61   18.16
  -1 -23  -2    5.59   19.69
   1  23   3  137.17   17.02
  -1 -23  -3  130.56   27.43
   1  23   4   21.21   14.35
  -1 -23  -4   11.94   13.40
   1  23   5   88.46   14.54
  -1 -23  -5   94.18   15.24
   1  23   6   11.43   16.89
  -1 -23  -6   17.40   20.58
   1  23   7   47.50   18.92
  -1 -23  -7   21.40   30.16
   1  23   8    8.26   21.08
  -1 -23  -8   34.80   18.35
   1  23   9    4.00   15.24
  -1 -23  -9    6.60   10.48
   1  24   6   52.83   18.29
   1  24   7  118.18   28.26
  -1 -24  -7   32.58   15.37
   1  24   8   -0.51   14.16
  -1 -24  -8  -13.15   12.70
   2   0 -27   -1.40   10.10
   2   0 -26    7.05    9.40
   2   0 -25   -6.79   11.88
   2   0 -24  468.40   13.46
   2   0 -23   -5.33    7.05
   2   0 -22  756.77   19.62
   2   0 -21   -1.27    5.52
   2   0 -20    3.62    4.06
   2   0 -19   -1.02    4.25
   2   0 -18  987.86   22.61
   2   0 -17    2.22    3.30
   2   0 -16 1450.04   26.99
   2   0 -15    1.14    2.48
   2   0 -14   53.85    3.94
   2   0 -13    1.65    2.60
   2   0 -12   64.84    3.87
   2   0 -11   -1.71    3.62
   2   0 -10    7.05    2.35
   2   0  -9   -0.25    3.37
   2   0  -8  257.38    6.10
   2   0  -7    0.13    1.40
   2   0  -6   69.47    2.29
   2   0  -5    0.06    1.02
   2   0  -4 9999.00  161.81
   2   0  -3    0.57    0.83
   2   0  -2 4272.00   81.09
   2   0  -1   -1.27    0.95
   2   0   1    0.44    0.70
   2   0   3    1.33    1.08
   2   0   4 8885.59  144.85
   2   0   5    0.19    1.08
   2   0   6 1761.97   32.01
   2   0   7    0.89    1.40
   2   0   8 1707.93   30.16
   2   0   9    0.25    1.40
   2   0  10   11.24    1.78
   2   0  11    1.59    1.71
   2   0  12  309.64    7.11
   2   0  13    0.44    2.10
   2   0  14   47.75    3.05
   2   0  15    0.00    2.35
   2   0  16  103.13    5.65
   2   0  17    0.51    3.68
   2   0  18 1679.86   31.82
   2   0  19    2.10    4.64
   2   0  20   76.39    9.02
   2   0  21   -0.32    4.45
   2   0  22  591.22   17.40
   2   0  23    1.21    7.37
   2   0  24  885.30   22.42
   2   0  25   -1.52   11.62
   2   0  26   -2.41   11.88
   2   0  27   55.06    9.53
   2   1 -27    6.86   13.34
  -2  -1  27    4.00   12.26
   2   1 -26  303.86   14.80
  -2  -1  26  307.55   16.26
   2   1 -25   -8.64   10.86
  -2  -1  25   -5.40    8.70
   2   1 -24    2.86    6.73
  -2  -1  24   -3.56    6.48
   2   1 -23   15.94    5.97
  -2  -1  23   18.67    5.84
   2   1 -22  344.51   14.48
  -2  -1  22  368.38   12.45
   2   1 -21    3.56    4.76
  -2  -1  21    5.59    5.02
   2   1 -20   18.48    4.38
  -2  -1  20   14.86    4.89
   2   1 -19   14.73    4.25
  -2  -1  19   15.43    4.64
   2   1 -18  185.11    6.48
  -2  -1  18  175.84    6.99
   2   1 -17    7.68    3.94
  -2  -1  17    7.24    3.62
   2   1 -16   25.59    3.18
  -2  -1  16   27.37    3.18
   2   1 -15  294.40    7.56
  -2  -1  15  281.89    6.99
   2   1 -14   68.20    5.02
  -2  -1  14   66.93    3.75
   2   1 -13   39.18    3.30
  -2  -1  13   44.77    4.13
   2   1 -12   14.54    2.35
  -2  -1  12   17.08    2.54
   2   1 -11  182.00    7.62
  -2  -1  11  174.00    5.08
   2   1 -10  130.94    4.38
  -2  -1  10  121.42    4.13
   2   1  -9   33.02    2.29
  -2  -1   9   40.45    2.48
   2   1  -8  547.78   11.49
  -2  -1   8  559.59   11.62
   2   1  -7  182.64    4.76
  -2  -1   7  190.51    4.83
   2   1  -6   72.90    2.92
  -2  -1   6   72.39    3.94
   2   1  -5    2.79    1.33
  -2  -1   5    3.37    1.65
   2   1  -4  916.86   20.45
  -2  -1   4  852.22   18.16
   2   1  -3  218.58    5.52
  -2  -1   3  218.58    5.84
   2   1  -2   79.19    2.03
  -2  -1   2   75.38    2.41
   2   1  -1   42.99    1.59
  -2  -1   1   41.59    1.52
   2   1   0  314.47    8.83
  -2  -1   0  363.94    8.70
   2   1   1  294.53    8.19
  -2  -1  -1  306.09    7.49
   2   1   2  207.08    5.02
  -2  -1  -2  215.28    5.33
   2   1   3  122.05    2.86
  -2  -1  -3  121.80    2.92
   2   1   4  427.06    9.72
  -2  -1  -4  416.20    8.13
   2   1   5 1541.10   27.50
  -2  -1  -5 1516.34   37.47
   2   1   6 2070.47   36.13
  -2  -1  -6 2069.13   41.53
   2   1   7  326.47    8.13
  -2  -1  -7  319.42    9.78
   2   1   8   92.59    3.05
  -2  -1  -8   89.73    2.86
   2   1   9    4.45    2.22
  -2  -1  -9    5.21    1.71
   2   1  10  442.94    9.84
  -2  -1 -10  465.86   10.86
   2   1  11   10.92    1.97
  -2  -1 -11   10.86    1.91
   2   1  12    0.70    1.97
  -2  -1 -12    0.57    2.03
   2   1  13  333.52    7.75
  -2  -1 -13  322.66   10.54
   2   1  14  364.95   10.10
  -2  -1 -14  371.11    8.64
   2   1  15  396.13    8.89
  -2  -1 -15  398.93   10.80
   2   1  16  152.28    5.91
  -2  -1 -16  160.73    5.46
   2   1  17    2.35    3.11
  -2  -1 -17    3.49    3.11
   2   1  18    1.91    4.19
  -2  -1 -18    1.21    3.68
   2   1  19   -1.91    4.25
  -2  -1 -19   -5.08    4.51
   2   1  20   79.63    6.03
  -2  -1 -20   84.08    5.52
   2   1  21  121.80    6.92
  -2  -1 -21  128.34    6.99
   2   1  22    5.14    6.79
  -2  -1 -22    0.76    6.54
   2   1  23    3.62    6.48
  -2  -1 -23    4.25    6.48
   2   1  24   54.93    9.08
  -2  -1 -24   51.82   10.54
   2   1  25   -5.33   10.16
  -2  -1 -25    2.73   10.16
   2   1  26    6.16    9.59
  -2  -1 -26   -0.89    9.65
   2   1  27   -2.98   24.45
  -2  -1 -27   -3.68    8.51
   2   2 -27    8.19   18.48
  -2  -2  27    9.65   16.76
   2   2 -26  126.44   12.89
  -2  -2  26  144.28   16.32
   2   2 -25  221.50   11.11
  -2  -2  25  214.90   10.73
   2   2 -24   40.90    7.68
  -2  -2  24   29.34    7.24
   2   2 -23  485.17   13.02
  -2  -2  23  495.58   15.62
   2   2 -22  260.30   12.13
  -2  -2  22  265.95    9.34
   2   2 -21   46.29    5.91
  -2  -2  21   45.21    6.29
   2   2 -20    2.41    4.25
  -2  -2  20    2.10    4.13
   2   2 -19  383.62   14.99
  -2  -2  19  390.61   11.94
   2   2 -18  412.90   10.10
  -2  -2  18  412.07   11.62
   2   2 -17  758.93   15.56
  -2  -2  17  776.14   18.29
   2   2 -16   38.67    3.56
  -2  -2  16   31.12    3.75
   2   2 -15  474.12   14.92
  -2  -2  15  496.60   11.37
   2   2 -14  282.97    6.99
  -2  -2  14  278.59    8.13
   2   2 -13    3.37    2.22
  -2  -2  13    3.37    2.29
   2   2 -12  452.40   10.22
  -2  -2  12  453.10    9.97
   2   2 -11  595.28   12.64
  -2  -2  11  594.39   19.11
   2   2 -10  222.39    6.16
  -2  -2  10  227.98    6.92
   2   2  -9  697.52   14.35
  -2  -2   9  694.47   14.03
   2   2  -8 5620.37   96.65
  -2  -2   8 5685.53  109.80
   2   2  -7 1287.98   24.39
  -2  -2   7 1250.45   26.99
   2   2  -6  620.17   12.32
  -2  -2   6  621.83   12.70
   2   2  -5  199.59    6.54
  -2  -2   5  213.56    5.91
   2   2  -4 4881.96   93.41
  -2  -2   4 4976.96   96.27
   2   2  -3  205.75    4.38
  -2  -2   3  209.24    5.14
   2   2  -2 5999.30   96.84
  -2  -2   2 5886.96  113.16
   2   2  -1 6386.35  101.92
  -2  -2   1 6101.54  115.64
   2   2   0 7017.26  112.53
  -2  -2   0 6786.17  126.44
   2   2   1 3337.36   54.87
  -2  -2  -1 3405.12   56.71
   2   2   2    3.94    0.95
  -2  -2  -2    4.19    0.95
   2   2   3   12.38    1.14
  -2  -2  -3   12.45    1.21
   2   2   4   46.10    1.71
  -2  -2  -4   44.07    1.65
   2   2   5  185.18    4.45
  -2  -2  -5  185.62    4.95
   2   2   6  432.46    8.95
  -2  -2  -6  435.25    8.64
   2   2   7 4438.38   87.06
  -2  -2  -7 4411.71   84.08
   2   2   8 1931.71   35.31
  -2  -2  -8 1956.80   34.61
   2   2   9 2274.76   41.21
  -2  -2  -9 2234.50   57.09
   2   2  10 5206.71  102.43
  -2  -2 -10 5126.13  100.59
   2   2  11  146.38    7.68
  -2  -2 -11  128.21    4.32
   2   2  12  422.36   14.80
  -2  -2 -12  443.19    9.72
   2   2  13  813.92   18.48
  -2  -2 -13  799.13   16.26
   2   2  14 1729.64   34.61
  -2  -2 -14 1635.34   40.83
   2   2  15   82.36    3.75
  -2  -2 -15   79.25    3.56
   2   2  16  408.90    9.21
  -2  -2 -16  401.53   11.43
   2   2  17  268.30    7.24
  -2  -2 -17  250.90    8.95
   2   2  18   39.94    5.40
  -2  -2 -18   33.66    5.65
   2   2  19   -1.91    3.62
  -2  -2 -19    0.13    3.68
   2   2  20   82.68    6.29
  -2  -2 -20   81.98    5.59
   2   2  21  190.51    9.59
  -2  -2 -21  201.81    9.84
   2   2  22    5.72    5.33
  -2  -2 -22   -1.46    5.33
   2   2  23   49.34    8.38
  -2  -2 -23   53.41    8.83
   2   2  24    1.91    7.62
  -2  -2 -24    4.13    7.37
   2   2  25  104.78   10.86
  -2  -2 -25  111.39   12.00
   2   2  26   -1.71   12.38
  -2  -2 -26   -1.21   13.34
   2   3 -27   24.89   23.18
  -2  -3  27   21.15   25.02
   2   3 -26  148.34   10.67
  -2  -3  26  148.28   12.64
   2   3 -25   27.18    9.65
  -2  -3  25   14.61   12.89
   2   3 -24   38.86    8.45
  -2  -3  24   30.42    9.40
   2   3 -23   71.12    8.13
  -2  -3  23   72.71    7.43
   2   3 -22  280.11   13.08
  -2  -3  22  283.80    9.46
   2   3 -21  117.23    6.48
  -2  -3  21  128.91    7.18
   2   3 -20    2.98    4.64
  -2  -3  20   -4.38    6.73
   2   3 -19  123.70    6.22
  -2  -3  19  122.56    5.97
   2   3 -18  247.35    7.68
  -2  -3  18  238.96    8.32
   2   3 -17    5.21    3.94
  -2  -3  17    4.19    3.94
   2   3 -16  135.90    4.89
  -2  -3  16  140.15    5.21
   2   3 -15  109.80    4.25
  -2  -3  15  112.15    4.38
   2   3 -14    7.05    2.48
  -2  -3  14    8.26    2.60
   2   3 -13   16.51    2.54
  -2  -3  13   21.91    2.54
   2   3 -12  103.45    3.81
  -2  -3  12   99.89    4.13
   2   3 -11   32.77    2.35
  -2  -3  11   32.45    2.35
   2   3 -10   44.45    2.67
  -2  -3  10   45.60    2.67
   2   3  -9  343.74    8.00
  -2  -3   9  346.54    7.81
   2   3  -8  662.02   13.84
  -2  -3   8  633.83   13.46
   2   3  -7  134.37    3.81
  -2  -3   7  136.85    3.94
   2   3  -6  335.81   10.03
  -2  -3   6  339.24   10.54
   2   3  -5  252.81    6.92
  -2  -3   5  252.49    6.99
   2   3  -4  318.09    7.87
  -2  -3   4  307.61    6.92
   2   3  -3  113.80    2.92
  -2  -3   3  118.12    3.87
   2   3  -2  530.38   11.81
  -2  -3   2  522.44   10.41
   2   3  -1 1163.38   20.51
  -2  -3   1 1155.83   21.34
   2   3   0  299.67    6.79
  -2  -3   0  298.66    7.18
   2   3   1  595.79   11.05
  -2  -3  -1  595.03   16.07
   2   3   2  370.48    8.32
  -2  -3  -2  373.21    7.75
   2   3   3 9002.06  207.59
  -2  -3  -3 7178.81  234.84
   2   3   4   14.48    1.14
  -2  -3  -4   16.13    1.08
   2   3   5  150.31    4.57
  -2  -3  -5  154.95    4.38
   2   3   6  375.81    7.68
  -2  -3  -6  379.62    7.75
   2   3   7   95.83    2.79
  -2  -3  -7   93.67    3.30
   2   3   8 1571.20   29.08
  -2  -3  -8 1612.04   28.58
   2   3   9    5.91    1.84
  -2  -3  -9    1.21    2.86
   2   3  10  110.56    3.56
  -2  -3 -10  105.73    3.56
   2   3  11   34.99    2.79
  -2  -3 -11   31.94    2.60
   2   3  12  546.45   11.94
  -2  -3 -12  534.13   13.78
   2   3  13    0.89    3.05
  -2  -3 -13   -1.14    3.05
   2   3  14  105.86    4.19
  -2  -3 -14   99.64    6.03
   2   3  15   -4.25    3.05
  -2  -3 -15   -0.13    2.86
   2   3  16   33.72    3.75
  -2  -3 -16   37.15    3.37
   2   3  17   -0.32    3.56
  -2  -3 -17    1.78    3.24
   2   3  18  257.32    7.56
  -2  -3 -18  251.03    8.57
   2   3  19   96.46    6.16
  -2  -3 -19   81.60    5.78
   2   3  20   33.09    4.57
  -2  -3 -20   41.34    4.89
   2   3  21   54.74    6.79
  -2  -3 -21   46.61    6.10
   2   3  22  101.80    9.59
  -2  -3 -22  115.13    7.62
   2   3  23   11.62    6.41
  -2  -3 -23   21.46    7.05
   2   3  24  320.12   14.16
  -2  -3 -24  346.86   15.75
   2   3  25    6.41   10.22
  -2  -3 -25   22.80   10.16
   2   3  26   10.99   16.45
  -2  -3 -26   25.53   16.26
   2   4 -26  386.55   25.53
  -2  -4  26  339.68   30.55
   2   4 -25   12.19    8.70
  -2  -4  25   10.61    8.06
   2   4 -24  197.69   11.75
  -2  -4  24  216.86   11.18
   2   4 -23   23.88    8.00
  -2  -4  23   22.86    7.18
   2   4 -22   -0.64    5.14
  -2  -4  22    1.27    5.46
   2   4 -21    8.00    6.48
  -2  -4  21   10.10    9.21
   2   4 -20  129.04    6.29
  -2  -4  20  113.42    5.97
   2   4 -19   -0.57    4.45
  -2  -4  19    0.51    4.25
   2   4 -18   19.81    4.06
  -2  -4  18   14.80    3.49
   2   4 -17    4.13    3.87
  -2  -4  17    2.92    3.37
   2   4 -16   34.55    4.70
  -2  -4  16   40.90    3.56
   2   4 -15  424.65   13.84
  -2  -4  15  430.36   10.16
   2   4 -14 1587.59   29.85
  -2  -4  14 1578.95   33.47
   2   4 -13  134.25    4.38
  -2  -4  13  143.01    4.64
   2   4 -12  536.10   11.43
  -2  -4  12  554.45   14.22
   2   4 -11  486.69   12.26
  -2  -4  11  508.79   11.11
   2   4 -10 6607.15  110.69
  -2  -4  10 6436.14  122.24
   2   4  -9  251.16    6.35
  -2  -4   9  239.47    7.18
   2   4  -8 8846.03  205.43
  -2  -4   8 8668.98  166.44
   2   4  -7  472.21   14.73
  -2  -4   7  476.97   11.68
   2   4  -6  669.90   26.16
  -2  -4   6  647.74   15.69
   2   4  -5    2.41    1.97
  -2  -4   5    4.45    1.59
   2   4  -4  665.77   12.57
  -2  -4   4  659.74   13.46
   2   4  -3  225.63    5.02
  -2  -4   3  235.28    5.40
   2   4  -2 4974.80   95.32
  -2  -4   2 4666.49   89.79
   2   4  -1    7.49    1.02
  -2  -4   1    8.00    1.02
   2   4   0 3011.59   50.68
  -2  -4   0 2906.24   50.93
   2   4   1    2.54    0.83
  -2  -4  -1    2.54    1.08
   2   4   2  412.39    9.27
  -2  -4  -2  419.31    8.51
   2   4   3   34.23    1.65
  -2  -4  -3   32.89    1.65
   2   4   4    2.03    0.70
  -2  -4  -4    1.40    0.76
   2   4   5  160.85    7.05
  -2  -4  -5  168.67    5.08
   2   4   6  224.36    6.73
  -2  -4  -6  214.45    4.89
   2   4   7  573.12   13.59
  -2  -4  -7  574.96   16.38
   2   4   8 1520.65   28.58
  -2  -4  -8 1511.57   27.24
   2   4   9  100.59    3.30
  -2  -4  -9  100.08    3.68
   2   4  10 3504.69   60.90
  -2  -4 -10 3722.13   87.51
   2   4  11 1258.26   27.50
  -2  -4 -11 1212.22   26.54
   2   4  12   68.65    3.30
  -2  -4 -12   67.19    5.14
   2   4  13   11.05    2.41
  -2  -4 -13   11.68    2.41
   2   4  14 1254.07   22.92
  -2  -4 -14 1254.13   27.37
   2   4  15  585.76   14.22
  -2  -4 -15  579.79   16.13
   2   4  16  905.05   18.03
  -2  -4 -16  877.62   21.27
   2   4  17   80.20    5.21
  -2  -4 -17   77.54    4.51
   2   4  18   90.68    5.33
  -2  -4 -18   86.62    5.59
   2   4  19    8.32    4.45
  -2  -4 -19    6.79    4.19
   2   4  20  479.32   12.19
  -2  -4 -20  472.47   12.07
   2   4  21    5.78    6.73
  -2  -4 -21    4.13    5.78
   2   4  22  242.84    9.84
  -2  -4 -22  222.96   11.75
   2   4  23   18.48    7.43
  -2  -4 -23   12.45    6.54
   2   4  24   16.13   12.64
  -2  -4 -24   -3.18   11.05
   2   4  25   -4.00   10.54
  -2  -4 -25    1.97   10.35
   2   5 -26   10.99   32.77
  -2  -5  26   46.48   24.07
   2   5 -25   46.17    9.14
  -2  -5  25   45.91    8.76
   2   5 -24   20.83    8.38
  -2  -5  24   31.05    8.57
   2   5 -23    2.60    7.24
  -2  -5  23   10.41    7.11
   2   5 -22    0.25    6.22
  -2  -5  22    3.43    6.10
   2   5 -21  137.23    7.81
  -2  -5  21  143.84    6.99
   2   5 -20  406.68   10.86
  -2  -5  20  422.55   10.48
   2   5 -19   12.38    4.95
  -2  -5  19   10.29    6.10
   2   5 -18 1316.17   24.51
  -2  -5  18 1304.68   28.58
   2   5 -17   94.87    5.27
  -2  -5  17   95.45    6.10
   2   5 -16   13.59    3.56
  -2  -5  16   14.22    3.37
   2   5 -15   41.59    3.68
  -2  -5  15   43.94    4.57
   2   5 -14  857.42   17.46
  -2  -5  14  863.01   17.40
   2   5 -13   -0.25    2.41
  -2  -5  13    0.70    2.16
   2   5 -12  507.08   13.21
  -2  -5  12  489.48   12.13
   2   5 -11   11.11    2.16
  -2  -5  11   11.88    1.84
   2   5 -10    0.19    1.84
  -2  -5  10    1.78    2.10
   2   5  -9   90.05    3.94
  -2  -5   9   98.18    3.94
   2   5  -8  156.15    4.89
  -2  -5   8  152.66    4.76
   2   5  -7   91.83    3.49
  -2  -5   7  100.40    3.43
   2   5  -6 1924.92   33.72
  -2  -5   6 1933.55   35.50
   2   5  -5    2.29    1.33
  -2  -5   5    4.25    1.65
   2   5  -4  262.46    6.60
  -2  -5   4  266.21    8.64
   2   5  -3  292.94    6.99
  -2  -5   3  291.35    6.67
   2   5  -2   83.89    2.35
  -2  -5   2   83.76    2.54
   2   5  -1  328.88    7.68
  -2  -5   1  332.89    7.37
   2   5   0  224.93    5.52
  -2  -5   0  234.52    5.46
   2   5   1  658.66   12.45
  -2  -5  -1  642.46   17.84
   2   5   2    6.54    1.08
  -2  -5  -2    5.65    0.83
   2   5   3  528.98   11.56
  -2  -5  -3  513.74   11.68
   2   5   4 2272.15   52.45
  -2  -5  -4 2497.97   62.17
   2   5   5  945.12   16.96
  -2  -5  -5  959.54   38.55
   2   5   6  855.71   18.99
  -2  -5  -6  871.71   23.18
   2   5   7  117.80    3.68
  -2  -5  -7  123.20    4.38
   2   5   8  168.92    5.14
  -2  -5  -8  169.68    4.51
   2   5   9  499.84   12.51
  -2  -5  -9  504.92   10.48
   2   5  10  429.09   11.11
  -2  -5 -10  427.12    9.40
   2   5  11    2.03    1.91
  -2  -5 -11    1.27    2.79
   2   5  12  224.55    6.92
  -2  -5 -12  211.78    7.56
   2   5  13   85.92    3.43
  -2  -5 -13   83.95    3.68
   2   5  14  158.44    5.14
  -2  -5 -14  158.19    5.14
   2   5  15   22.16    3.24
  -2  -5 -15   26.42    3.05
   2   5  16   29.59    3.49
  -2  -5 -16   29.53    3.62
   2   5  17   13.15    4.51
  -2  -5 -17   20.38    5.97
   2   5  18  583.79   14.86
  -2  -5 -18  587.79   14.48
   2   5  19    4.06    4.51
  -2  -5 -19   -1.65    3.94
   2   5  20  235.15    8.64
  -2  -5 -20  229.25    9.34
   2   5  21  131.45    8.51
  -2  -5 -21  125.10    6.92
   2   5  22    5.08    6.67
  -2  -5 -22    0.51    5.78
   2   5  23  147.65   11.68
  -2  -5 -23  159.08   11.37
   2   5  24  102.37   10.03
  -2  -5 -24  120.91    9.40
   2   5  25    9.21   14.80
  -2  -5 -25    1.59   10.16
   2   6 -25   48.07   20.58
  -2  -6  25   27.05   20.58
   2   6 -24   19.05    9.91
  -2  -6  24   11.75    8.06
   2   6 -23   20.00    8.00
  -2  -6  23   22.99    7.62
   2   6 -22  106.24    7.94
  -2  -6  22  105.54    7.75
   2   6 -21    1.08    5.27
  -2  -6  21    5.08    5.46
   2   6 -20   24.45    5.72
  -2  -6  20   23.69    5.02
   2   6 -19  135.39    5.97
  -2  -6  19  129.80    6.86
   2   6 -18  600.36   15.43
  -2  -6  18  582.26   13.15
   2   6 -17  146.18    6.48
  -2  -6  17  147.52    5.91
   2   6 -16 1415.56   26.99
  -2  -6  16 1374.85   29.66
   2   6 -15  586.90   13.34
  -2  -6  15  548.67   17.34
   2   6 -14   99.00    5.72
  -2  -6  14  106.37    4.89
   2   6 -13   64.84    3.37
  -2  -6  13   63.69    3.81
   2   6 -12  184.41    5.21
  -2  -6  12  186.83    5.52
   2   6 -11  288.12    8.95
  -2  -6  11  280.62    6.67
   2   6 -10   15.24    1.84
  -2  -6  10   15.56    1.97
   2   6  -9 1034.85   28.77
  -2  -6   9 1100.39   30.61
   2   6  -8   42.23    2.10
  -2  -6   8   45.72    2.79
   2   6  -7 1648.80   30.16
  -2  -6   7 1696.81   31.37
   2   6  -6 1624.74   56.14
  -2  -6   6 1534.50   28.58
   2   6  -5   35.63    2.54
  -2  -6   5   33.78    1.97
   2   6  -4 1432.00   25.66
  -2  -6   4 1433.46   31.82
   2   6  -3  745.28   14.29
  -2  -6   3  734.29   17.46
   2   6  -2   -0.38    1.46
  -2  -6   2    2.22    1.65
   2   6  -1  234.07    5.33
  -2  -6   1  239.03    6.35
   2   6   0  113.04    3.49
  -2  -6   0  110.69    3.05
   2   6   1  497.74    9.91
  -2  -6  -1  502.50   10.29
   2   6   2 6116.72   98.87
  -2  -6  -2 6017.84  141.93
   2   6   3  206.20    5.46
  -2  -6  -3  212.36    6.86
   2   6   4   12.76    2.29
  -2  -6  -4   15.24    2.73
   2   6   5  235.79    8.32
  -2  -6  -5  226.20    7.94
   2   6   6 3525.78   84.40
  -2  -6  -6 3502.47   87.19
   2   6   7  523.97   15.94
  -2  -6  -7  544.10   23.81
   2   6   8  317.01   15.43
  -2  -6  -8  290.21    9.40
  -2  -6  -9 1241.24   26.86
   2   6  10 1276.04   28.51
  -2  -6 -10 1229.24   25.66
   2   6  11   71.57    3.75
  -2  -6 -11   74.17    3.05
   2   6  12   12.95    3.56
  -2  -6 -12   10.54    2.10
   2   6  13  623.79   13.34
  -2  -6 -13  593.06   18.35
   2   6  14  264.87    8.57
  -2  -6 -14  263.22    7.05
   2   6  15   81.35    4.89
  -2  -6 -15   79.63    4.70
   2   6  16  142.31    8.32
  -2  -6 -16  149.04    5.65
   2   6  17    3.11    5.08
  -2  -6 -17   -0.19    4.06
   2   6  18  219.09    6.73
  -2  -6 -18  228.55    7.05
   2   6  19   69.60    5.72
  -2  -6 -19   73.66    7.37
   2   6  20  270.78   10.10
  -2  -6 -20  303.80    9.46
   2   6  21  200.86    8.89
  -2  -6 -21  216.55    8.57
   2   6  22   54.42    7.68
  -2  -6 -22   54.68    8.32
   2   6  23   68.96    9.14
  -2  -6 -23   81.54    8.76
   2   6  24  263.35   12.95
  -2  -6 -24  270.59   16.70
   2   7 -25   19.56   23.31
  -2  -7  25   25.66   24.32
   2   7 -24   -1.21    8.83
  -2  -7  24    4.57    8.89
   2   7 -23   21.40    9.21
  -2  -7  23   27.12    8.95
   2   7 -22  184.29   10.48
  -2  -7  22  195.72   10.10
   2   7 -21  106.37    9.46
  -2  -7  21   93.35    6.60
   2   7 -20   16.26    5.52
  -2  -7  20   19.11    4.89
   2   7 -19  153.11    6.35
  -2  -7  19  149.55    6.92
   2   7 -18   72.52    4.76
  -2  -7  18   69.66    4.76
   2   7 -17  184.86    6.35
  -2  -7  17  184.99    6.22
   2   7 -16  157.43    5.78
  -2  -7  16  163.84    6.60
   2   7 -15    0.51    6.54
  -2  -7  15    0.32    3.94
   2   7 -14  253.51    6.99
  -2  -7  14  243.35    7.81
   2   7 -13  615.54   14.29
  -2  -7  13  632.49   13.65
   2   7 -12  350.86   10.29
  -2  -7  12  354.60   10.16
   2   7 -11 2545.41   52.07
  -2  -7  11 2666.00   46.48
   2   7 -10  810.11   18.80
  -2  -7  10  810.62   19.31
   2   7  -9   73.47    2.79
  -2  -7   9   72.90    3.62
   2   7  -8  238.65    5.65
  -2  -7   8  231.15    7.05
   2   7  -7 2742.33   47.50
  -2  -7   7 2568.84   46.23
   2   7  -6  231.98    5.33
  -2  -7   6  241.69    6.03
   2   7  -5 3181.71   54.80
  -2  -7   5 3107.10   54.68
   2   7  -4  170.25    5.27
  -2  -7   4  165.87    4.32
   2   7  -3 1190.82   22.10
  -2  -7   3 1192.85   25.91
   2   7  -2   72.27    2.41
  -2  -7   2   71.12    2.98
   2   7  -1   52.90    2.35
  -2  -7   1   54.74    2.48
   2   7   0   71.57    2.67
  -2  -7   0   76.71    2.73
   2   7   1 1228.22   25.40
  -2  -7  -1 1197.48   25.53
   2   7   2  629.19   17.46
  -2  -7  -2  610.52   12.00
   2   7   3  528.54   21.34
  -2  -7  -3  561.37   16.64
   2   7   4    1.27    2.16
  -2  -7  -4   -0.44    2.22
   2   7   5   35.69    2.98
  -2  -7  -5   34.23    3.24
   2   7   6  959.03   26.29
  -2  -7  -6  953.44   43.82
   2   7   7  391.37   12.51
  -2  -7  -7  383.43   12.95
   2   7   8   28.89    4.06
  -2  -7  -8   27.05    3.81
   2   7   9   21.15    3.62
  -2  -7  -9   -6.29    4.57
   2   7  10  117.23    4.19
  -2  -7 -10  114.37    4.38
   2   7  11  629.32   15.18
  -2  -7 -11  636.69   15.11
   2   7  12  196.35    8.95
  -2  -7 -12  194.32    6.10
   2   7  13  701.78   22.10
  -2  -7 -13  759.56   15.49
   2   7  14   55.44    4.06
  -2  -7 -14   54.80    3.30
   2   7  15  275.29    8.26
  -2  -7 -15  263.79   10.03
   2   7  16  184.41    7.30
  -2  -7 -16  188.03    7.43
   2   7  17  435.57   17.72
  -2  -7 -17  452.65   12.64
   2   7  18   30.23    5.14
  -2  -7 -18   27.81    4.89
   2   7  19  799.70   20.58
  -2  -7 -19  805.10   17.46
   2   7  20  163.20   10.92
  -2  -7 -20  146.44    7.94
   2   7  21   27.43    7.56
  -2  -7 -21   22.48    7.11
   2   7  22    0.70    9.02
  -2  -7 -22    3.81    8.26
   2   7  23   50.49    8.64
  -2  -7 -23   53.03   10.99
   2   7  24    5.52   31.37
  -2  -7 -24    2.29   20.07
   2   8 -24   29.97   28.70
  -2  -8  24   -8.00   28.26
   2   8 -23   57.15   13.21
  -2  -8  23   38.29    8.76
   2   8 -22  159.33    9.21
  -2  -8  22  166.25   10.10
   2   8 -21    3.87    7.87
  -2  -8  21   -4.06   10.03
   2   8 -20   48.64    6.16
  -2  -8  20   50.74    5.46
   2   8 -19  490.25   14.29
  -2  -8  19  508.85   14.42
   2   8 -18   98.81    8.06
  -2  -8  18  114.50    7.05
   2   8 -17  615.28   15.75
  -2  -8  17  596.87   13.40
   2   8 -16  319.49    8.51
  -2  -8  16  322.47    8.64
   2   8 -15   24.77    4.06
  -2  -8  15   21.21    5.97
   2   8 -14   74.93    4.57
  -2  -8  14   74.74    3.87
   2   8 -13  217.82    6.10
  -2  -8  13  202.70    8.51
   2   8 -12  582.52   14.92
  -2  -8  12  609.44   13.08
   2   8 -11   20.19    3.75
  -2  -8  11   20.38    3.30
   2   8 -10   73.22    2.98
  -2  -8  10   74.74    3.94
   2   8  -9   27.94    3.81
  -2  -8   9   32.77    2.29
   2   8  -8  441.73   11.11
  -2  -8   8  458.62   10.10
   2   8  -7  833.23   18.42
  -2  -8   7  864.73   17.08
   2   8  -6   58.36    2.92
  -2  -8   6   57.34    2.79
   2   8  -5  275.10    7.18
  -2  -8   5  275.35    6.48
   2   8  -4 1007.36   27.50
  -2  -8   4  997.51   19.50
   2   8  -3  102.43    4.32
  -2  -8   3  115.32    3.49
   2   8  -2  464.40    9.53
  -2  -8   2  474.31   10.48
   2   8  -1  304.88    6.67
  -2  -8   1  294.91    6.67
   2   8   0 1595.02   40.83
  -2  -8   0 1652.11   30.29
   2   8   1  934.33   17.40
  -2  -8  -1  945.25   26.48
   2   8   2 1383.42   29.15
  -2  -8  -2 1469.85   30.99
   2   8   3  511.90   11.75
  -2  -8  -3  527.27   12.76
   2   8   4  663.93   18.99
  -2  -8  -4  635.23   18.48
   2   8   5  545.56   20.96
  -2  -8  -5  528.29   15.69
   2   8   6 2063.93   51.31
  -2  -8  -6 2014.33   55.25
   2   8   7   86.75    5.46
  -2  -8  -7   84.33    4.70
   2   8   8   65.22    4.83
  -2  -8  -8   60.07    4.57
   2   8   9  522.89   16.13
  -2  -8  -9  496.34   22.99
   2   8  10 1717.39   45.79
  -2  -8 -10 1726.02   44.45
   2   8  11   51.06    5.91
  -2  -8 -11   51.76    5.65
   2   8  12   10.22    4.64
  -2  -8 -12   25.59    8.06
   2   8  13    5.78    2.48
  -2  -8 -13    7.24    2.03
   2   8  14    2.54    2.79
  -2  -8 -14    0.64    5.02
   2   8  15   -0.32    3.49
  -2  -8 -15   -3.87    5.40
   2   8  16   -2.16    2.92
  -2  -8 -16    0.00    3.49
   2   8  17   42.99    4.19
  -2  -8 -17   40.32    7.18
   2   8  18  107.00    6.41
  -2  -8 -18  110.62    5.97
   2   8  19   78.11    6.67
  -2  -8 -19   74.74    5.08
   2   8  20   -1.40    7.11
  -2  -8 -20   -1.08    6.35
   2   8  21  176.22    8.89
  -2  -8 -21  170.89    8.95
   2   8  22  190.83   14.22
  -2  -8 -22  176.54   11.37
   2   8  23    0.57    9.27
  -2  -8 -23   10.80    9.27
   2   9 -23   53.60    9.78
  -2  -9  23   62.61    8.95
   2   9 -22  259.92   15.62
  -2  -9  22  274.65   11.56
   2   9 -21  195.46   12.38
  -2  -9  21  192.92    9.34
   2   9 -20  281.89   11.62
  -2  -9  20  303.17   10.03
   2   9 -19    6.73    9.91
  -2  -9  19   11.75    5.14
   2   9 -18    8.76    4.70
  -2  -9  18    4.25    4.45
   2   9 -17   87.25    5.21
  -2  -9  17   80.46    7.24
   2   9 -16   21.59    4.32
  -2  -9  16   24.83    5.52
   2   9 -15  647.42   14.03
  -2  -9  15  637.51   15.56
   2   9 -14  289.77    7.75
  -2  -9  14  273.32    8.45
   2   9 -13  329.90    9.53
  -2  -9  13  302.47    7.43
   2   9 -12  350.67   10.41
  -2  -9  12  361.59   12.76
   2   9 -11    6.79    2.67
  -2  -9  11    7.87    2.54
   2   9 -10 1523.26   32.32
  -2  -9  10 1492.46   31.50
   2   9  -9    1.02    2.35
  -2  -9   9    0.70    2.35
   2   9  -8   73.28    5.02
  -2  -9   8   82.94    3.30
   2   9  -7  332.12   11.43
  -2  -9   7  313.52    8.06
   2   9  -6 4036.15   95.76
  -2  -9   6 3961.98   68.65
   2   9  -5   -1.40    2.67
  -2  -9   5    1.71    1.59
   2   9  -4 2174.29   38.42
  -2  -9   4 2131.11   44.90
   2   9  -3 1573.81   28.96
  -2  -9   3 1634.58   36.32
   2   9  -2  324.88    7.18
  -2  -9   2  316.25    8.26
   2   9  -1  306.47    6.86
  -2  -9   1  299.93    6.92
   2   9   0  641.38   14.86
  -2  -9   0  660.37   15.75
   2   9   1  179.97    6.79
  -2  -9  -1  172.54    4.70
   2   9   2  438.17   10.67
  -2  -9  -2  443.32    9.34
   2   9   3 1059.43   22.23
  -2  -9  -3 1055.55   38.55
   2   9   4 1117.41   28.77
  -2  -9  -4 1054.92   42.99
   2   9   5    1.46    2.60
  -2  -9  -5    5.14    3.11
   2   9   6 1025.07   27.24
  -2  -9  -6 1030.28   29.02
   2   9   7  555.91   16.13
  -2  -9  -7  586.90   26.16
   2   9   8    0.06    3.05
  -2  -9  -8   -2.48    3.37
   2   9   9  585.18   18.99
  -2  -9  -9  530.00   16.51
   2   9  10 1429.65   51.95
  -2  -9 -10 1422.54   39.63
   2   9  11   89.16    6.16
  -2  -9 -11   84.71    5.84
   2   9  12 1410.22   51.50
   2   9  13  133.99   12.57
  -2  -9 -13  146.25   11.62
   2   9  14   37.78    5.84
  -2  -9 -14   52.96    5.72
   2   9  15   18.03    5.97
  -2  -9 -15   16.57    5.97
   2   9  16  251.73    8.32
  -2  -9 -16  263.16    8.51
   2   9  17   -2.41    4.13
  -2  -9 -17    4.25    8.89
   2   9  18  319.23   13.27
  -2  -9 -18  309.26   10.29
   2   9  19   -1.91    8.26
  -2  -9 -19    2.10    4.83
   2   9  20   83.38    8.19
  -2  -9 -20   90.17    7.11
   2   9  21   75.32    7.94
  -2  -9 -21   73.22    6.73
   2   9  22    2.48   11.24
  -2  -9 -22   -6.03   11.88
   2  10 -22   19.75    8.89
  -2 -10  22   22.04    7.94
   2  10 -21   17.02    8.76
  -2 -10  21    7.56   16.32
   2  10 -20   90.49    8.26
  -2 -10  20   93.73    8.13
   2  10 -19   18.61    6.10
  -2 -10  19   14.22    8.83
   2  10 -18   26.67    6.03
  -2 -10  18   48.39    5.84
   2  10 -17  185.30   16.38
  -2 -10  17  205.75    8.19
   2  10 -16   77.79    7.30
  -2 -10  16   81.28    5.33
   2  10 -15  130.12    5.97
  -2 -10  15  121.74    8.00
   2  10 -14  199.53    7.75
  -2 -10  14  192.03    6.03
   2  10 -13  347.43   10.35
  -2 -10  13  336.50    8.38
   2  10 -12  211.09   10.67
  -2 -10  12  212.99    6.10
   2  10 -11  187.72    5.21
  -2 -10  11  190.45    5.33
   2  10 -10   24.45    2.16
  -2 -10  10   26.35    2.29
   2  10  -9  216.36    6.54
  -2 -10   9  215.66    7.75
   2  10  -8  731.94   16.19
  -2 -10   8  764.14   21.91
   2  10  -7   27.56    2.10
  -2 -10   7   24.70    3.05
   2  10  -6  345.33    8.89
  -2 -10   6  346.09    7.43
   2  10  -5   52.20    2.35
  -2 -10   5   52.01    2.29
   2  10  -4   14.80    2.41
  -2 -10   4   17.91    1.97
   2  10  -3  104.65    3.37
  -2 -10   3  104.78    4.06
   2  10  -2   90.30    2.98
  -2 -10   2   92.78    3.18
   2  10  -1    0.95    1.46
  -2 -10   1   -0.19    1.59
   2  10   0  580.93   12.00
  -2 -10   0  575.28   13.15
   2  10   1  465.80   11.05
  -2 -10  -1  464.40   10.10
   2  10   2    5.08    1.78
  -2 -10  -2    5.52    1.59
   2  10   3    4.25    1.40
  -2 -10  -3   -0.13    2.92
   2  10   4 1082.92   29.21
  -2 -10  -4 1114.55   30.55
   2  10   5 1123.82   29.97
  -2 -10  -5 1061.97   28.89
   2  10   6  158.38    7.62
  -2 -10  -6  164.98    7.56
   2  10   7  136.47    6.73
  -2 -10  -7  141.74    6.86
   2  10   8  519.20   16.38
  -2 -10  -8  578.52   26.29
   2  10   9   13.53    4.51
  -2 -10  -9   19.75    4.76
   2  10  10  230.84    9.78
  -2 -10 -10  223.47    9.21
   2  10  11  271.54   10.54
  -2 -10 -11  263.22   10.35
   2  10  12  134.63    7.75
  -2 -10 -12  128.72    7.62
   2  10  13  361.72   15.11
  -2 -10 -13  350.09   14.42
   2  10  14  192.86   10.16
  -2 -10 -14  219.91   10.86
   2  10  15   14.35    6.79
  -2 -10 -15   26.04    8.70
   2  10  16   16.26    6.35
  -2 -10 -16   23.50    6.16
   2  10  17   13.65    7.49
  -2 -10 -17   16.13    7.18
   2  10  18   67.95    9.40
  -2 -10 -18   74.36    8.95
   2  10  19    1.21    7.37
  -2 -10 -19    3.05    6.99
   2  10  20    9.27   11.68
  -2 -10 -20    5.65    9.27
   2  10  21   83.89   10.67
  -2 -10 -21   84.40    9.65
   2  10  22   42.80   14.80
  -2 -10 -22   36.26   13.84
   2  11 -21  229.25   20.26
  -2 -11  21  221.63   13.15
   2  11 -20  274.46   14.03
  -2 -11  20  279.54   12.70
   2  11 -19  240.42   13.02
  -2 -11  19  234.45    9.97
   2  11 -18  210.89    9.59
  -2 -11  18  197.50    8.26
   2  11 -17    0.25    6.29
  -2 -11  17   -1.59    5.84
   2  11 -16   18.73    8.89
  -2 -11  16   40.32    4.45
   2  11 -15  434.55   21.85
  -2 -11  15  435.95   12.57
   2  11 -14  888.41   27.31
  -2 -11  14  854.06   18.16
   2  11 -13  203.47    7.49
  -2 -11  13  216.99    6.54
   2  11 -12  232.93   15.24
  -2 -11  12  284.37   11.81
   2  11 -11    5.21    2.22
  -2 -11  11    4.95    2.22
   2  11 -10   37.98    5.33
  -2 -11  10   40.52    5.59
   2  11  -9    0.57    2.22
  -2 -11   9   -0.06    2.48
   2  11  -8   64.96    5.14
  -2 -11   8   64.01    3.30
   2  11  -7   85.41    5.27
  -2 -11   7   72.27    3.05
   2  11  -6   44.77    2.48
  -2 -11   6   47.25    2.54
   2  11  -5  102.49    3.56
  -2 -11   5  104.78    4.13
   2  11  -4  140.15    4.25
  -2 -11   4  129.36    4.32
   2  11  -3 1140.46   29.78
  -2 -11   3 1146.30   22.04
   2  11  -2  862.12   19.88
  -2 -11   2  874.51   20.58
   2  11  -1  549.37   11.30
  -2 -11   1  540.99   12.70
   2  11   0  454.43    9.14
  -2 -11   0  465.92    9.34
   2  11   1 1823.63   38.04
  -2 -11  -1 1875.38   47.37
   2  11   2  437.79   13.02
  -2 -11  -2  412.65   10.35
   2  11   3 4184.69   70.62
  -2 -11  -3 4330.87   84.14
   2  11   4 1493.79   37.59
  -2 -11  -4 1587.01   42.10
   2  11   5  874.95   26.29
  -2 -11  -5  844.91   24.39
   2  11   6   51.12    4.38
  -2 -11  -6   51.76    4.51
   2  11   7  172.54    8.06
  -2 -11  -7  177.11   12.51
   2  11   8  772.90   22.29
  -2 -11  -8  778.81   22.54
   2  11   9  774.04   22.80
  -2 -11  -9  846.12   24.19
   2  11  10   26.86    4.57
  -2 -11 -10   22.29    7.11
   2  11  11  838.31   35.43
  -2 -11 -11  893.11   39.82
   2  11  12  104.84    7.62
  -2 -11 -12  104.27    7.68
   2  11  13   45.28    6.60
  -2 -11 -13   49.79    6.92
   2  11  14    6.35    6.10
  -2 -11 -14    5.21    6.16
   2  11  15   19.62    6.99
  -2 -11 -15    4.06    6.41
   2  11  16   -2.29   14.16
  -2 -11 -16    3.11    9.53
   2  11  17    1.02    6.67
  -2 -11 -17    4.76    6.54
   2  11  18    1.52    8.06
  -2 -11 -18    0.51    8.19
   2  11  19  166.70   11.37
  -2 -11 -19  188.41   11.62
   2  11  20  244.17   15.30
  -2 -11 -20  259.73   14.54
   2  11  21  295.67   16.96
  -2 -11 -21  279.22   16.13
   2  12 -21    7.75   15.88
  -2 -12  21   -1.14   11.30
   2  12 -20   49.98   13.27
  -2 -12  20   92.84   12.70
   2  12 -19  169.05   13.27
   2  12 -18   11.11   10.80
  -2 -12  18    7.94    7.68
   2  12 -17   80.33    8.38
  -2 -12  17   92.59    8.70
   2  12 -16  323.87   15.88
  -2 -12  16  333.33   13.97
   2  12 -15   66.04    8.00
  -2 -12  15   45.21    7.43
   2  12 -14    3.30    5.40
  -2 -12  14    8.70    5.27
   2  12 -13  192.86    9.53
  -2 -12  13  194.38    8.95
   2  12 -12   34.23    5.65
  -2 -12  12   34.67    7.87
   2  12 -11   39.94    7.37
  -2 -12  11   50.17    7.30
   2  12 -10    5.97    5.46
  -2 -12  10    2.60    3.24
   2  12  -9   45.79    3.18
  -2 -12   9   43.63    3.05
   2  12  -8  102.56    4.51
  -2 -12   8  101.22    3.56
   2  12  -7   78.11    3.24
  -2 -12   7   73.22    5.46
   2  12  -6   35.94    4.00
  -2 -12   6   38.29    2.60
   2  12  -5    0.51    2.22
  -2 -12   5    0.06    1.97
   2  12  -4  120.15    4.51
  -2 -12   4  122.43    4.25
   2  12  -3   -2.29    2.29
  -2 -12   3   -0.38    2.03
   2  12  -2  365.59    7.75
  -2 -12   2  385.97   12.57
   2  12  -1  274.33    8.00
  -2 -12   1  294.78    7.75
   2  12   0  143.39    4.25
  -2 -12   0  127.58    5.52
   2  12   1  798.05   15.43
  -2 -12  -1  827.58   16.13
   2  12   2  781.28   14.67
  -2 -12  -2  809.41   18.86
   2  12   3  158.19    5.08
  -2 -12  -3  144.03    4.70
   2  12   4    4.32    3.68
  -2 -12  -4    9.40    6.29
   2  12   5  335.74   11.43
  -2 -12  -5  355.11   11.68
   2  12   6   17.27    5.27
  -2 -12  -6   15.43    7.81
   2  12   7  646.78   19.43
  -2 -12  -7  640.56   19.31
   2  12   8   85.35    7.05
  -2 -12  -8  103.96    7.56
   2  12   9    3.81    4.13
  -2 -12  -9    1.97    4.06
   2  12  10    2.48    5.02
  -2 -12 -10    3.62    4.89
   2  12  11  256.55   11.11
  -2 -12 -11  275.41   11.43
   2  12  12   26.80    6.10
  -2 -12 -12   29.34    6.16
   2  12  13   49.09    6.41
  -2 -12 -13   58.80    6.48
   2  12  14  316.69   13.53
  -2 -12 -14  366.16   14.22
   2  12  15   18.10    6.35
  -2 -12 -15   21.65    6.67
   2  12  16   25.08    8.38
  -2 -12 -16   12.51    7.56
   2  12  17   10.61    6.86
  -2 -12 -17    7.24    7.43
   2  12  18  160.60   13.02
  -2 -12 -18  125.48   15.94
   2  12  19  124.59   11.75
  -2 -12 -19  109.86   13.78
   2  12  20   39.05   18.61
  -2 -12 -20   14.54   10.10
   2  13 -20  170.76   12.95
  -2 -13  20  147.58   12.83
   2  13 -19   45.79    9.53
  -2 -13  19   39.69    9.65
   2  13 -18  152.54   11.81
  -2 -13  18  146.25   11.37
   2  13 -17  178.83   12.26
  -2 -13  17  166.38   11.56
   2  13 -16  121.23    8.89
  -2 -13  16  107.38    9.02
   2  13 -15    7.94    7.24
  -2 -13  15   10.48    6.79
   2  13 -14  213.12   14.73
  -2 -13  14  208.10   10.48
   2  13 -13  176.41    9.91
  -2 -13  13  154.76    9.84
   2  13 -12   18.99    5.40
  -2 -13  12    6.99    7.05
   2  13 -11  266.59   10.86
  -2 -13  11  270.59   10.73
   2  13 -10  132.53    8.26
  -2 -13  10  131.39    7.75
   2  13  -9   77.92    6.73
  -2 -13   9   84.97    4.64
   2  13  -8    3.43    4.83
  -2 -13   8    5.72    4.70
   2  13  -7  441.09   11.49
  -2 -13   7  435.95   13.59
   2  13  -6   53.85    3.62
  -2 -13   6   61.79    3.75
   2  13  -5 2157.28   55.50
  -2 -13   5 2023.66   36.32
   2  13  -4    6.41    2.92
  -2 -13   4    9.84    2.54
   2  13  -3   30.04    2.98
  -2 -13   3   33.47    2.60
   2  13  -2  523.08   15.75
  -2 -13   2  509.93   13.08
   2  13  -1  619.79   14.80
  -2 -13   1  642.08   18.29
   2  13   0    8.45    2.60
  -2 -13   0    7.37    3.56
   2  13   1    4.57    2.41
  -2 -13  -1    6.99    2.48
   2  13   2  676.82   15.11
  -2 -13  -2  667.74   13.53
   2  13   3   16.96    2.60
  -2 -13  -3   16.26    2.67
   2  13   4  986.97   27.37
  -2 -13  -4  992.43   26.23
   2  13   5  198.64    9.02
  -2 -13  -5  162.31    8.19
   2  13   6   -1.71    3.87
  -2 -13  -6    0.51    3.81
   2  13   7   99.64    7.75
  -2 -13  -7  113.86    8.19
   2  13   8  804.91   22.92
  -2 -13  -8  815.89   24.19
   2  13   9   11.81    5.33
  -2 -13  -9    6.79    5.21
   2  13  10  316.18   12.89
  -2 -13 -10  324.06   12.19
   2  13  11  383.75   20.58
   2  13  12    4.70    5.33
  -2 -13 -12   12.70    5.59
   2  13  13  922.39   27.43
  -2 -13 -13  938.07   38.17
   2  13  14   39.37    6.73
  -2 -13 -14   33.66    6.60
   2  13  15   55.31    8.06
  -2 -13 -15   60.26    7.81
   2  13  16   55.82    8.00
  -2 -13 -16   59.82   11.75
   2  13  17  243.85   14.16
  -2 -13 -17  235.34   12.76
   2  13  18    9.91   10.80
  -2 -13 -18    6.41    9.46
   2  13  19   37.53   11.62
  -2 -13 -19   32.26   17.02
   2  14 -19   65.09   12.64
  -2 -14  19   69.35   13.15
   2  14 -18   17.02   10.10
  -2 -14  18   25.59   10.73
   2  14 -17    3.81    7.68
  -2 -14  17   -1.84    7.75
   2  14 -16   26.93    8.19
  -2 -14  16   22.86    7.49
   2  14 -15  134.94   10.67
  -2 -14  15  126.24   10.10
   2  14 -14   35.05    7.94
  -2 -14  14   16.07   12.32
   2  14 -13   16.70    5.97
  -2 -14  13   17.84    5.78
   2  14 -12  111.13    7.94
  -2 -14  12  116.21    7.87
   2  14 -11   99.64    7.24
  -2 -14  11  111.00    7.37
   2  14 -10   35.63    5.52
  -2 -14  10   33.15    5.33
   2  14  -9  337.58   13.08
  -2 -14   9  340.38   12.64
   2  14  -8  539.46   17.02
  -2 -14   8  519.33   13.46
   2  14  -7   85.79    6.10
  -2 -14   7   77.79    5.59
   2  14  -6  407.76   14.99
  -2 -14   6  427.70    9.59
   2  14  -5  227.41    7.75
  -2 -14   5  230.07    6.10
   2  14  -4  154.12    5.52
  -2 -14   4  153.87    4.76
   2  14  -3   58.11    4.13
  -2 -14   3   52.58    3.75
   2  14  -2  236.11    6.16
  -2 -14   2  227.22    5.78
   2  14  -1   75.51    3.68
  -2 -14   1   71.70    3.68
   2  14   0  143.14    5.21
  -2 -14   0  151.96    5.97
   2  14   1  159.27    4.45
  -2 -14  -1  169.49    4.89
   2  14   2   37.72    3.37
  -2 -14  -2   35.63    3.62
   2  14   3   82.43    4.25
  -2 -14  -3   88.33    3.49
   2  14   4   50.10    3.05
  -2 -14  -4   50.87    5.59
   2  14   5   65.35    5.33
  -2 -14  -5   55.57    5.21
   2  14   6   34.36    9.21
  -2 -14  -6   30.42    7.11
   2  14   7    0.51    4.32
  -2 -14  -7    2.92    4.32
   2  14   8   26.73    6.60
  -2 -14  -8   24.70    6.35
   2  14   9  118.88    7.56
  -2 -14  -9  118.43    7.75
   2  14  10  620.05   26.10
  -2 -14 -10  607.47   28.70
   2  14  11    7.37    5.52
  -2 -14 -11    0.32    5.40
   2  14  12   66.87    6.79
  -2 -14 -12   62.04    6.79
   2  14  13  179.71   10.16
  -2 -14 -13  182.19   14.86
   2  14  14  118.81    8.76
  -2 -14 -14  119.89   12.76
   2  14  15  196.99   15.62
   2  14  16   27.62    7.81
  -2 -14 -16   40.32    8.32
   2  14  17    5.84    9.46
  -2 -14 -17    9.34    9.97
   2  14  18   11.43    9.59
  -2 -14 -18    9.65    9.34
   2  14  19   13.34   11.75
  -2 -14 -19    7.30   15.49
   2  15 -18    9.53    8.89
  -2 -15  18    6.73    9.65
   2  15 -17  112.78   13.15
  -2 -15  17  103.51   13.59
   2  15 -16   45.47    8.95
  -2 -15  16   46.55   12.57
   2  15 -15    7.30    7.18
  -2 -15  15   -1.08    7.05
   2  15 -14  123.96    9.40
  -2 -15  14  112.66    8.83
   2  15 -13  110.18    9.65
  -2 -15  13  123.39    9.40
   2  15 -12  625.26   19.69
  -2 -15  12  612.87   27.24
   2  15 -11  221.44   10.29
  -2 -15  11  212.55   10.22
   2  15 -10  506.06   16.51
  -2 -15  10  509.87   23.24
   2  15  -9  105.10    7.24
  -2 -15   9  113.48    7.30
   2  15  -8   56.84    3.62
  -2 -15   8   55.06    5.97
   2  15  -7  311.80    9.14
  -2 -15   7  306.40    7.56
   2  15  -6 1276.42   33.72
  -2 -15   6 1334.33   24.89
   2  15  -5  662.59   13.78
  -2 -15   5  621.44   14.48
   2  15  -4  232.93    7.18
  -2 -15   4  221.50    7.18
   2  15  -3    3.43    2.98
  -2 -15   3    3.24    3.11
   2  15  -2  118.31    4.45
  -2 -15   2  112.72    5.21
   2  15  -1   25.27    2.92
  -2 -15   1   21.27    5.40
   2  15   0  431.82    9.97
  -2 -15   0  411.69   11.05
   2  15   1   28.83    2.98
  -2 -15  -1   35.24    4.57
   2  15   2    0.25    2.41
  -2 -15  -2    2.60    2.54
   2  15   3   10.16    2.35
  -2 -15  -3   15.30    2.86
   2  15   4   67.44    8.06
  -2 -15  -4   60.52   10.54
   2  15   5   58.80    5.97
  -2 -15  -5   49.79    5.65
   2  15   6  306.21   10.99
  -2 -15  -6  305.83   11.30
   2  15   7   51.76    6.16
  -2 -15  -7   50.74    6.29
   2  15   8   78.62    6.48
  -2 -15  -8   79.44    6.60
   2  15   9    2.54    5.91
  -2 -15  -9    2.60    6.29
   2  15  10   41.53    7.05
  -2 -15 -10   40.45    6.99
   2  15  11  153.04    9.91
  -2 -15 -11  154.50   12.38
   2  15  12 1168.84   33.66
  -2 -15 -12 1166.37   33.40
   2  15  13  335.49   13.59
  -2 -15 -13  335.04   14.16
   2  15  14  399.44   16.89
  -2 -15 -14  393.91   16.51
   2  15  15   -3.30    7.24
  -2 -15 -15    0.83    7.43
   2  15  16  194.26   13.21
  -2 -15 -16  188.35   12.89
   2  15  17  178.06   12.45
  -2 -15 -17  184.41   12.26
   2  15  18  229.37   20.32
  -2 -15 -18  220.61   20.00
   2  16 -17   33.15    9.84
  -2 -16  17   31.50   10.22
   2  16 -16  232.80   14.73
  -2 -16  16  209.24   13.65
   2  16 -15  270.72   13.97
  -2 -16  15  252.43   13.21
   2  16 -14   59.57    8.26
  -2 -16  14   51.50   11.24
   2  16 -13   90.17    9.34
  -2 -16  13   78.36    9.21
   2  16 -12   30.10   13.02
  -2 -16  12   33.47    7.94
   2  16 -11   63.63    9.53
  -2 -16  11   80.27   10.03
   2  16 -10  414.17   15.88
  -2 -16  10  336.50   14.54
   2  16  -9  649.26   20.89
  -2 -16   9  691.55   22.10
   2  16  -8   54.61    6.99
  -2 -16   8   48.90    7.87
   2  16  -7  336.95   10.29
  -2 -16   7  331.11   10.35
   2  16  -6   -1.02    4.06
  -2 -16   6    6.67    5.65
   2  16  -5   39.05    3.87
  -2 -16   5   36.01    4.51
   2  16  -4    3.56    3.68
  -2 -16   4    7.49    3.24
   2  16  -3   51.44    3.87
  -2 -16   3   53.15    4.51
   2  16  -2  144.41    5.33
  -2 -16   2  149.17    6.22
   2  16  -1  104.08    5.46
  -2 -16   1  101.92    5.84
   2  16   0  126.18    6.99
  -2 -16   0  118.62    5.02
   2  16   1   11.18    3.18
  -2 -16  -1   13.91    3.05
   2  16   2   19.69    3.11
  -2 -16  -2   18.92    3.24
   2  16   3    4.83    2.98
  -2 -16  -3    4.00    3.24
   2  16   4  132.40    8.26
  -2 -16  -4  123.26   10.48
   2  16   5   28.01    6.99
  -2 -16  -5   31.94    5.91
   2  16   6  284.81   12.07
  -2 -16  -6  293.83   12.32
   2  16   7  411.95   14.42
  -2 -16  -7  425.28   15.24
   2  16   8   31.75    8.06
  -2 -16  -8   27.18    7.87
   2  16   9  290.91   12.32
  -2 -16  -9  302.97   16.51
   2  16  10    7.87    8.76
  -2 -16 -10    4.45    8.26
   2  16  11   64.20    7.11
  -2 -16 -11   77.86    7.68
   2  16  12    2.67    6.22
  -2 -16 -12    3.43    6.41
   2  16  13   10.54    8.13
  -2 -16 -13   12.07   13.72
   2  16  14    3.18   10.73
  -2 -16 -14    6.86    8.70
   2  16  15  223.15   17.46
  -2 -16 -15  221.69   21.21
   2  16  16  170.57   12.76
  -2 -16 -16  176.10   13.53
   2  16  17   87.25   11.49
  -2 -16 -17   82.05   11.11
   2  17 -16   13.21   11.11
  -2 -17  16   10.10   11.05
   2  17 -15  127.90   15.24
  -2 -17  15  127.39   14.16
   2  17 -14    4.45   11.56
  -2 -17  14    6.35   11.62
   2  17 -13   96.53    9.72
  -2 -17  13   95.70    9.34
   2  17 -12   38.74    7.68
  -2 -17  12   39.44    7.81
   2  17 -11    5.27    6.79
  -2 -17  11    7.75    6.92
   2  17 -10  515.71   18.10
  -2 -17  10  500.28   17.34
   2  17  -9    4.45    6.86
  -2 -17   9    3.49    8.00
   2  17  -8   14.92    6.73
  -2 -17   8   11.94    6.67
   2  17  -7   35.75    6.29
  -2 -17   7   28.20    4.06
   2  17  -6  829.55   21.27
  -2 -17   6  837.74   20.45
   2  17  -5   -1.33    4.57
  -2 -17   5    3.37    4.32
   2  17  -4  286.97    8.26
  -2 -17   4  301.83    8.32
   2  17  -3  214.58    7.81
  -2 -17   3  204.16    8.06
   2  17  -2  879.90   20.38
  -2 -17   2  886.51   17.72
   2  17  -1    9.84    5.02
  -2 -17   1   19.37    6.16
   2  17   0  185.43    6.92
  -2 -17   0  188.16    7.30
   2  17   1   49.28    5.59
  -2 -17  -1   51.95    4.83
   2  17   2  290.15    8.89
  -2 -17  -2  282.84   11.18
   2  17   3  326.73   10.35
  -2 -17  -3  347.17   12.83
   2  17   4  282.91   12.32
  -2 -17  -4  272.43   11.68
   2  17   5  174.51    9.40
  -2 -17  -5  162.44    9.59
   2  17   6    1.97    7.75
  -2 -17  -6    8.13    6.29
   2  17   7    1.21    5.72
  -2 -17  -7    1.27    6.54
   2  17   8  159.08    8.95
  -2 -17  -8  153.81    9.14
   2  17   9   76.71    8.45
  -2 -17  -9   98.87    9.02
   2  17  10   40.96    6.92
  -2 -17 -10   35.05    8.06
   2  17  11   63.95    9.14
  -2 -17 -11   72.33    9.08
   2  17  12  327.93   14.61
  -2 -17 -12  331.04   14.67
   2  17  13   -3.18    7.56
  -2 -17 -13    3.68    7.87
   2  17  14   14.61   13.34
  -2 -17 -14   -0.19   12.38
   2  17  15    1.46    8.95
  -2 -17 -15    1.84    8.76
   2  17  16  606.39   23.31
  -2 -17 -16  654.85   25.02
   2  18 -16  381.47   25.72
   2  18 -15   60.26   10.54
  -2 -18  15   75.12   11.05
   2  18 -14  202.89   19.81
  -2 -18  14  186.13   12.51
   2  18 -13    8.00    9.97
  -2 -18  13   11.56    9.97
   2  18 -12  220.04   14.22
  -2 -18  12  206.32   17.40
   2  18 -11    8.19    7.68
  -2 -18  11    4.51    7.62
   2  18 -10  273.19   14.29
  -2 -18  10  291.67   13.97
   2  18  -9   90.17    8.83
  -2 -18   9   87.70    8.83
   2  18  -8   78.74    9.53
  -2 -18   8   86.17    9.46
   2  18  -7   45.21    8.64
  -2 -18   7   33.15   13.53
   2  18  -6    6.41    5.40
  -2 -18   6    5.40    3.94
   2  18  -5   18.54    6.99
  -2 -18   5    9.65    4.32
   2  18  -4   54.99    4.89
  -2 -18   4   48.90    4.51
   2  18  -3   19.43    4.19
  -2 -18   3   17.27    4.95
   2  18  -2   26.16    4.51
  -2 -18   2   25.53    4.38
   2  18  -1  368.64    9.59
  -2 -18   1  383.56    9.91
   2  18   0  244.49    8.89
  -2 -18   0  256.11   11.88
   2  18   1  278.97    9.27
  -2 -18  -1  274.91    9.72
   2  18   2   68.71    4.64
  -2 -18  -2   70.55    4.64
   2  18   3   14.54    4.25
  -2 -18  -3   16.38    5.97
   2  18   4  122.37    8.13
  -2 -18  -4  127.20    8.32
   2  18   5    7.43    6.79
  -2 -18  -5    7.18    8.57
   2  18   6   35.31    7.62
  -2 -18  -6   20.13    9.65
   2  18   7  354.67   19.50
  -2 -18  -7  399.88   23.18
   2  18   8   29.59    6.92
  -2 -18  -8   32.39    7.11
   2  18   9  172.09   10.92
  -2 -18  -9  161.04   11.68
   2  18  10   47.56    8.83
  -2 -18 -10   41.53    9.65
   2  18  11    1.78    7.30
  -2 -18 -11    5.78    7.81
   2  18  12    3.37    8.13
  -2 -18 -12   12.83    8.38
   2  18  13  155.58   12.76
  -2 -18 -13  148.09   12.76
   2  18  14   49.34   10.35
  -2 -18 -14   56.45   12.07
   2  18  15  104.59   15.37
  -2 -18 -15   98.49   14.03
   2  19 -14  120.09   11.94
  -2 -19  14   99.19   11.81
   2  19 -13   22.99   10.10
  -2 -19  13   12.45   10.29
   2  19 -12   -5.14    9.84
  -2 -19  12    4.64    9.72
   2  19 -11   -4.38    8.83
  -2 -19  11    5.14    8.76
   2  19 -10  185.75   17.15
  -2 -19  10  152.28   11.24
   2  19  -9   11.75    8.32
  -2 -19   9    5.91    8.00
   2  19  -8    4.70    8.76
  -2 -19   8   -0.19   11.94
   2  19  -7   34.29   11.37
  -2 -19   7   47.25   10.03
   2  19  -6  400.52   15.81
  -2 -19   6  421.41   16.19
   2  19  -5    8.95    6.92
  -2 -19   5    3.37    5.72
   2  19  -4    6.41    5.84
  -2 -19   4    4.70    6.16
   2  19  -3    0.25    6.35
  -2 -19   3    5.21    4.89
   2  19  -2  423.95   13.27
  -2 -19   2  442.05   13.72
   2  19  -1   39.82    6.86
  -2 -19   1   34.23    5.08
   2  19   0   49.85    6.03
  -2 -19   0   54.10    5.33
   2  19   1   18.48    5.78
  -2 -19  -1   15.62    6.48
   2  19   2  332.57   13.84
  -2 -19  -2  357.52   12.07
   2  19   3  101.61    7.43
  -2 -19  -3  100.02    7.56
   2  19   4  243.54   12.13
  -2 -19  -4  260.36   12.38
   2  19   5   48.14    7.43
  -2 -19  -5   55.50    7.62
   2  19   6   43.44    8.45
  -2 -19  -6   47.82    8.57
   2  19   7  336.19   14.86
  -2 -19  -7  349.40   16.26
   2  19   8  390.17   18.35
  -2 -19  -8  338.28   17.72
   2  19   9   23.50    8.26
  -2 -19  -9   19.11    8.83
   2  19  10   -1.27    8.32
  -2 -19 -10    7.68    8.70
   2  19  11   61.47    9.21
  -2 -19 -11   46.93   18.99
   2  19  12  293.89   25.91
  -2 -19 -12  324.63   19.43
   2  19  13    4.00   10.67
  -2 -19 -13   13.91   15.94
   2  19  14   17.78   10.99
  -2 -19 -14   21.78   11.37
   2  20 -13   21.46   16.45
  -2 -20  13   21.78   22.86
   2  20 -12  -11.24   11.43
  -2 -20  12   -1.52   12.32
   2  20 -11   17.27   14.10
  -2 -20  11   15.43   11.88
   2  20 -10   17.84    9.78
  -2 -20  10   27.69   10.29
   2  20  -9  182.19   12.13
  -2 -20   9  196.61   13.08
   2  20  -8  174.32   13.34
  -2 -20   8  182.32   12.45
   2  20  -7   71.44   12.83
  -2 -20   7   87.76   13.46
   2  20  -6  159.01   15.11
  -2 -20   6  138.69   12.51
   2  20  -5    7.11    9.34
  -2 -20   5   -1.84    6.48
   2  20  -4   15.88    6.54
  -2 -20   4   24.51   10.61
   2  20  -3  108.97    7.30
  -2 -20   3   99.57    7.62
   2  20  -2  405.47   13.59
  -2 -20   2  413.92   14.16
   2  20  -1   74.81    7.87
  -2 -20   1   82.74   10.29
   2  20   0   87.00    6.79
  -2 -20   0   77.86    6.54
   2  20   1   64.01    7.30
  -2 -20  -1   48.64   10.22
   2  20   2  151.84   11.56
  -2 -20  -2  147.52   10.61
   2  20   3   42.17   15.56
  -2 -20  -3   24.45   17.02
   2  20   4    8.70   15.56
  -2 -20  -4   14.67   11.49
   2  20   5   38.86    8.19
  -2 -20  -5   38.10    8.89
   2  20   6  143.14   10.61
  -2 -20  -6  165.17   11.62
   2  20   7   40.90    8.76
  -2 -20  -7   30.04   10.61
   2  20   8  127.90   10.73
  -2 -20  -8  131.33   11.88
   2  20   9   63.63   10.86
  -2 -20  -9   40.58   12.38
   2  20  10    5.46   17.65
  -2 -20 -10    3.94   14.16
   2  20  11   -2.03    9.65
  -2 -20 -11   -2.03   10.67
   2  20  12   40.32   10.54
  -2 -20 -12   39.05   12.19
   2  20  13   43.88   14.48
   2  21 -12   24.45   15.43
  -2 -21  12   45.60   17.78
   2  21 -11   34.48   23.88
  -2 -21  11    4.19   14.35
  -2 -21  10  149.93   15.18
   2  21  -9   -5.52   10.61
  -2 -21   9    9.84   11.24
   2  21  -8    9.65   10.80
  -2 -21   8    0.70   10.41
   2  21  -7   12.07   11.43
  -2 -21   7    3.49   12.26
   2  21  -6  320.25   17.72
  -2 -21   6  299.16   15.81
   2  21  -5   17.08   19.18
  -2 -21   5   12.70    8.38
   2  21  -4   15.37    7.62
  -2 -21   4   29.97   10.16
   2  21  -3    2.03   10.35
  -2 -21   3   -0.89    9.72
   2  21  -2  148.28    9.53
  -2 -21   2  149.11   10.61
   2  21  -1    5.72    8.64
  -2 -21   1    7.37   12.19
   2  21   0   21.27    8.83
  -2 -21   0   26.10    8.45
   2  21   1   19.18    7.24
  -2 -21  -1    0.70    7.56
   2  21   2  170.06   16.96
  -2 -21  -2  131.01    9.91
   2  21   3   14.86   10.48
  -2 -21  -3   13.59   10.67
   2  21   4  227.22   15.94
  -2 -21  -4  265.95   25.02
   2  21   5    5.72   13.21
  -2 -21  -5   -2.60   14.35
   2  21   6   38.93   14.73
  -2 -21  -6   27.94   12.45
   2  21   7   10.22   11.05
  -2 -21  -7   38.48   17.97
   2  21   8  242.08   15.11
  -2 -21  -8  282.02   17.21
   2  21   9    4.25   11.11
  -2 -21  -9    9.02   14.67
   2  21  10   34.10   10.92
  -2 -21 -10   41.28   13.02
   2  21  11   38.04   13.91
  -2 -21 -11   43.31   13.65
   2  22 -11   54.17   15.88
  -2 -22  11   74.62   19.18
   2  22 -10   27.31   25.34
  -2 -22  10    1.33   16.07
   2  22  -9  140.98   16.57
  -2 -22   9  162.00   23.18
   2  22  -8    5.97   14.22
  -2 -22   8   18.23   15.81
   2  22  -7  133.23   25.91
  -2 -22   7  153.17   20.13
   2  22  -6  100.27   12.76
  -2 -22   6  110.94   14.10
   2  22  -5   21.53   21.97
  -2 -22   5   38.04   25.46
   2  22  -4   17.84   27.05
  -2 -22   4    8.26   13.08
   2  22  -3   24.58   11.30
  -2 -22   3   15.69   10.61
   2  22  -2   73.92   11.43
  -2 -22   2   63.12    8.51
   2  22  -1  198.32   13.02
  -2 -22   1  205.75   17.91
   2  22   0  149.23   17.84
  -2 -22   0  133.42   12.00
   2  22   1  236.49   12.83
  -2 -22  -1  271.92   17.34
   2  22   2    3.75    8.45
  -2 -22  -2    9.97   12.89
   2  22   3    5.78   13.40
  -2 -22  -3    5.08   13.65
   2  22   4    5.91   13.78
  -2 -22  -4    0.95   14.03
   2  22   5  167.46   18.80
   2  22   6   45.21   14.92
  -2 -22  -6   45.02   18.10
   2  22   7  158.63   16.51
  -2 -22  -7  166.00   17.53
  -2 -22  -8   25.59   18.73
   2  22   9   89.73   15.62
  -2 -22  -9   98.30   14.67
   2  22  10    2.35   13.59
  -2 -22 -10    9.08   13.34
   2  23 -10    8.19    6.86
  -2 -23  10   10.99   13.65
   2  23  -9    1.84   11.75
  -2 -23   9  -14.48   16.83
   2  23  -8   75.32   12.76
  -2 -23   8   92.72   15.05
   2  23  -7    4.32   18.03
  -2 -23   7   41.28   31.82
   2  23  -6   57.53   20.70
  -2 -23   6   33.78   18.16
   2  23  -5   65.22   14.16
  -2 -23   5   50.49   18.42
   2  23  -4  -17.15   30.35
  -2 -23   4    9.46   19.81
   2  23  -3   51.63   20.83
  -2 -23   3   83.57   24.96
   2  23  -2  196.42   18.29
  -2 -23   2  151.84   16.38
   2  23  -1   -4.25   20.00
  -2 -23   1    0.25   13.15
   2  23   0  185.75   22.04
  -2 -23   0  168.35   20.26
   2  23   1   31.24   13.53
  -2 -23  -1   31.43   14.67
   2  23   2  189.05   23.31
  -2 -23  -2  183.52   22.35
   2  23   3   29.59   16.70
  -2 -23  -3   59.95   20.38
   2  23   4  312.88   21.53
  -2 -23  -4  255.86   23.75
   2  23   5    8.13   16.96
  -2 -23  -5   16.83   16.07
   2  23   6   30.61   21.02
  -2 -23  -6   15.88   24.89
   2  23   7   27.56   15.62
  -2 -23  -7   10.16   21.72
   2  23   8  117.67   23.18
   2  23   9   79.44   19.37
  -2 -24  -5   49.09   26.10
   2  24   6  133.93   17.08
  -2 -24  -6   52.64   22.29
   2  24   7    1.71   13.27
  -2 -24  -7   -3.37   16.13
   3   0 -27   -5.33   20.00
   3   0 -26   30.48    9.65
   3   0 -25    1.91   10.35
   3   0 -24  210.64   10.16
   3   0 -23    4.95    6.35
   3   0 -22   -2.29    6.41
   3   0 -21    5.33    6.35
   3   0 -20  320.44   12.76
   3   0 -19    2.60    4.51
   3   0 -18   27.50    3.68
   3   0 -17    3.62    3.94
   3   0 -16  278.27    7.75
   3   0 -15    2.03    2.67
   3   0 -14 1495.51   31.88
   3   0 -13    0.19    2.60
   3   0 -12   22.61    2.48
   3   0 -11   -0.32    1.97
   3   0 -10 2348.55   43.18
   3   0  -9    0.70    2.22
   3   0  -8  120.21    3.75
   3   0  -7    0.44    1.52
   3   0  -6   18.03    1.59
   3   0  -5   -1.65    1.21
   3   0  -4  263.60    6.99
   3   0  -3    1.02    1.02
   3   0  -2  227.66    7.62
   3   0  -1   -0.44    1.02
   3   0   0  131.64    3.24
   3   0   1   -0.06    0.89
   3   0   2    1.02    1.27
   3   0   3   -0.32    1.08
   3   0   4  711.11   13.72
   3   0   5   -0.19    1.21
   3   0   6  722.67   13.84
   3   0   7    1.21    1.27
   3   0   8  135.07    3.81
   3   0   9   -0.95    1.78
   3   0  10 3327.26   67.82
   3   0  11    1.02    1.84
   3   0  12    0.83    2.41
   3   0  13   -3.05    2.41
   3   0  14    1.91    2.60
   3   0  15   -0.64    2.86
   3   0  16  372.26   10.03
   3   0  17    0.00    3.94
   3   0  18   36.58    4.83
   3   0  19    2.92    3.81
   3   0  20  431.57   11.43
   3   0  21    0.76    4.76
   3   0  22  242.20    9.78
   3   0  23   -2.98    7.24
   3   0  24   23.18    7.75
   3   0  25   -3.87   10.03
   3   0  26  143.58   16.38
   3   0  27   -1.08    9.02
   3   1 -27   78.17   20.58
  -3  -1  27   86.81   18.67
   3   1 -26   74.05   12.26
  -3  -1  26   47.12   10.67
   3   1 -25   22.48    7.94
  -3  -1  25   21.27    8.19
   3   1 -24   80.27   10.03
  -3  -1  24   72.20    9.34
   3   1 -23   44.71    6.79
  -3  -1  23   47.37    7.05
   3   1 -22  153.81    7.49
  -3  -1  22  164.41    7.30
   3   1 -21  241.63    9.65
  -3  -1  21  237.95    9.84
   3   1 -20    4.76    4.95
  -3  -1  20    3.37    4.70
   3   1 -19  201.62    6.73
  -3  -1  19  213.50    8.19
   3   1 -18  278.46    9.91
  -3  -1  18  268.24    8.00
   3   1 -17  143.01    5.52
  -3  -1  17  129.61    5.78
   3   1 -16   26.80    3.37
  -3  -1  16   32.32    3.37
   3   1 -15  346.98    8.51
  -3  -1  15  353.27   12.13
   3   1 -14  343.24    8.51
  -3  -1  14  349.97    9.40
   3   1 -13  835.64   17.34
  -3  -1  13  841.55   17.27
   3   1 -12 2648.73   46.42
  -3  -1  12 2606.69   63.50
   3   1 -11  716.95   14.80
  -3  -1  11  702.92   16.89
   3   1 -10 6329.83  108.34
  -3  -1  10 6115.64  119.58
   3   1  -9   90.43    4.70
  -3  -1   9   86.56    3.56
   3   1  -8   23.12    1.91
  -3  -1   8   26.93    2.10
   3   1  -7  279.80    7.37
  -3  -1   7  304.31    8.38
   3   1  -6 8615.51  142.18
  -3  -1   6 8400.49  138.82
   3   1  -5 2514.04   43.75
  -3  -1   5 2506.10   44.96
   3   1  -4 3205.59   79.06
  -3  -1   4 3029.62   60.90
   3   1  -3 2300.98   45.34
  -3  -1   3 2317.30   48.26
   3   1  -2 1868.02   32.01
  -3  -1   2 1868.27   32.89
   3   1  -1   98.24    2.60
  -3  -1   1   93.22    3.75
   3   1   0 5676.83  131.26
  -3  -1   0 5672.83  133.17
   3   1   1 2331.08   39.44
  -3  -1  -1 2433.52   60.84
   3   1   2  180.16    4.06
  -3  -1  -2  182.57    5.27
   3   1   3  363.11    7.49
  -3  -1  -3  375.81    8.13
   3   1   4  382.61    9.65
  -3  -1  -4  380.77    7.81
   3   1   5   85.09    2.60
  -3  -1  -5   82.49    2.67
   3   1   6  127.39    3.49
  -3  -1  -6  120.21    3.37
   3   1   7    0.06    1.33
  -3  -1  -7    0.44    1.46
   3   1   8 1400.38   25.97
  -3  -1  -8 1441.53   31.56
   3   1   9  747.94   14.54
  -3  -1  -9  759.12   16.83
   3   1  10  176.48    5.27
  -3  -1 -10  166.32    5.46
   3   1  11 1004.24   20.00
  -3  -1 -11  970.21   18.80
   3   1  12 3052.55   52.52
  -3  -1 -12 2948.21   71.63
   3   1  13  486.63   10.92
  -3  -1 -13  468.72   11.62
   3   1  14  822.31   17.34
  -3  -1 -14  812.84   16.26
   3   1  15    0.64    2.79
  -3  -1 -15    0.95    3.18
   3   1  16  922.77   21.27
  -3  -1 -16  961.32   21.40
   3   1  17  104.27    5.02
  -3  -1 -17   97.22    4.76
   3   1  18  829.16   18.35
  -3  -1 -18  818.11   19.75
   3   1  19  755.06   18.54
  -3  -1 -19  726.03   16.07
   3   1  20  165.24    8.19
  -3  -1 -20  180.16    7.30
   3   1  21    2.67    5.59
  -3  -1 -21    1.97    5.78
   3   1  22   -3.43    5.78
  -3  -1 -22   -2.92    5.78
   3   1  23   13.59    6.54
  -3  -1 -23   17.97    6.41
   3   1  24  115.07   13.59
  -3  -1 -24  102.43   10.80
   3   1  25    1.27   11.30
  -3  -1 -25   -2.35   10.48
   3   1  26    0.38   10.86
  -3  -1 -26    0.44    9.97
   3   2 -27    6.10   16.83
  -3  -2  27   15.11   16.19
   3   2 -26   14.61   11.81
  -3  -2  26   19.94   11.49
   3   2 -25   -4.57    8.57
  -3  -2  25    3.75    9.08
   3   2 -24  193.62   14.67
  -3  -2  24  196.99   12.38
   3   2 -23   19.81    6.60
  -3  -2  23    8.64    7.87
   3   2 -22   -4.70    5.27
  -3  -2  22    1.08    6.22
   3   2 -21   13.97    5.08
  -3  -2  21   14.48    5.78
   3   2 -20   84.52    6.29
  -3  -2  20   76.01    6.99
   3   2 -19   67.89    5.40
  -3  -2  19   75.70    5.33
   3   2 -18    4.70    3.81
  -3  -2  18    5.02    3.87
   3   2 -17    7.68    3.49
  -3  -2  17   10.41    3.75
   3   2 -16  761.53   17.65
  -3  -2  16  800.78   16.13
   3   2 -15   41.79    3.49
  -3  -2  15   43.82    3.56
   3   2 -14  324.57    8.26
  -3  -2  14  311.99    7.68
   3   2 -13   15.18    2.60
  -3  -2  13   14.54    2.48
   3   2 -12   13.65    2.35
  -3  -2  12   14.16    2.22
   3   2 -11    7.87    2.67
  -3  -2  11    9.02    2.48
   3   2 -10 1089.78   24.83
  -3  -2  10 1073.59   21.02
   3   2  -9  360.26   12.07
  -3  -2   9  358.60    8.51
   3   2  -8  108.21    4.89
  -3  -2   8   95.06    3.43
   3   2  -7    1.59    1.59
  -3  -2   7    2.16    1.46
   3   2  -6    0.25    1.27
  -3  -2   6    1.97    1.40
   3   2  -5   70.17    5.59
  -3  -2   5   65.73    4.76
   3   2  -4    7.05    1.46
  -3  -2   4    8.57    1.40
   3   2  -3   68.58    2.35
  -3  -2   3   72.27    2.54
   3   2  -2   25.59    1.65
  -3  -2   2   23.69    1.46
   3   2  -1   99.38    2.73
  -3  -2   1  101.10    2.73
   3   2   0  240.68    5.65
  -3  -2   0  236.68    5.40
   3   2   1 3424.17   80.84
  -3  -2  -1 3499.42   84.21
   3   2   2  841.93   17.84
  -3  -2  -2  826.50   15.69
   3   2   3 1520.53   27.62
  -3  -2  -3 1530.56   26.86
   3   2   4 1520.78   31.43
  -3  -2  -4 1483.06   26.35
   3   2   5   45.15    2.16
  -3  -2  -5   46.29    2.03
   3   2   6  163.14    3.94
  -3  -2  -6  157.36    4.95
   3   2   7  168.16    4.64
  -3  -2  -7  166.95    4.19
   3   2   8  631.10   14.67
  -3  -2  -8  623.67   12.83
   3   2   9   30.86    2.10
  -3  -2  -9   30.48    2.22
   3   2  10   12.83    2.98
  -3  -2 -10   10.29    2.22
   3   2  11  783.95   15.30
  -3  -2 -11  791.63   15.69
   3   2  12   47.12    2.79
  -3  -2 -12   50.17    3.05
   3   2  13  185.94    7.30
  -3  -2 -13  171.52    5.40
   3   2  14  154.25    5.59
  -3  -2 -14  168.41    5.21
   3   2  15   32.45    3.30
  -3  -2 -15   34.67    3.37
   3   2  16  374.92   10.48
  -3  -2 -16  363.18    8.83
   3   2  17    9.40    3.81
  -3  -2 -17   11.49    3.75
   3   2  18  493.99   12.07
  -3  -2 -18  509.49   14.10
   3   2  19  245.31    8.83
  -3  -2 -19  230.14    7.81
   3   2  20   -0.25    5.02
  -3  -2 -20    1.27    5.33
   3   2  21   33.72    6.16
  -3  -2 -21   39.56    6.67
   3   2  22   47.88    6.67
  -3  -2 -22   52.64    9.59
   3   2  23   -2.79    8.26
  -3  -2 -23   -0.25    7.87
   3   2  24   23.24   10.41
  -3  -2 -24   15.62    9.65
   3   2  25   21.21   10.29
  -3  -2 -25   18.99   10.67
   3   2  26    1.21    6.41
  -3  -2 -26    8.32    6.16
   3   3 -27    5.78   17.59
  -3  -3  27    3.37   20.07
   3   3 -26   83.63   21.97
  -3  -3  26   93.22   15.81
   3   3 -25   -3.62   10.48
  -3  -3  25    1.33    9.65
   3   3 -24   23.18   11.43
  -3  -3  24   16.64    8.19
   3   3 -23   18.42    6.48
  -3  -3  23   19.56    6.22
   3   3 -22  110.37    7.30
  -3  -3  22  128.02    8.76
   3   3 -21    0.95    5.40
  -3  -3  21    0.57    4.76
   3   3 -20 1320.55   25.97
  -3  -3  20 1256.99   28.01
   3   3 -19   -1.40    5.14
  -3  -3  19   -3.11    9.65
   3   3 -18  603.28   14.86
  -3  -3  18  598.71   12.89
   3   3 -17   14.67    3.37
  -3  -3  17   13.27    3.37
   3   3 -16   81.98    4.25
  -3  -3  16   74.62    4.57
   3   3 -15   60.77    4.19
  -3  -3  15   55.31    3.43
   3   3 -14  924.04   18.73
  -3  -3  14  918.45   18.16
   3   3 -13 1162.68   30.35
  -3  -3  13 1129.22   25.72
   3   3 -12  795.25   18.80
  -3  -3  12  770.61   17.97
   3   3 -11 1009.90   19.81
  -3  -3  11  996.81   18.61
   3   3 -10  591.47   14.42
  -3  -3  10  591.09   14.22
   3   3  -9  358.67   10.10
  -3  -3   9  365.40    8.51
   3   3  -8  253.82    6.54
  -3  -3   8  261.32    6.54
   3   3  -7   18.86    1.97
  -3  -3   7   21.65    1.84
   3   3  -6  143.20    4.38
   3   3  -5 1104.01   23.31
  -3  -3   5 1094.04   21.21
   3   3  -4 1734.91   36.07
  -3  -3   4 1748.69   32.77
   3   3  -3 1367.36   24.19
  -3  -3   3 1340.11   25.40
   3   3  -2 3430.33   67.12
  -3  -3   2 3502.15   60.20
   3   3  -1    8.64    1.08
  -3  -3   1   10.16    1.08
   3   3   0 1647.09   28.58
  -3  -3   0 1641.44   42.10
   3   3   1 1313.51   23.24
  -3  -3  -1 1284.74   23.50
   3   3   2  305.58    6.54
  -3  -3  -2  308.69    6.79
   3   3   3  385.59   11.11
  -3  -3  -3  345.71   11.30
   3   3   4 4658.99   78.05
  -3  -3  -4 4585.65   76.01
   3   3   5   62.74    2.03
  -3  -3  -5   62.80    2.60
   3   3   6  400.14    8.51
  -3  -3  -6  398.61    8.57
   3   3   7   12.26    1.78
  -3  -3  -7   12.57    2.03
   3   3   8 2356.74   61.03
  -3  -3  -8 2380.68   42.10
   3   3   9   63.88    3.30
  -3  -3  -9   58.36    2.79
   3   3  10 2778.09   68.84
  -3  -3 -10 2744.11   47.50
   3   3  11  103.57    5.21
  -3  -3 -11  109.92    3.81
   3   3  12  124.34    5.59
  -3  -3 -12  115.13    3.94
   3   3  13   10.22    2.48
  -3  -3 -13   12.19    2.41
   3   3  14    4.64    2.54
  -3  -3 -14   -1.33    2.79
   3   3  15   27.56    3.11
  -3  -3 -15   23.69    2.92
   3   3  16   83.63    4.32
  -3  -3 -16   81.67    4.76
   3   3  17  358.10    9.08
  -3  -3 -17  349.27    9.21
   3   3  18   82.30    6.86
  -3  -3 -18   77.47    5.84
   3   3  19   71.25    6.60
  -3  -3 -19   62.61    6.16
   3   3  20  671.36   15.56
  -3  -3 -20  671.93   15.75
   3   3  21   -1.08    5.59
  -3  -3 -21    0.00    6.16
   3   3  22  609.89   18.23
  -3  -3 -22  625.89   16.76
   3   3  23   85.48    8.00
  -3  -3 -23   96.72    8.51
   3   3  24  119.45   10.22
  -3  -3 -24  135.77   14.80
   3   3  25   23.56   11.11
  -3  -3 -25   29.02   10.03
   3   4 -26   12.64   32.07
  -3  -4  26   71.44   33.21
   3   4 -25  -10.41   11.43
  -3  -4  25    1.40   10.41
   3   4 -24  258.78   12.26
  -3  -4  24  236.87   10.48
   3   4 -23   -0.44    7.30
  -3  -4  23    4.95    9.97
   3   4 -22  173.75    8.26
  -3  -4  22  179.78    7.75
   3   4 -21    8.51    5.52
  -3  -4  21    7.62    5.02
   3   4 -20  401.60   13.08
  -3  -4  20  396.39   12.83
   3   4 -19    7.87    4.83
  -3  -4  19    9.59    4.83
   3   4 -18  251.22    7.62
  -3  -4  18  237.25    8.51
   3   4 -17    5.40    3.75
  -3  -4  17    9.14    4.45
   3   4 -16   52.01    4.38
  -3  -4  16   54.68    4.89
   3   4 -15   69.60    5.02
  -3  -4  15   74.43    4.38
   3   4 -14  190.26    5.72
  -3  -4  14  200.35    5.97
   3   4 -13  653.01   13.59
  -3  -4  13  655.04   13.53
   3   4 -12  192.16    5.46
  -3  -4  12  184.73    6.10
   3   4 -11  326.73    7.94
  -3  -4  11  321.64    7.81
   3   4 -10  150.57    4.70
  -3  -4  10  150.95    4.70
   3   4  -9 1805.72   38.61
  -3  -4   9 1753.65   32.64
   3   4  -8   36.01    2.48
  -3  -4   8   37.78    2.48
   3   4  -7  362.67   11.43
  -3  -4   7  382.93   12.38
   3   4  -6  165.93    4.25
  -3  -4   6  173.87    5.08
   3   4  -5  109.54    3.49
  -3  -4   5  112.02    3.81
   3   4  -4   39.88    1.91
  -3  -4   4   42.36    2.41
   3   4  -3  144.79    4.45
  -3  -4   3  146.44    3.87
   3   4  -2  101.29    2.98
  -3  -4   2  101.92    2.98
   3   4  -1 4048.15   67.38
  -3  -4   1 3977.54   79.44
   3   4   0    7.05    1.33
  -3  -4   0    5.97    1.14
   3   4   1   88.97    2.48
  -3  -4  -1   86.49    2.92
   3   4   2  778.93   16.76
  -3  -4  -2  803.13   15.49
   3   4   3  278.27    6.22
  -3  -4  -3  280.11    9.40
   3   4   4   13.34    1.14
  -3  -4  -4    7.94    1.27
   3   4   5 1184.21   29.66
  -3  -4  -5 1184.34   22.10
   3   4   6  674.91   15.49
  -3  -4  -6  686.98   13.65
   3   4   7  385.78   10.03
  -3  -4  -7  393.98    8.32
   3   4   8  519.52   12.38
  -3  -4  -8  519.78   12.07
   3   4   9  556.61   23.12
  -3  -4  -9  556.73   11.37
   3   4  10   30.99    2.48
  -3  -4 -10   29.47    2.73
   3   4  11  261.63    7.62
  -3  -4 -11  267.92    6.48
   3   4  12  145.80    4.64
  -3  -4 -12  149.87    4.57
   3   4  13    3.75    2.48
  -3  -4 -13    1.46    2.29
   3   4  14  415.06    9.53
  -3  -4 -14  402.93    9.02
   3   4  15  417.15    9.53
  -3  -4 -15  416.20    9.72
   3   4  16   11.05    3.11
  -3  -4 -16    4.45    3.24
   3   4  17  647.99   16.51
  -3  -4 -17  627.86   16.76
   3   4  18  183.91    8.00
  -3  -4 -18  172.16    8.19
   3   4  19   35.94    6.16
  -3  -4 -19   49.66    5.46
   3   4  20  149.80    7.18
  -3  -4 -20  157.62    9.27
   3   4  21  109.67    6.54
  -3  -4 -21  121.80    6.79
   3   4  22   26.16    6.54
  -3  -4 -22   19.56    6.79
   3   4  23    6.54   10.67
  -3  -4 -23   11.56    8.64
   3   4  24    3.68   10.86
  -3  -4 -24    3.49    9.78
   3   4  25    2.79   11.24
  -3  -4 -25   -1.21   12.51
   3   5 -26    8.38   19.62
  -3  -5  26   34.36   18.54
   3   5 -25   21.40    9.21
  -3  -5  25   25.46    8.95
   3   5 -24  127.64   10.22
  -3  -5  24  147.96   10.54
   3   5 -23   67.00    8.95
  -3  -5  23   51.69    9.78
   3   5 -22    5.27    6.48
  -3  -5  22    8.70    6.86
   3   5 -21  757.91   23.94
  -3  -5  21  754.10   17.53
   3   5 -20  371.50   11.56
  -3  -5  20  370.73    9.84
   3   5 -19  386.67    9.97
  -3  -5  19  390.23   10.35
   3   5 -18   82.74    5.08
  -3  -5  18   82.74    5.02
   3   5 -17    9.21    3.43
  -3  -5  17   11.43    3.56
   3   5 -16  181.43    7.05
  -3  -5  16  189.37    6.48
   3   5 -15  978.97   22.35
  -3  -5  15  991.86   19.43
   3   5 -14  778.81   18.16
  -3  -5  14  757.34   22.16
   3   5 -13  537.37   13.15
  -3  -5  13  516.60   10.80
   3   5 -12    0.13    2.54
  -3  -5  12   -1.46    2.79
   3   5 -11   85.41    3.49
  -3  -5  11   86.17    3.62
   3   5 -10  440.59    9.78
  -3  -5  10  415.25    9.27
   3   5  -9   60.58    2.73
  -3  -5   9   62.87    2.98
   3   5  -8  835.45   16.13
  -3  -5   8  857.80   20.96
   3   5  -7  131.26    4.38
  -3  -5   7  131.77    4.76
   3   5  -6 1276.29   27.62
  -3  -5   6 1301.06   25.34
   3   5  -5 1122.42   24.45
  -3  -5   5 1155.76   22.54
   3   5  -4    9.21    1.65
  -3  -5   4   10.67    1.71
   3   5  -3 2573.48   62.23
  -3  -5   3 2644.60   46.48
   3   5  -2 6061.09  116.78
  -3  -5   2 6220.93  104.40
   3   5  -1 1699.42   34.99
  -3  -5   1 1732.82   31.37
   3   5   0  481.42    9.78
  -3  -5   0  526.32   12.76
   3   5   1  808.97   21.72
  -3  -5  -1  777.03   21.40
   3   5   2   59.69    2.03
  -3  -5  -2   56.77    2.54
   3   5   3 1466.17   26.16
  -3  -5  -3 1473.15   30.80
   3   5   4  822.62   15.43
  -3  -5  -4  805.73   22.35
   3   5   5 1831.50   32.01
  -3  -5  -5 1842.62   47.50
   3   5   6    9.59    1.40
  -3  -5  -6    9.65    2.22
   3   5   7  146.63    4.83
  -3  -5  -7  141.04    4.64
   3   5   8 3198.92   62.93
  -3  -5  -8 3115.03   62.30
   3   5   9  952.42   19.05
  -3  -5  -9  943.03   20.77
   3   5  10  315.36    9.02
  -3  -5 -10  318.22    8.26
   3   5  11  556.16   11.43
  -3  -5 -11  528.35   13.34
   3   5  12  513.04   20.70
  -3  -5 -12  503.58   10.99
   3   5  13    2.41    3.05
  -3  -5 -13    4.95    2.29
   3   5  14  752.20   20.70
  -3  -5 -14  759.63   15.30
   3   5  15   64.20    5.52
  -3  -5 -15   72.90    4.06
   3   5  16  196.04    6.41
  -3  -5 -16  191.72    6.86
   3   5  17   58.61    4.45
  -3  -5 -17   52.96    4.89
   3   5  18   92.33    5.27
  -3  -5 -18   98.87    5.14
   3   5  19   90.62    6.54
  -3  -5 -19   86.24    5.72
   3   5  20    1.08    8.89
  -3  -5 -20    3.87    5.08
   3   5  21   -2.10    6.10
  -3  -5 -21   -1.02    5.40
   3   5  22   32.20    7.24
  -3  -5 -22   36.45    9.53
   3   5  23   14.99   10.22
  -3  -5 -23   15.56    9.34
   3   5  24   66.87   10.67
  -3  -5 -24   61.03    9.53
   3   6 -25   96.21   27.24
  -3  -6  25  129.04   21.59
   3   6 -24  427.06   21.08
  -3  -6  24  412.14   16.83
   3   6 -23  131.52    8.64
  -3  -6  23  137.36    8.26
   3   6 -22   41.09    6.73
  -3  -6  22   39.12    6.86
   3   6 -21    8.13    5.27
  -3  -6  21    4.45    5.27
   3   6 -20  278.27    8.89
  -3  -6  20  303.55    8.95
   3   6 -19  328.57    9.91
  -3  -6  19  309.77   12.51
   3   6 -18  403.88   10.86
  -3  -6  18  410.61   11.94
   3   6 -17  834.82   17.27
  -3  -6  17  823.64   17.02
   3   6 -16   71.19    5.33
  -3  -6  16   59.63    4.25
   3   6 -15    1.71    3.30
  -3  -6  15    3.43    3.43
   3   6 -14   -0.51    3.05
  -3  -6  14    3.30    3.05
   3   6 -13  138.50    5.02
  -3  -6  13  131.01    4.51
   3   6 -12  137.87    5.40
  -3  -6  12  142.12    4.64
   3   6 -11  165.55    5.33
  -3  -6  11  163.46    6.03
   3   6 -10  350.67    9.21
  -3  -6  10  360.76    8.89
   3   6  -9  344.44    7.75
  -3  -6   9  350.41    9.65
   3   6  -8 1096.70   20.64
  -3  -6   8 1093.78   21.97
   3   6  -7  648.88   12.89
  -3  -6   7  670.91   14.03
   3   6  -6  482.56   12.13
  -3  -6   6  463.38   12.19
   3   6  -5    0.00    1.40
  -3  -6   5    0.44    1.27
   3   6  -4   64.52    2.35
  -3  -6   4   70.04    2.73
   3   6  -3  181.24    4.70
  -3  -6   3  185.43    4.95
   3   6  -2 3685.23   72.52
  -3  -6   2 3826.34   66.36
   3   6  -1 1457.02   25.97
  -3  -6   1 1462.29   38.23
   3   6   0  142.50    4.38
  -3  -6   0  140.28    3.87
   3   6   1 1994.96   40.52
  -3  -6  -1 1980.36   41.34
   3   6   2    8.51    1.40
  -3  -6  -2    9.27    1.14
   3   6   3    1.91    0.95
  -3  -6  -3    2.29    1.02
   3   6   4   62.42    2.03
  -3  -6  -4   68.14    4.64
   3   6   5 2219.70   44.13
  -3  -6  -5 2256.60   40.58
   3   6   6  615.60   13.84
  -3  -6  -6  618.97   18.29
   3   6   7  670.02   15.05
  -3  -6  -7  674.22   19.50
   3   6   8  887.84   19.05
  -3  -6  -8  876.67   19.37
   3   6   9    5.33    1.97
  -3  -6  -9    5.52    2.10
   3   6  10  198.89    6.10
  -3  -6 -10  201.05    5.33
   3   6  11   26.67    2.73
  -3  -6 -11   28.26    2.35
   3   6  12  140.28    5.46
  -3  -6 -12  132.85    4.38
   3   6  13   56.39    4.06
  -3  -6 -13   53.09    4.13
   3   6  14  391.63   14.03
  -3  -6 -14  401.85    9.21
   3   6  15   61.28    3.87
  -3  -6 -15   59.25    4.57
   3   6  16  345.71    9.02
  -3  -6 -16  329.65    9.91
   3   6  17    3.30    3.81
  -3  -6 -17    5.78    3.11
   3   6  18   89.98    6.03
  -3  -6 -18  105.54    5.91
   3   6  19    1.59    5.02
  -3  -6 -19    6.73    5.33
   3   6  20   12.57    5.84
  -3  -6 -20   11.62    5.21
   3   6  21    5.14    5.91
  -3  -6 -21    5.21    5.46
   3   6  22   19.05   10.73
  -3  -6 -22   32.20    8.76
   3   6  23   65.22    9.78
  -3  -6 -23   60.65    9.84
   3   6  24    8.95    9.59
  -3  -6 -24   16.64    9.34
   3   7 -25   10.48   18.99
  -3  -7  25   50.10   16.51
   3   7 -24   52.14   10.35
  -3  -7  24   69.60   12.64
   3   7 -23   18.99   10.73
  -3  -7  23   12.51    8.64
   3   7 -22  236.17   10.86
  -3  -7  22  222.71   12.89
   3   7 -21    8.57    6.16
  -3  -7  21   17.91    7.43
   3   7 -20    5.72    6.67
  -3  -7  20    2.92    7.43
   3   7 -19  110.62    6.29
  -3  -7  19  119.51    6.73
   3   7 -18  107.70    6.48
  -3  -7  18   98.56   10.80
   3   7 -17  104.91    5.33
  -3  -7  17  110.50    6.22
   3   7 -16   99.13    6.29
  -3  -7  16  104.97    5.08
   3   7 -15   43.69    3.87
  -3  -7  15   48.01    3.75
   3   7 -14    5.72    3.56
  -3  -7  14    2.41    3.94
   3   7 -13    4.76    4.19
  -3  -7  13    3.49    4.38
   3   7 -12  607.35   12.32
  -3  -7  12  602.84   14.54
   3   7 -11  290.21    7.11
  -3  -7  11  284.94    7.05
   3   7 -10 1709.39   31.37
  -3  -7  10 1686.46   30.86
   3   7  -9  558.45   13.46
  -3  -7   9  573.12   12.38
   3   7  -8    6.16    1.97
  -3  -7   8    5.72    1.71
   3   7  -7  344.13    7.43
  -3  -7   7  347.74    7.56
   3   7  -6 2072.18   42.55
  -3  -7   6 2074.09   37.66
   3   7  -5  200.42    5.72
  -3  -7   5  216.99    5.78
   3   7  -4 3070.33   60.77
  -3  -7   4 3166.47   56.33
   3   7  -3  171.97    5.21
  -3  -7   3  171.59    4.51
   3   7  -2   38.17    2.03
  -3  -7   2   41.02    2.10
   3   7  -1   92.40    2.92
  -3  -7   1   99.00    3.87
   3   7   0 2026.84   35.69
  -3  -7   0 2041.89   72.52
   3   7   1   26.93    2.29
  -3  -7  -1   26.04    1.78
   3   7   2  270.52    5.84
  -3  -7  -2  272.87    7.24
   3   7   3  164.66    4.76
  -3  -7  -3  167.40    5.40
   3   7   4   16.96    1.14
  -3  -7  -4   18.29    1.59
   3   7   5    2.16    0.95
  -3  -7  -5    6.03    5.65
   3   7   6  681.07   14.92
  -3  -7  -6  708.00   21.27
   3   7   7   20.00    3.56
  -3  -7  -7   21.97    6.60
   3   7   8  942.14   23.75
  -3  -7  -8  984.68   27.24
   3   7   9 2007.34   40.45
  -3  -7  -9 2200.27   84.52
   3   7  10   28.07    1.91
  -3  -7 -10   28.32    2.86
   3   7  11    3.62    1.65
  -3  -7 -11    0.64    1.59
   3   7  12 1067.24   24.58
  -3  -7 -12 1034.60   22.86
   3   7  13  158.00    6.29
  -3  -7 -13  164.79    5.14
   3   7  14   43.56    3.05
  -3  -7 -14   44.26    3.11
   3   7  15    8.38    3.68
  -3  -7 -15    4.06    3.49
   3   7  16  309.52    9.72
  -3  -7 -16  306.72   10.16
   3   7  17    2.73    4.45
  -3  -7 -17    1.14    3.56
   3   7  18  533.24   15.75
  -3  -7 -18  549.30   16.19
   3   7  19   31.05    8.06
  -3  -7 -19   24.26    7.56
   3   7  20   -0.19    6.48
  -3  -7 -20    6.54    5.27
   3   7  21   18.54    6.92
  -3  -7 -21    9.65    5.97
   3   7  22   39.25   13.72
  -3  -7 -22   32.01    9.08
   3   7  23   -3.30    9.14
  -3  -7 -23    0.95   10.48
   3   8 -24   22.35   16.57
  -3  -8  24   46.04   15.69
   3   8 -23  292.50   13.65
  -3  -8  23  265.57   14.03
   3   8 -22   87.32    8.26
  -3  -8  22   74.05    8.00
   3   8 -21  179.71    8.45
  -3  -8  21  181.18    8.32
   3   8 -20   28.77    5.46
  -3  -8  20   33.47    5.46
   3   8 -19  463.70   12.32
  -3  -8  19  460.59   13.59
   3   8 -18  283.35   10.73
  -3  -8  18  306.72   10.29
   3   8 -17  376.83   10.29
  -3  -8  17  377.02   11.43
   3   8 -16 1657.69   30.67
  -3  -8  16 1590.25   29.59
   3   8 -15   23.18    3.75
  -3  -8  15   20.83    3.87
   3   8 -14  453.73   10.54
  -3  -8  14  443.57   12.51
   3   8 -13    4.38    3.43
  -3  -8  13    4.06    2.86
   3   8 -12  960.81   21.97
  -3  -8  12  941.18   18.48
   3   8 -11   48.77    3.62
  -3  -8  11   52.26    3.24
   3   8 -10 1236.79   32.13
  -3  -8  10 1211.58   23.56
   3   8  -9  809.73   17.40
  -3  -8   9  802.43   15.75
   3   8  -8  397.28    8.89
  -3  -8   8  401.15   11.11
   3   8  -7   39.75    3.37
  -3  -8   7   42.67    3.11
   3   8  -6  133.80    4.76
  -3  -8   6  145.23    4.45
   3   8  -5  590.39   11.68
  -3  -8   5  586.39   13.53
   3   8  -4  111.58    4.83
  -3  -8   4  115.58    3.49
   3   8  -3  222.14    5.40
  -3  -8   3  212.48    5.84
   3   8  -2  503.77   10.86
  -3  -8   2  507.08   12.70
   3   8  -1  930.45   20.45
  -3  -8   1  928.93   18.03
   3   8   0 1166.88   21.72
  -3  -8   0 1220.41   23.37
   3   8   1 2887.95   49.72
  -3  -8  -1 2835.62   58.42
   3   8   2 4875.35   92.65
  -3  -8  -2 4930.03   83.13
   3   8   3    1.97    1.52
  -3  -8  -3    0.64    1.52
   3   8   4    1.52    0.83
  -3  -8  -4    1.52    1.40
   3   8   5  636.94   18.92
  -3  -8  -5  655.10   19.43
   3   8   6 2729.76   66.30
  -3  -8  -6 2857.97   74.17
   3   8   7 2528.33   62.55
  -3  -8  -7 2567.76   63.19
   3   8   8  219.59    8.45
  -3  -8  -8  237.19    8.83
   3   8   9  186.32    7.30
  -3  -8  -9  196.80    8.13
   3   8  10   23.05    5.46
  -3  -8 -10   -0.89    5.02
   3   8  11  196.61    9.72
  -3  -8 -11  176.98   12.00
   3   8  12   17.15    4.51
  -3  -8 -12   17.02    4.51
   3   8  13  172.73    8.95
  -3  -8 -13  171.65    6.29
   3   8  14  158.00    6.16
  -3  -8 -14  149.55    5.78
   3   8  15   24.07    5.33
  -3  -8 -15   13.84    3.37
   3   8  16  143.45    5.33
  -3  -8 -16  136.21    7.24
   3   8  17   24.58    7.05
  -3  -8 -17   24.77    3.87
   3   8  18   17.84    4.64
  -3  -8 -18   25.40    5.52
   3   8  19  138.25    8.19
  -3  -8 -19  135.07    7.37
   3   8  20    0.06    5.65
  -3  -8 -20    0.44    6.03
   3   8  21    8.89    7.49
  -3  -8 -21    7.56    7.24
   3   8  22  256.81   14.67
  -3  -8 -22  233.38   11.62
   3   8  23   98.94   17.21
  -3  -8 -23  115.77   15.62
   3   9 -23    7.68   13.78
  -3  -9  23    9.97   13.34
   3   9 -22  110.88    9.91
  -3  -9  22  100.46    9.72
   3   9 -21   89.60   11.37
  -3  -9  21   83.70    8.76
   3   9 -20   26.10    7.11
  -3  -9  20   16.13    8.26
   3   9 -19    3.94    6.03
  -3  -9  19    6.92    5.33
   3   9 -18  626.02   19.94
  -3  -9  18  604.62   16.32
   3   9 -17   47.63    4.83
  -3  -9  17   46.36    4.19
   3   9 -16   -4.51    7.87
  -3  -9  16    3.68    5.21
   3   9 -15   41.66    4.25
  -3  -9  15   42.10    5.46
   3   9 -14  518.51   13.78
  -3  -9  14  531.52   12.00
   3   9 -13    9.72    5.27
  -3  -9  13   16.83    3.56
   3   9 -12   15.56    6.79
  -3  -9  12   17.53    3.18
   3   9 -11  480.47   16.64
  -3  -9  11  491.64   11.05
   3   9 -10   99.95    3.94
  -3  -9  10  109.35    4.83
   3   9  -9   43.50    4.57
  -3  -9   9   37.40    2.79
   3   9  -8   10.80    2.86
  -3  -9   8   13.97    2.22
   3   9  -7  289.26   10.67
  -3  -9   7  279.03    8.32
   3   9  -6   59.63    3.18
  -3  -9   6   65.35    3.49
   3   9  -5  315.68    7.30
  -3  -9   5  319.23    8.70
   3   9  -4    3.87    2.10
  -3  -9   4    3.81    2.79
   3   9  -3  719.05   14.29
  -3  -9   3  748.01   17.78
   3   9  -2  621.25   12.32
  -3  -9   2  623.79   14.35
   3   9  -1  236.74    6.48
  -3  -9   1  236.68    5.91
   3   9   0 5658.48  107.19
  -3  -9   0 5550.71  109.16
   3   9   1  284.62    7.56
  -3  -9  -1  280.18    7.49
   3   9   2  165.74    4.06
  -3  -9  -2  166.38    5.40
   3   9   3    7.37    1.27
  -3  -9  -3    7.49    1.33
   3   9   4 1343.29   23.81
  -3  -9  -4 1359.35   34.93
   3   9   5  797.92   22.04
  -3  -9  -5  754.23   21.65
   3   9   6    1.33    2.92
  -3  -9  -6    9.40    4.76
   3   9   7  371.24   16.64
  -3  -9  -7  389.59   13.08
   3   9   8  287.99    9.65
  -3  -9  -8  280.43   15.24
   3   9   9  443.25   13.46
  -3  -9  -9  446.37   14.80
   3   9  10  104.02    6.60
  -3  -9 -10  101.80    6.03
   3   9  11    4.06    5.72
  -3  -9 -11    4.45    5.78
   3   9  12  242.27   11.37
  -3  -9 -12  209.69   11.05
  -3  -9 -13  102.05    7.30
   3   9  14   34.55    7.37
  -3  -9 -14   41.15    7.62
   3   9  15    5.46    6.10
  -3  -9 -15    6.86    6.03
   3   9  16  377.08   14.10
  -3  -9 -16  355.94   14.03
   3   9  17   52.58    3.81
  -3  -9 -17   81.09   13.53
   3   9  18   40.64    5.14
  -3  -9 -18   50.99    7.37
   3   9  19   66.74    6.35
  -3  -9 -19   75.38    8.19
   3   9  20   14.92    6.41
  -3  -9 -20    9.72    7.75
   3   9  21    2.67    5.91
  -3  -9 -21   -1.02    9.08
   3   9  22  120.78   15.49
  -3  -9 -22  117.35   21.65
   3  10 -22   -6.92    7.87
  -3 -10  22    1.78    7.56
   3  10 -21    2.67    8.06
  -3 -10  21    6.41    8.06
   3  10 -20  110.94    8.95
  -3 -10  20  103.45    6.86
   3  10 -19    3.11    5.72
  -3 -10  19    1.65    7.56
   3  10 -18   14.10    7.30
  -3 -10  18   20.96    7.81
   3  10 -17  160.47    9.14
  -3 -10  17  177.87    7.11
   3  10 -16  388.58   10.29
  -3 -10  16  382.80    9.59
   3  10 -15  387.88   11.62
  -3 -10  15  374.61    9.27
   3  10 -14   84.27    7.30
  -3 -10  14   91.00    4.83
   3  10 -13  139.77    6.54
  -3 -10  13  144.47    6.48
   3  10 -12  390.61   12.13
  -3 -10  12  369.15    8.83
   3  10 -11    5.08    3.37
  -3 -10  11    3.24    2.60
   3  10 -10  159.65    6.16
  -3 -10  10  159.58    4.76
   3  10  -9 2215.32   46.55
  -3 -10   9 2176.33   39.50
   3  10  -8  299.55    7.18
  -3 -10   8  320.82    7.68
   3  10  -7 2243.64   55.63
  -3 -10   7 2234.18   40.01
   3  10  -6  354.41    9.40
  -3 -10   6  329.96    7.56
   3  10  -5  590.26   14.42
  -3 -10   5  563.91   11.30
   3  10  -4  498.63   14.61
  -3 -10   4  490.69   10.67
   3  10  -3 4490.58   74.81
  -3 -10   3 4392.09   74.17
   3  10  -2   14.10    1.97
  -3 -10   2   15.11    1.84
   3  10  -1 1418.73   25.46
  -3 -10   1 1392.76   24.96
   3  10   0  536.48   10.92
  -3 -10   0  507.90   11.88
   3  10   1   74.11    2.79
  -3 -10  -1   68.39    3.05
   3  10   2  116.78    3.37
  -3 -10  -2  116.53    4.25
   3  10   3  131.90    4.19
  -3 -10  -3  132.02    4.51
   3  10   4  103.76    3.75
  -3 -10  -4  109.73    5.65
   3  10   5    7.05    3.68
  -3 -10  -5    3.62    3.43
   3  10   6  730.29   30.55
  -3 -10  -6  700.38   20.77
   3  10   7  327.36   11.18
  -3 -10  -7  340.44   11.62
   3  10   8   18.42    3.94
  -3 -10  -8   22.61    6.41
   3  10   9  530.19   17.08
  -3 -10  -9  574.90   27.37
   3  10  10  183.21    8.32
  -3 -10 -10  197.37    8.89
   3  10  11   89.29    6.60
  -3 -10 -11   86.75    6.48
   3  10  12   -0.25    5.02
  -3 -10 -12   -0.76    5.02
   3  10  13  147.58    8.32
   3  10  14   46.68    9.27
   3  10  15  942.65   38.99
  -3 -10 -15  946.01   38.23
   3  10  16  120.21    8.83
  -3 -10 -16  121.61    8.76
   3  10  17  432.71   16.89
  -3 -10 -17  445.54   23.37
   3  10  18  119.64    9.78
  -3 -10 -18  137.10    9.78
   3  10  19   23.56    8.13
  -3 -10 -19   37.40    7.81
   3  10  20   -0.13   11.24
  -3 -10 -20   -4.19   16.76
   3  10  21  391.94   19.69
  -3 -10 -21  366.29   17.91
  -3 -11  22   28.07   16.83
   3  11 -21   68.84    9.97
  -3 -11  21   69.98   12.19
   3  11 -20   -4.76    6.73
  -3 -11  20    4.06    7.11
   3  11 -19    6.86    7.37
  -3 -11  19   16.96    6.29
   3  11 -18  114.94   10.35
  -3 -11  18  121.04    8.00
   3  11 -17   98.81    8.19
  -3 -11  17   89.10    8.57
   3  11 -16  127.26    7.11
  -3 -11  16  118.12    5.52
   3  11 -15  111.32    6.73
  -3 -11  15  114.12    5.59
   3  11 -14  169.36    7.24
  -3 -11  14  172.48    5.78
   3  11 -13  311.42    9.97
  -3 -11  13  306.59    8.13
   3  11 -12   18.10    3.75
  -3 -11  12   19.31    5.78
   3  11 -11  252.11    8.32
  -3 -11  11  269.06    7.62
   3  11 -10  291.99   12.00
  -3 -11  10  301.70    7.43
   3  11  -9  114.88    7.24
  -3 -11   9  112.27    3.81
   3  11  -8    4.70    2.92
  -3 -11   8    1.52    2.03
   3  11  -7  234.96    6.10
  -3 -11   7  242.14    6.79
   3  11  -6   96.02    3.75
  -3 -11   6   98.18    4.57
   3  11  -5    2.60    2.60
  -3 -11   5   -1.52    2.60
   3  11  -4  528.73   12.64
  -3 -11   4  528.60   11.05
   3  11  -3   54.23    3.11
  -3 -11   3   66.68    2.92
   3  11  -2   55.25    4.00
  -3 -11   2   58.93    3.18
   3  11  -1  419.88   12.51
  -3 -11   1  425.03    9.46
   3  11   0  168.67    4.64
  -3 -11   0  164.73    5.21
   3  11   1  444.52   11.24
  -3 -11  -1  441.41   10.61
   3  11   2  114.43    4.13
  -3 -11  -2  114.37    4.06
   3  11   3    0.95    1.71
  -3 -11  -3   -0.83    2.98
   3  11   4 1415.56   51.06
  -3 -11  -4 1431.81   55.12
   3  11   5   72.52    8.45
  -3 -11  -5   84.40    6.16
   3  11   6  176.22    7.68
  -3 -11  -6  160.28    8.00
   3  11   7    2.86    4.32
  -3 -11  -7    0.64    5.65
   3  11   8  304.50   10.73
  -3 -11  -8  319.80   11.11
   3  11   9   13.27    4.25
  -3 -11  -9   11.81    6.67
   3  11  10    6.67    6.10
  -3 -11 -10    4.51    8.64
   3  11  11    7.68    4.70
  -3 -11 -11    6.16    4.38
   3  11  12  177.11    8.70
  -3 -11 -12  155.39    8.45
   3  11  13   28.07    6.67
  -3 -11 -13   23.24    6.41
   3  11  14   27.81    6.16
  -3 -11 -14   20.26    5.84
   3  11  15    8.45    6.92
  -3 -11 -15   14.73    9.46
   3  11  16   42.55    7.62
  -3 -11 -16   49.22    7.37
   3  11  17  349.01   14.61
  -3 -11 -17  352.70   14.16
   3  11  18   44.83   12.26
  -3 -11 -18   51.63   12.26
   3  11  19  133.29   12.38
  -3 -11 -19  138.76   12.38
   3  11  20   60.77   14.16
  -3 -11 -20   55.63   13.08
   3  11  21   17.34   15.37
  -3 -11 -21    9.14   14.10
   3  12 -20   49.28   10.03
  -3 -12  20   54.68    8.06
   3  12 -19   19.62    6.86
  -3 -12  19   15.05    7.05
   3  12 -18   62.61   11.75
  -3 -12  18   74.17    6.73
   3  12 -17   21.91    7.37
  -3 -12  17   18.23    9.27
   3  12 -16   81.47    8.38
  -3 -12  16   75.70    7.05
   3  12 -15    7.81    4.57
  -3 -12  15   11.37    4.57
   3  12 -14  101.03    5.78
  -3 -12  14  100.21    5.78
   3  12 -13  334.16   11.11
  -3 -12  13  332.06    9.08
   3  12 -12   21.46    4.06
  -3 -12  12   25.97    6.16
   3  12 -11  134.06    5.21
  -3 -12  11  125.36    7.37
   3  12 -10  151.39    6.03
  -3 -12  10  139.83    5.59
   3  12  -9   37.53    3.87
  -3 -12   9   35.05    4.32
   3  12  -8 1470.17   30.80
  -3 -12   8 1494.24   31.88
   3  12  -7  230.96    6.35
  -3 -12   7  230.14    6.73
   3  12  -6  176.92    5.40
  -3 -12   6  171.71    4.83
   3  12  -5  248.49    7.37
  -3 -12   5  235.15    6.67
   3  12  -4 1538.12   32.89
  -3 -12   4 1638.01   63.44
   3  12  -3  934.71   20.64
  -3 -12   3  910.26   19.88
   3  12  -2 1632.80   34.61
  -3 -12   2 1649.12   29.72
   3  12  -1  168.22    5.46
  -3 -12   1  169.05    4.83
   3  12   0  153.23    4.89
  -3 -12   0  154.06    4.19
   3  12   1  478.56   11.75
  -3 -12  -1  446.94   13.02
   3  12   2    4.00    1.71
  -3 -12  -2    2.10    1.97
   3  12   3   74.87    2.86
  -3 -12  -3   71.89    2.79
   3  12   4  279.73    9.46
  -3 -12  -4  306.59   11.24
   3  12   5   54.17    4.83
  -3 -12  -5   59.38    4.70
   3  12   6  555.59   24.00
  -3 -12  -6  562.64   17.78
   3  12   7    0.44    3.81
  -3 -12  -7    0.32    4.13
   3  12   8  331.74   11.88
  -3 -12  -8  328.12   16.83
   3  12   9    0.44    5.21
  -3 -12  -9    6.54    4.89
   3  12  10  909.12   26.42
  -3 -12 -10  902.83   26.86
   3  12  11  135.71   12.26
  -3 -12 -11  128.72   12.13
   3  12  12    0.32    5.59
  -3 -12 -12    5.52    6.03
   3  12  13   22.80    5.91
  -3 -12 -13   24.07    8.19
   3  12  14 1204.22   34.61
  -3 -12 -14 1219.58   38.99
   3  12  15  274.46   12.26
  -3 -12 -15  282.40   12.45
   3  12  16  662.47   22.99
  -3 -12 -16   -6.54   13.72
   3  12  17   30.55   10.35
  -3 -12 -17   53.66   17.84
   3  12  18    1.14   11.43
  -3 -12 -18   17.15   11.81
   3  12  19   31.31    9.59
  -3 -12 -19    6.35   12.45
   3  12  20  148.22   13.46
  -3 -12 -20  134.75   12.45
   3  13 -20   20.00    9.97
  -3 -13  20   28.64   10.80
   3  13 -19    6.22    8.95
  -3 -13  19   11.43    9.91
   3  13 -18  123.58   12.00
  -3 -13  18  132.60   12.00
   3  13 -17   -0.70    8.57
  -3 -13  17   -6.54    8.64
   3  13 -16   -1.65    6.35
  -3 -13  16   -0.06    6.54
   3  13 -15   99.64    8.70
  -3 -13  15   82.74    6.16
   3  13 -14  118.05    9.34
  -3 -13  14   99.70    7.11
   3  13 -13  113.29    8.13
  -3 -13  13  104.91    5.65
   3  13 -12  204.86    7.81
  -3 -13  12  202.89    7.87
   3  13 -11  908.86   27.12
  -3 -13  11  913.81   21.27
   3  13 -10   13.53    4.38
  -3 -13  10   15.37    3.11
   3  13  -9  111.26    5.59
  -3 -13   9  107.57    4.51
   3  13  -8  306.66    9.14
  -3 -13   8  317.96    9.27
   3  13  -7  190.32    8.38
  -3 -13   7  183.97    6.67
   3  13  -6  106.56    5.02
  -3 -13   6  110.94    5.65
   3  13  -5    4.83    2.22
  -3 -13   5    5.33    2.22
   3  13  -4  180.92    6.03
  -3 -13   4  181.75    6.92
   3  13  -3  170.95    4.70
  -3 -13   3  165.55    4.89
   3  13  -2    3.81    3.37
  -3 -13   2    4.06    2.60
   3  13  -1  128.40    5.02
  -3 -13   1  124.78    4.83
   3  13   0    4.70    2.10
  -3 -13   0    5.84    2.60
   3  13   1   18.92    2.73
  -3 -13  -1   11.94    2.29
   3  13   2  872.28   16.76
  -3 -13  -2  834.50   18.92
   3  13   3  276.75   13.78
  -3 -13  -3  268.05    9.91
   3  13   4   25.66    2.03
  -3 -13  -4   33.34    4.51
   3  13   5  240.23    9.34
  -3 -13  -5  246.27   14.16
   3  13   6    1.65    5.46
  -3 -13  -6    0.19    4.64
   3  13   7  211.28    9.21
  -3 -13  -7  223.34    9.78
   3  13   8  312.75   11.56
  -3 -13  -8  299.55   12.00
   3  13   9   70.81    6.79
  -3 -13  -9   81.22    9.08
   3  13  10   33.91    6.48
  -3 -13 -10   34.74    6.48
   3  13  11   -1.59    5.08
  -3 -13 -11   -1.33    5.27
   3  13  12    5.33    6.41
  -3 -13 -12    3.68    6.54
   3  13  13   48.96    6.54
  -3 -13 -13   53.85    6.48
   3  13  14   24.77    6.86
  -3 -13 -14   26.35    9.21
   3  13  15  166.63   10.86
  -3 -13 -15  161.74   13.78
   3  13  16   10.03    7.43
  -3 -13 -16    9.78   10.29
   3  13  17    1.91    7.75
  -3 -13 -17    8.13    7.94
   3  13  18    8.45    9.34
  -3 -13 -18   11.88    9.27
   3  13  19   93.16   12.51
  -3 -13 -19   95.83   17.65
   3  14 -19   69.98   11.75
  -3 -14  19   91.32   13.72
   3  14 -18   11.49    9.53
  -3 -14  18   17.40    9.40
   3  14 -17  505.30   19.56
  -3 -14  17  444.97   18.16
   3  14 -16   94.94   16.45
  -3 -14  16   95.45   16.32
   3  14 -15   58.17    7.56
  -3 -14  15   60.90    7.56
   3  14 -14   -0.51    6.22
  -3 -14  14   -2.60    6.10
   3  14 -13   68.65    7.37
  -3 -14  13   60.14    6.99
   3  14 -12   94.43    7.62
  -3 -14  12   91.64    5.02
   3  14 -11  167.97    8.83
  -3 -14  11  170.00    7.56
   3  14 -10    3.49    4.06
  -3 -14  10    3.05    3.94
   3  14  -9    3.11    4.32
  -3 -14   9   -1.52    4.45
   3  14  -8  314.66    9.27
  -3 -14   8  319.80    9.08
   3  14  -7  149.04    6.10
  -3 -14   7  138.06    5.14
   3  14  -6    4.13    3.56
  -3 -14   6    8.26    2.98
   3  14  -5   55.76    4.25
  -3 -14   5   57.47    3.87
   3  14  -4  516.85   13.08
  -3 -14   4  499.07   12.95
   3  14  -3   28.26    3.56
  -3 -14   3   29.53    3.24
   3  14  -2  338.35    7.56
  -3 -14   2  326.15    7.62
   3  14  -1  495.90   12.64
  -3 -14   1  436.65   10.99
   3  14   0  214.32    5.72
  -3 -14   0  212.10    6.60
   3  14   1  876.79   24.26
  -3 -14  -1  874.12   20.00
   3  14   2  709.08   16.38
  -3 -14  -2  730.92   16.70
   3  14   3   17.08    4.25
  -3 -14  -3   20.07    8.19
   3  14   4    9.91    4.64
  -3 -14  -4   13.34    5.84
   3  14   5  760.64   22.16
  -3 -14  -5  836.66   36.32
   3  14   6  421.03   14.22
  -3 -14  -6  416.46   14.16
   3  14   7 1155.57   46.48
  -3 -14  -7 1195.20   33.09
   3  14   8   73.22    6.29
  -3 -14  -8   64.71    6.48
   3  14   9  328.06   12.89
  -3 -14  -9  300.50   12.95
   3  14  10   57.03    7.49
  -3 -14 -10   47.25    6.99
   3  14  11   42.29    7.24
  -3 -14 -11   46.61   12.00
   3  14  12   64.84    7.62
  -3 -14 -12   61.41    6.99
   3  14  13   99.38    9.27
  -3 -14 -13  102.11    8.89
   3  14  14   98.68    8.38
  -3 -14 -14  114.18    8.76
   3  14  15   10.73    8.70
  -3 -14 -15    9.14    8.19
   3  14  16   64.20    9.14
  -3 -14 -16   56.20    8.76
   3  14  17   16.38   10.16
  -3 -14 -17   20.45   10.86
   3  14  18  175.08   13.15
  -3 -14 -18  194.77   13.72
   3  15 -18  196.92   12.76
  -3 -15  18  159.71   12.51
   3  15 -17    3.18   10.29
  -3 -15  17   21.40   11.11
   3  15 -16   19.24    8.89
  -3 -15  16    1.91    9.72
   3  15 -15  152.85   14.61
  -3 -15  15  170.57   10.61
   3  15 -14  160.73   10.29
  -3 -15  14  154.44    9.40
   3  15 -13  126.18   12.13
  -3 -15  13  122.50    9.53
   3  15 -12  401.85   15.30
  -3 -15  12  424.46   15.43
   3  15 -11   30.35    6.35
  -3 -15  11   28.77    9.59
   3  15 -10    6.73    5.46
  -3 -15  10    7.94    4.00
   3  15  -9   14.86    5.46
  -3 -15   9   13.02    3.18
   3  15  -8   52.83    4.45
  -3 -15   8   59.88    3.75
   3  15  -7  142.37    5.33
  -3 -15   7  137.68    7.18
   3  15  -6   45.21    3.81
  -3 -15   6   46.10    4.13
   3  15  -5    7.75    4.51
  -3 -15   5   11.94    3.05
   3  15  -4   12.38    2.86
  -3 -15   4   14.35    3.05
   3  15  -3  465.23   14.99
  -3 -15   3  472.40   12.45
   3  15  -2  421.79   10.99
  -3 -15   2  432.84   14.73
   3  15  -1  192.48    6.35
  -3 -15   1  210.70    7.18
   3  15   0  123.13    4.45
  -3 -15   0  127.45    4.45
   3  15   1  137.93    5.33
  -3 -15  -1  125.93    5.33
   3  15   2   63.76    4.19
  -3 -15  -2   60.26    3.49
   3  15   3  632.43   15.81
  -3 -15  -3  626.21   16.26
   3  15   4  133.87    6.92
  -3 -15  -4  129.10    7.56
   3  15   5  620.24   18.80
  -3 -15  -5  603.09   18.29
   3  15   6    3.62    5.27
  -3 -15  -6    3.11    5.78
   3  15   7   22.92    5.21
  -3 -15  -7   17.40    5.14
   3  15   8   34.29    8.76
  -3 -15  -8   29.47    7.37
   3  15   9  240.87   10.73
  -3 -15  -9  255.54   10.99
   3  15  10    4.51    6.54
  -3 -15 -10   17.53    6.48
   3  15  11  616.49   20.51
  -3 -15 -11  586.58   19.05
   3  15  12  -12.95    6.86
  -3 -15 -12   -9.84    8.83
   3  15  13   -5.27    7.87
  -3 -15 -13   -1.33    7.68
   3  15  14  170.00   12.70
  -3 -15 -14  165.68   12.51
   3  15  15   17.59    8.45
  -3 -15 -15   11.68    9.34
   3  15  16   39.50   17.53
  -3 -15 -16   45.28   12.76
   3  15  17   -3.62    9.97
  -3 -15 -17    6.67   10.99
   3  16 -17    4.38    8.70
  -3 -16  17    0.00   10.16
   3  16 -16  299.23   14.10
  -3 -16  16  326.66   15.49
   3  16 -15   19.88    9.78
  -3 -16  15   29.28   17.15
   3  16 -14    0.19   10.10
  -3 -16  14    8.51   10.99
   3  16 -13   75.38    8.32
  -3 -16  13   68.46   11.43
   3  16 -12  431.06   15.37
  -3 -16  12  419.31   15.43
   3  16 -11    9.02    6.48
  -3 -16  11    0.00    6.16
   3  16 -10  174.76    9.84
  -3 -16  10  172.98    9.65
   3  16  -9    1.84    5.59
  -3 -16   9    4.32    4.13
   3  16  -8   29.66    4.45
  -3 -16   8   33.02    6.16
   3  16  -7   24.89    5.46
  -3 -16   7   30.99    4.57
   3  16  -6   62.36    5.46
  -3 -16   6   62.17    5.84
   3  16  -5   35.75    3.87
  -3 -16   5   41.47    3.81
   3  16  -4   85.41    4.51
  -3 -16   4   86.05    4.76
   3  16  -3   38.48    4.95
  -3 -16   3   38.74    4.00
   3  16  -2   22.86    3.81
  -3 -16   2   19.94    4.32
   3  16  -1   27.43    4.13
  -3 -16   1   23.43    3.87
   3  16   0  789.22   18.86
  -3 -16   0  771.06   17.46
   3  16   1  102.81    6.10
  -3 -16  -1  109.16    7.68
   3  16   2  708.00   17.02
  -3 -16  -2  691.68   16.89
   3  16   3   19.50    3.37
  -3 -16  -3   12.76    3.30
   3  16   4  203.40   14.67
  -3 -16  -4  208.86   16.07
   3  16   5   59.76    6.03
  -3 -16  -5   53.91    7.05
   3  16   6 1156.97   33.85
  -3 -16  -6 1169.61   35.24
   3  16   7   15.43    6.35
  -3 -16  -7    6.73    5.84
   3  16   8   45.72    6.79
  -3 -16  -8   41.98    6.22
   3  16   9  151.39   12.45
  -3 -16  -9  136.02    9.14
   3  16  10  154.57    9.91
  -3 -16 -10  158.31   10.29
   3  16  11   53.53    8.45
  -3 -16 -11   51.06    8.45
   3  16  12   54.99    7.81
  -3 -16 -12   52.71    7.75
   3  16  13   14.61    8.89
  -3 -16 -13    6.03   10.22
   3  16  14    1.52    7.37
  -3 -16 -14    2.86    7.68
   3  16  15  150.69   11.75
  -3 -16 -15  154.57   11.37
   3  16  16   22.67    9.53
  -3 -16 -16   27.56    9.91
   3  17 -16   91.76   12.64
  -3 -17  16  111.07   13.78
   3  17 -15    6.99   10.29
  -3 -17  15   12.51   12.76
   3  17 -14   68.77   12.89
  -3 -17  14   65.85    9.72
   3  17 -13    7.94   10.92
  -3 -17  13   -4.76    9.02
   3  17 -12   11.43    8.70
  -3 -17  12   14.92    8.70
   3  17 -11    2.41    7.75
  -3 -17  11    4.51    8.06
   3  17 -10    2.16    7.68
  -3 -17  10   -2.29    7.81
   3  17  -9    5.02    7.30
  -3 -17   9    6.54    7.24
   3  17  -8   99.45   11.24
  -3 -17   8  106.56    9.08
   3  17  -7   25.40    5.21
  -3 -17   7   32.01    6.10
   3  17  -6  450.49   13.08
  -3 -17   6  485.17   11.49
   3  17  -5   24.00    5.21
  -3 -17   5   20.70    5.59
   3  17  -4 1035.42   21.02
  -3 -17   4  973.06   28.45
   3  17  -3  102.37    5.14
  -3 -17   3  104.46    5.02
   3  17  -2   32.89    4.70
  -3 -17   2   30.29    3.94
   3  17  -1   -2.10    5.14
  -3 -17   1    2.92    4.45
   3  17   0  103.13    5.02
  -3 -17   0  105.92    5.14
   3  17   1   21.08    4.51
  -3 -17  -1   25.97    3.62
   3  17   2  274.91    9.27
  -3 -17  -2  277.64    9.34
   3  17   3    1.59    3.30
  -3 -17  -3    0.32    4.00
   3  17   4  232.61   10.99
  -3 -17  -4  212.99   10.92
   3  17   5   29.59    6.29
  -3 -17  -5   24.70    5.84
   3  17   6   27.62    6.29
  -3 -17  -6   27.18    6.73
   3  17   7   14.35    7.11
  -3 -17  -7    3.49    6.99
   3  17   8    6.60    5.97
  -3 -17  -8    4.64    7.05
   3  17   9   70.68    7.87
  -3 -17  -9   73.98   11.75
   3  17  10  124.09   12.89
  -3 -17 -10  128.53   10.67
   3  17  11    8.70    7.18
  -3 -17 -11    5.08    7.37
   3  17  12  204.29   13.46
  -3 -17 -12  207.85   13.97
   3  17  13   -1.33    8.51
  -3 -17 -13   -3.56    9.21
   3  17  14   37.28    9.34
  -3 -17 -14   29.72   14.22
   3  17  15   11.62    9.84
  -3 -17 -15    8.70   10.16
   3  18 -15   50.74   11.37
  -3 -18  15   48.33   11.05
   3  18 -14   41.15   10.22
  -3 -18  14   36.70   10.61
   3  18 -13    4.45    8.89
  -3 -18  13   -0.06    9.21
   3  18 -12  285.58   14.35
  -3 -18  12  293.83   14.54
   3  18 -11   -0.51    7.75
  -3 -18  11   10.54    7.81
   3  18 -10   15.75    7.37
  -3 -18  10    7.94    7.94
   3  18  -9  157.17   10.67
  -3 -18   9  150.50   10.22
   3  18  -8  464.53   17.34
  -3 -18   8  423.19   13.40
   3  18  -7  131.39    7.87
  -3 -18   7  130.06    7.11
   3  18  -6  255.60   10.16
  -3 -18   6  255.92   10.99
   3  18  -5    9.91    4.83
  -3 -18   5   11.11    4.89
   3  18  -4  328.31   14.42
  -3 -18   4  338.35   11.30
   3  18  -3  351.56    9.91
  -3 -18   3  343.36    9.46
   3  18  -2  364.00   14.35
  -3 -18   2  385.97   10.35
   3  18  -1   92.27    6.22
  -3 -18   1   88.46    5.33
   3  18   0  110.31    6.41
  -3 -18   0  111.51    6.67
   3  18   1   29.08    7.24
  -3 -18  -1   36.01    7.43
   3  18   2  360.38   11.05
  -3 -18  -2  335.17   13.78
   3  18   3   15.30    4.32
  -3 -18  -3   10.73    4.89
   3  18   4  118.69   10.29
  -3 -18  -4  102.49   13.84
   3  18   5    4.06    9.02
  -3 -18  -5   -4.89    7.18
   3  18   6  312.06   13.02
  -3 -18  -6  324.76   13.21
   3  18   7    6.60    6.29
  -3 -18  -7   12.32    7.49
   3  18   8    6.79    8.13
  -3 -18  -8    5.65    8.06
   3  18   9   78.93    8.70
  -3 -18  -9   75.82    8.51
   3  18  10  429.92   17.21
  -3 -18 -10  437.09   18.10
   3  18  11   -0.64    8.83
  -3 -18 -11   -1.59   16.51
   3  18  12   75.57    9.14
  -3 -18 -12   72.39   10.35
   3  18  13   86.94   14.54
  -3 -18 -13   84.40   15.81
   3  18  14  136.60   11.75
  -3 -18 -14  150.50   13.27
   3  19 -14   38.17   13.34
  -3 -19  14   28.77   16.51
   3  19 -13  345.27   25.40
  -3 -19  13  328.88   17.72
   3  19 -12  239.54   14.92
  -3 -19  12  260.05   15.81
   3  19 -11  250.90   14.61
  -3 -19  11  225.69   14.92
   3  19 -10   35.37    9.02
  -3 -19  10   21.65    9.14
   3  19  -9   50.49   10.10
  -3 -19   9   63.82   13.53
   3  19  -8   35.50    9.91
  -3 -19   8   46.36   10.22
   3  19  -7  333.71   22.61
  -3 -19   7  390.61   25.59
   3  19  -6   -0.06   10.10
  -3 -19   6    5.21    5.52
   3  19  -5  183.72   11.94
  -3 -19   5  192.61    8.83
   3  19  -4    3.05    6.29
  -3 -19   4   -4.32    6.60
   3  19  -3  149.23    7.68
  -3 -19   3  149.30    8.06
   3  19  -2   41.53    7.68
  -3 -19   2   34.99   13.02
   3  19  -1   19.81    8.76
  -3 -19   1   24.83    8.32
   3  19   0    4.51    7.11
  -3 -19   0   12.19    6.67
   3  19   1   95.32    7.56
  -3 -19  -1   95.06    6.22
   3  19   2    3.68    4.57
  -3 -19  -2    5.84    5.21
   3  19   3  561.37   19.43
  -3 -19  -3  550.07   19.11
   3  19   4   15.11    6.79
  -3 -19  -4   26.48    6.92
   3  19   5  190.95   13.08
   3  19   6    8.70   10.41
  -3 -19  -6    5.27    8.51
   3  19   7   23.88    7.75
  -3 -19  -7   23.12    8.13
   3  19   8    2.54    7.68
  -3 -19  -8    3.87    7.94
   3  19   9   13.72   11.24
  -3 -19  -9   10.92   15.69
   3  19  10   27.18    8.83
  -3 -19 -10   15.62    9.02
   3  19  11  221.37   13.02
  -3 -19 -11  244.62   13.65
   3  19  12   22.42   10.41
  -3 -19 -12   36.70   14.54
   3  19  13   91.32   13.59
  -3 -19 -13  105.10   13.97
   3  20 -13   36.83   25.72
  -3 -20  13   27.75   14.92
   3  20 -12   41.15   20.89
  -3 -20  12   32.96   16.76
   3  20 -11   46.55   20.26
  -3 -20  11   41.59   15.94
  -3 -20  10   12.32   12.19
   3  20  -9    3.68    9.08
  -3 -20   9    5.33    9.97
   3  20  -8  311.55   14.92
  -3 -20   8  330.34   16.07
   3  20  -7   15.94   10.10
  -3 -20   7   36.51   15.11
   3  20  -6   -1.78    9.59
  -3 -20   6    6.73   12.70
   3  20  -5   23.56    8.51
  -3 -20   5   22.99    6.67
   3  20  -4  384.01   12.07
  -3 -20   4  389.28   12.26
   3  20  -3  182.13    8.51
  -3 -20   3  173.75    8.32
   3  20  -2  321.01   10.35
  -3 -20   2  315.49   10.29
   3  20  -1    8.06    6.67
  -3 -20   1    7.05    6.29
   3  20   0  112.53    7.30
  -3 -20   0  100.97    7.87
   3  20   1  109.23    7.94
  -3 -20  -1  106.24    7.24
   3  20   2  320.25   15.43
  -3 -20  -2  348.13   12.70
   3  20   3    3.37    8.19
  -3 -20  -3    0.44    9.40
   3  20   4   -1.14    7.75
  -3 -20  -4    0.44    9.97
   3  20   5   -2.86    7.75
  -3 -20  -5   -1.65    8.45
   3  20   6  185.94   13.97
  -3 -20  -6  220.80   23.24
   3  20   7   16.00   13.02
  -3 -20  -7   -8.06   10.03
   3  20   8    7.62    9.27
  -3 -20  -8    0.57   13.08
   3  20   9    1.33    9.08
  -3 -20  -9   11.43    9.97
   3  20  10  116.34   13.08
  -3 -20 -10  138.06   16.57
   3  20  11    7.49   11.18
  -3 -20 -11   -3.68   15.62
   3  20  12   -0.95    9.84
  -3 -20 -12   -3.43   11.11
   3  21 -12  290.27   19.56
  -3 -21  12  275.35   26.99
   3  21 -11   10.16   13.53
  -3 -21  11    8.26   19.43
   3  21 -10   23.24   12.89
  -3 -21  10   19.88   14.73
   3  21  -9   23.75   13.27
  -3 -21   9   37.53   16.57
   3  21  -8   82.87   13.27
  -3 -21   8   79.70   14.22
   3  21  -7  128.09   13.40
  -3 -21   7  118.18   18.54
   3  21  -6  145.49   10.03
  -3 -21   6  142.37   10.03
   3  21  -5    6.48   10.73
  -3 -21   5   20.77   10.80
   3  21  -4  151.01    9.21
  -3 -21   4  148.60    8.70
   3  21  -3  101.54   10.80
  -3 -21   3   98.81    8.45
   3  21  -2    8.32   10.61
  -3 -21   2   22.42    9.02
   3  21  -1   -3.24    9.14
  -3 -21   1    0.89    7.94
   3  21   0   29.21    7.94
  -3 -21   0   24.45    9.08
   3  21   1   13.46    8.45
  -3 -21  -1    6.60   10.80
   3  21   2  175.59    9.53
  -3 -21  -2  221.25   20.64
   3  21   3   -6.16   10.29
  -3 -21  -3   -6.86   13.91
   3  21   4  139.33   13.21
  -3 -21  -4  119.64   17.53
   3  21   5   14.86    9.53
  -3 -21  -5   19.43   11.94
   3  21   6   27.31    9.91
  -3 -21  -6   43.50   11.62
   3  21   7   51.50   14.22
  -3 -21  -7   41.98   16.26
   3  21   8   32.39   15.37
  -3 -21  -8   41.21   13.40
   3  21   9   24.00   10.67
  -3 -21  -9   29.34   14.86
   3  21  10   49.02   12.00
  -3 -21 -10   77.66   19.75
   3  21  11   62.87   18.99
  -3 -21 -11   54.68   19.11
   3  22 -11   -2.98   30.16
  -3 -22  11   10.41   32.01
   3  22 -10    7.62   14.42
  -3 -22  10    2.98   16.07
   3  22  -9    0.70   12.38
  -3 -22   9    7.68   17.21
   3  22  -8  142.31   14.22
  -3 -22   8  121.74   14.10
   3  22  -7   10.73   18.80
   3  22  -6    8.51   19.62
  -3 -22   6    5.46   13.97
   3  22  -5    4.76   17.40
  -3 -22   5   -3.94   13.91
   3  22  -4  225.25   14.03
  -3 -22   4  220.29   16.89
   3  22  -3    7.05   14.73
  -3 -22   3    6.92   10.41
   3  22  -2   97.92   14.61
  -3 -22   2   96.53   13.27
   3  22  -1    6.10   13.97
  -3 -22   1   10.22    9.65
   3  22   0   18.67    9.97
  -3 -22   0   20.38    9.84
   3  22   1   -1.52    9.78
  -3 -22  -1    2.86    8.70
   3  22   2  116.53   12.95
  -3 -22  -2  118.12   13.34
   3  22   3   21.02   12.26
  -3 -22  -3   14.54   12.19
   3  22   4    1.84   11.18
  -3 -22  -4   12.00   12.00
   3  22   5   21.91   13.34
  -3 -22  -5   61.41   18.35
   3  22   6  119.32   14.16
  -3 -22  -6  124.66   22.23
   3  22   7   -1.84   11.43
  -3 -22  -7  -12.07   14.54
   3  22   8    1.71   13.91
  -3 -22  -8    1.78   27.75
   3  22   9   29.40   14.16
  -3 -22  -9   43.31   31.82
   3  23 -10    7.18   16.57
  -3 -23  10    6.54   24.13
   3  23  -9   -0.25   15.75
  -3 -23   9   38.99   18.86
   3  23  -8  -10.80   22.16
  -3 -23   8    7.94   16.45
   3  23  -7   98.75   19.05
  -3 -23   7  104.84   18.67
   3  23  -6   16.32   18.35
  -3 -23   6   25.40   17.84
   3  23  -5  209.88   25.34
  -3 -23   5  226.58   20.00
   3  23  -4  161.81   34.93
  -3 -23   4  116.59   29.34
   3  23  -3   -2.54   20.00
   3  23  -1    9.14   19.81
  -3 -23   1    7.05   17.72
   3  23   0   11.43   20.32
   3  23   1   54.68   15.37
  -3 -23  -1   50.17   13.02
   3  23   2   30.67   14.42
  -3 -23  -2   37.40   16.07
   3  23   3   90.68   14.92
  -3 -23  -3  104.65   17.72
   3  23   4    4.25   14.22
  -3 -23  -4   -0.89   13.34
   3  23   5    8.38   13.46
  -3 -23  -5    3.37   14.42
   3  23   6    0.44   15.81
  -3 -23  -6   -2.60   18.86
   3  23   7    8.83   13.65
  -3 -23  -7   18.29   17.59
   3  23   8    8.06   13.40
  -3 -23  -8    1.59   15.94
  -3 -24  -5   -7.56   20.83
   3  24   6   27.50   12.51
  -3 -24  -6   56.84   24.96
   3  24   7   -8.89   11.49
   4   0 -26   13.08   12.38
   4   0 -25    4.51   10.41
   4   0 -24  272.62   10.86
   4   0 -23   -6.73    7.62
   4   0 -22  466.75   14.80
   4   0 -21   -0.13    6.03
   4   0 -20   44.64    5.02
   4   0 -19   -1.65    3.94
   4   0 -18  544.10   13.15
   4   0 -17    5.40    3.81
   4   0 -16 1687.35   36.90
   4   0 -15   -2.22    3.49
   4   0 -14 1873.67   34.04
   4   0 -13   -0.06    2.35
   4   0 -12 2936.21   51.95
   4   0 -11   -0.44    2.10
   4   0 -10 1524.08   40.64
   4   0  -9    0.19    2.10
   4   0  -8 1353.70   25.08
   4   0  -7    1.02    3.37
   4   0  -6   31.56    2.73
   4   0  -5   -0.64    1.40
   4   0  -4    8.26    1.52
   4   0  -3    0.06    1.78
   4   0  -2  119.32    3.94
   4   0  -1   -1.71    1.33
   4   0   0 3582.74   60.96
   4   0   1   -0.51    1.33
   4   0   2  129.42    3.68
   4   0   3    0.64    1.52
   4   0   4   94.30    2.98
   4   0   5   -1.02    1.65
   4   0   6 8889.98  146.50
   4   0   7    0.19    1.91
   4   0   8 2958.88   51.56
   4   0   9   -1.40    2.16
   4   0  10  380.20    9.53
   4   0  11    2.35    2.35
   4   0  12 1975.34   34.99
   4   0  13   -0.70    2.29
   4   0  14   85.73    3.87
   4   0  15   -1.52    2.67
   4   0  16    0.25    2.86
   4   0  17    5.02    3.30
   4   0  18  334.03    8.89
   4   0  19   -3.62    4.00
   4   0  20  131.39    8.57
   4   0  21   -1.21    8.45
   4   0  22  555.21   17.02
   4   0  23   -2.86    6.79
   4   0  24  426.93   15.75
   4   0  25    4.83    9.14
   4   0  26   75.00   11.81
   4   1 -27   -9.91   18.10
  -4  -1  27   -1.52   18.99
   4   1 -26  237.19   18.35
  -4  -1  26  219.72   17.08
   4   1 -25   10.54    9.21
  -4  -1  25   15.94    9.21
   4   1 -24  136.60    9.21
  -4  -1  24  150.95   10.41
   4   1 -23   17.08    9.78
  -4  -1  23   12.38    9.08
   4   1 -22  310.09   11.88
  -4  -1  22  295.61   11.37
   4   1 -21    7.75    5.46
  -4  -1  21    4.38    4.76
   4   1 -20  330.22    9.72
  -4  -1  20  315.93    9.40
   4   1 -19   19.43    4.45
  -4  -1  19   18.86    4.70
   4   1 -18  134.69    5.59
  -4  -1  18  149.74    6.35
   4   1 -17   28.45    4.13
  -4  -1  17   26.04    4.57
   4   1 -16  477.67   10.73
  -4  -1  16  467.26   11.05
   4   1 -15   26.04    4.57
  -4  -1  15   26.67    3.94
   4   1 -14    3.24    3.05
  -4  -1  14    2.86    3.24
   4   1 -13    7.18    2.92
  -4  -1  13    5.84    2.98
   4   1 -12  784.97   16.00
  -4  -1  12  816.97   18.29
   4   1 -11  121.42    4.51
  -4  -1  11  122.05    5.91
   4   1 -10    9.14    2.35
  -4  -1  10    7.37    2.29
   4   1  -9    6.86    2.22
  -4  -1   9    1.91    2.35
   4   1  -8 1075.56   20.64
  -4  -1   8 1044.31   20.89
   4   1  -7  177.37    4.76
  -4  -1   7  176.48    5.59
   4   1  -6  111.70    3.43
  -4  -1   6  112.46    3.81
   4   1  -5  207.40    6.99
  -4  -1   5  208.04    5.27
   4   1  -4    2.29    2.41
  -4  -1   4    0.89    2.03
   4   1  -3 1145.79   21.08
  -4  -1   3 1147.70   22.04
   4   1  -2 1645.63   32.58
  -4  -1   2 1667.60   30.23
   4   1  -1   47.56    2.54
  -4  -1   1   47.12    4.13
   4   1   0  600.87   11.88
  -4  -1   0  605.89   11.75
   4   1   1   13.72    1.40
  -4  -1  -1   17.21    1.59
   4   1   2   48.52    2.03
  -4  -1  -2   45.21    1.91
   4   1   3 1126.81   21.02
  -4  -1  -3 1091.12   20.26
   4   1   4  179.52    4.25
  -4  -1  -4  175.84    4.57
   4   1   5  253.63    5.97
  -4  -1  -5  254.97    6.86
   4   1   6  168.35    5.08
  -4  -1  -6  160.41    4.13
   4   1   7 1153.67   21.59
  -4  -1  -7 1126.74   21.15
   4   1   8    2.60    1.84
  -4  -1  -8    4.64    1.91
   4   1   9  160.03    4.38
  -4  -1  -9  155.33    4.25
   4   1  10   80.40    3.81
  -4  -1 -10   77.54    3.30
   4   1  11  139.20    4.83
  -4  -1 -11  148.73    4.51
   4   1  12   28.64    2.54
  -4  -1 -12   26.99    2.48
   4   1  13  371.11    9.84
  -4  -1 -13  357.46    8.26
   4   1  14  482.44   10.73
  -4  -1 -14  497.11   11.43
   4   1  15  242.27    8.19
  -4  -1 -15  263.73    8.57
   4   1  16  691.49   16.96
  -4  -1 -16  701.65   17.84
   4   1  17  159.90    7.37
  -4  -1 -17  159.65    6.54
   4   1  18   39.56    5.52
  -4  -1 -18   39.12    7.75
   4   1  19   15.88    5.97
  -4  -1 -19   14.03    5.78
   4   1  20   78.49    5.65
  -4  -1 -20   75.63    5.72
   4   1  21   59.95    5.91
  -4  -1 -21   56.33    5.91
   4   1  22   94.75    8.00
  -4  -1 -22  106.88    7.75
   4   1  23  122.56   10.29
  -4  -1 -23  104.27   10.48
   4   1  24   18.35    9.46
  -4  -1 -24   21.85    9.46
   4   1  25    8.38   12.13
  -4  -1 -25   14.16   13.27
   4   1  26    0.06    8.95
  -4  -1 -26   -8.26    8.57
   4   2 -27   42.80   18.92
  -4  -2  27   55.44   18.54
   4   2 -26  124.28   14.35
  -4  -2  26  136.21   14.92
   4   2 -25  327.30   15.18
  -4  -2  25  320.82   13.02
   4   2 -24   62.87    8.83
  -4  -2  24   64.96    8.45
   4   2 -23  454.37   18.80
  -4  -2  23  480.72   15.43
   4   2 -22   12.76    6.79
  -4  -2  22   12.89    8.00
   4   2 -21   -0.06    5.27
  -4  -2  21    8.95    5.33
   4   2 -20  138.63    6.41
  -4  -2  20  143.64    7.11
   4   2 -19  336.76    9.34
  -4  -2  19  332.44   10.22
   4   2 -18    9.08    4.83
  -4  -2  18    9.78    4.19
   4   2 -17 1043.87   23.62
  -4  -2  17 1077.97   21.97
   4   2 -16  368.07    9.40
  -4  -2  16  377.08   10.61
   4   2 -15  528.86   13.27
  -4  -2  15  539.53   11.62
   4   2 -14  247.09    6.67
  -4  -2  14  234.58    6.29
   4   2 -13   16.13    2.67
  -4  -2  13   19.31    2.73
   4   2 -12 2103.68   38.17
  -4  -2  12 2052.43   44.39
   4   2 -11  728.70   17.53
  -4  -2  11  713.91   16.26
   4   2 -10  257.19    6.67
  -4  -2  10  261.63    9.65
   4   2  -9  387.05    9.02
  -4  -2   9  382.67    8.70
   4   2  -8 3586.48   71.00
  -4  -2   8 3636.91   63.12
   4   2  -7  211.21    5.52
  -4  -2   7  211.78    5.78
   4   2  -6 2597.29   52.01
  -4  -2   6 2585.48   46.74
   4   2  -5  991.86   21.97
  -4  -2   5  964.36   22.48
   4   2  -4 1653.88   33.21
  -4  -2   4 1748.00   37.21
   4   2  -3  764.26   16.83
  -4  -2   3  789.98   15.88
   4   2  -2    5.52    1.33
  -4  -2   2    7.30    1.52
   4   2  -1 3120.24   60.52
  -4  -2   1 3082.14   52.77
   4   2   0 2431.42   41.85
  -4  -2   0 2452.63   49.47
   4   2   1  355.62    8.57
  -4  -2  -1  354.60    8.06
   4   2   2 4161.25   71.82
  -4  -2  -2 4105.43   79.63
   4   2   3  169.11    4.25
  -4  -2  -3  159.14    4.19
   4   2   4  131.71    3.62
  -4  -2  -4  129.48    4.25
   4   2   5  659.29   15.43
  -4  -2  -5  645.20   12.32
   4   2   6  782.30   18.86
  -4  -2  -6  790.87   18.61
   4   2   7 1718.28   31.31
  -4  -2  -7 1665.89   29.91
   4   2   8  911.59   21.08
  -4  -2  -8  880.35   17.40
   4   2   9 1599.72   34.55
  -4  -2  -9 1640.17   29.97
   4   2  10 1009.45   21.21
  -4  -2 -10  994.65   18.67
   4   2  11 1142.94   29.28
  -4  -2 -11 1172.27   30.61
   4   2  12  984.37   27.31
  -4  -2 -12  968.49   18.99
   4   2  13  640.69   13.46
  -4  -2 -13  631.61   12.70
   4   2  14  490.25   10.29
  -4  -2 -14  504.15   10.67
   4   2  15  132.40    4.95
  -4  -2 -15  126.88    4.83
   4   2  16 1085.02   20.77
  -4  -2 -16 1097.66   20.83
   4   2  17   78.43    4.57
  -4  -2 -17   78.36    4.64
   4   2  18    4.45    3.75
  -4  -2 -18    4.19    3.87
   4   2  19   67.06    5.65
  -4  -2 -19   62.04    5.21
   4   2  20   97.41    6.16
  -4  -2 -20   86.36    6.03
   4   2  21  192.67    9.14
  -4  -2 -21  193.75    8.57
   4   2  22   55.88    8.38
  -4  -2 -22   70.30    7.68
   4   2  23   22.48   10.35
  -4  -2 -23   17.15    8.06
   4   2  24   -0.32   10.80
  -4  -2 -24   14.42   10.73
   4   2  25   98.05   10.22
  -4  -2 -25   87.57    9.65
   4   3 -27   -7.75   24.58
  -4  -3  27    8.70   21.27
   4   3 -26  191.40   20.96
  -4  -3  26  234.01   30.16
   4   3 -25   -2.86    8.89
  -4  -3  25    5.14    8.32
   4   3 -24    3.81    9.21
  -4  -3  24   -5.78    9.78
   4   3 -23    3.11    7.87
  -4  -3  23    3.05    8.00
   4   3 -22  191.02    8.38
  -4  -3  22  190.89    8.38
   4   3 -21  256.17   10.54
  -4  -3  21  262.84   10.92
   4   3 -20   74.81    6.29
  -4  -3  20   76.97    5.59
   4   3 -19   95.83    5.33
  -4  -3  19  104.97    5.59
   4   3 -18  237.31    7.37
  -4  -3  18  245.38    7.68
   4   3 -17   11.81    3.56
  -4  -3  17   10.03    3.62
   4   3 -16  633.64   14.22
  -4  -3  16  643.86   15.88
   4   3 -15  280.75    8.89
  -4  -3  15  292.12    7.94
   4   3 -14   -0.13    3.87
  -4  -3  14    1.08    3.49
   4   3 -13  106.37    5.21
  -4  -3  13   90.81    4.89
   4   3 -12  114.88    4.25
  -4  -3  12  112.53    5.02
   4   3 -11  126.31    4.45
  -4  -3  11  121.99    4.38
   4   3 -10    1.21    2.03
  -4  -3  10   -1.08    1.97
   4   3  -9  230.71    5.91
  -4  -3   9  234.33    6.73
   4   3  -8  258.01    9.27
  -4  -3   8  256.87    6.73
   4   3  -7  268.37    7.43
  -4  -3   7  257.57    7.87
   4   3  -6   48.14    2.60
  -4  -3   6   49.34    2.41
   4   3  -5   20.32    2.16
  -4  -3   5   18.73    1.91
   4   3  -4   19.94    1.65
  -4  -3   4   18.23    1.59
   4   3  -3  868.85   16.38
  -4  -3   3  871.90   17.02
   4   3  -2  108.15    3.68
  -4  -3   2  106.94    3.75
   4   3  -1  303.04    7.37
  -4  -3   1  293.45    6.60
   4   3   0    6.73    1.46
  -4  -3   0    7.94    1.65
   4   3   1  702.35   13.46
  -4  -3  -1  708.32   14.03
   4   3   2 1245.87   23.31
  -4  -3  -2 1484.77   40.26
   4   3   3 2704.49   65.92
  -4  -3  -3 2805.77   54.87
   4   3   4  216.48    5.14
  -4  -3  -4  208.42    7.49
   4   3   5  270.33    7.37
  -4  -3  -5  265.06    7.37
   4   3   6  417.15    8.76
  -4  -3  -6  445.48   10.35
   4   3   7  683.61   16.45
  -4  -3  -7  720.51   14.29
   4   3   8  186.51    5.08
  -4  -3  -8  185.62    6.79
   4   3   9    7.68    1.97
  -4  -3  -9    9.40    2.03
   4   3  10   41.28    2.60
  -4  -3 -10   41.40    3.49
   4   3  11   15.81    2.54
  -4  -3 -11   12.13    2.98
   4   3  12   67.25    3.30
  -4  -3 -12   67.76    3.81
   4   3  13   69.73    4.51
  -4  -3 -13   68.77    3.75
   4   3  14  111.07    4.38
  -4  -3 -14  102.88    4.83
   4   3  15    2.41    2.86
  -4  -3 -15    3.11    2.92
   4   3  16    9.78    3.43
  -4  -3 -16    8.32    3.24
   4   3  17  109.29    5.02
  -4  -3 -17  104.27    5.08
   4   3  18   -1.78    3.56
  -4  -3 -18   -0.89    3.75
   4   3  19   13.46    4.38
  -4  -3 -19   17.27    4.38
   4   3  20   44.20    5.91
  -4  -3 -20   53.15    7.49
   4   3  21    6.60    7.56
  -4  -3 -21    7.81    6.67
   4   3  22   48.20    7.94
  -4  -3 -22   51.37    7.30
   4   3  23    3.81    8.00
  -4  -3 -23    1.08    9.46
   4   3  24  161.17   11.11
  -4  -3 -24  150.50   12.26
   4   3  25   10.80   11.75
  -4  -3 -25   34.42   10.73
   4   4 -26  176.16   20.00
  -4  -4  26  148.98   26.61
   4   4 -25   73.98   12.83
  -4  -4  25   78.30   10.99
   4   4 -24  339.04   12.83
  -4  -4  24  329.71   13.40
   4   4 -23   29.97    8.57
  -4  -4  23   27.69    7.49
   4   4 -22   -6.86    9.08
  -4  -4  22    6.48   11.18
   4   4 -21   -0.89    5.46
  -4  -4  21    2.10    5.33
   4   4 -20  177.17    6.86
  -4  -4  20  157.17    6.54
   4   4 -19   26.16    5.08
  -4  -4  19   17.84    4.57
   4   4 -18    0.06    4.32
  -4  -4  18    3.94    4.00
   4   4 -17  320.82    8.64
  -4  -4  17  324.19    8.70
   4   4 -16   19.94    4.13
  -4  -4  16   16.83    4.06
   4   4 -15   12.95    3.30
  -4  -4  15   12.64    3.30
   4   4 -14  468.40   10.67
  -4  -4  14  471.26   13.02
   4   4 -13    8.00    2.73
  -4  -4  13   10.86    2.79
   4   4 -12  523.84   13.27
  -4  -4  12  508.09   12.89
   4   4 -11   57.85    3.05
  -4  -4  11   57.85    3.05
   4   4 -10  124.09    4.32
  -4  -4  10  119.32    4.25
   4   4  -9 1275.28   34.29
  -4  -4   9 1202.18   24.26
   4   4  -8 5397.22  124.66
  -4  -4   8 5598.34  136.72
   4   4  -7  276.24    9.46
  -4  -4   7  262.90    7.68
   4   4  -6 2360.61   41.02
  -4  -4   6 2276.66   47.31
   4   4  -5    1.21    1.52
  -4  -4   5    1.71    1.52
   4   4  -4 2115.43   42.80
  -4  -4   4 2190.74   46.17
   4   4  -3    1.84    1.40
  -4  -4   3    3.81    1.46
   4   4  -2 4816.10   91.83
  -4  -4   2 4860.49   83.57
   4   4  -1  117.80    3.24
  -4  -4   1  121.48    3.56
   4   4   0 1294.26   27.31
  -4  -4   0 1347.10   25.08
   4   4   1   29.40    2.10
  -4  -4  -1   29.66    1.84
   4   4   2  359.18    7.68
  -4  -4  -2  360.13    9.53
   4   4   3  354.16    7.75
  -4  -4  -3  357.59    9.14
   4   4   4  701.33   17.02
  -4  -4  -4  765.79   21.40
   4   4   5  919.34   24.58
  -4  -4  -5  926.52   21.27
   4   4   6  230.52    5.65
  -4  -4  -6  229.69    6.54
   4   4   7  717.08   14.42
  -4  -4  -7  701.65   13.84
   4   4   8    3.56    2.41
  -4  -4  -8    2.60    2.22
   4   4   9   95.76    3.37
  -4  -4  -9   93.67    3.81
   4   4  10 1796.00   31.62
  -4  -4 -10 1835.06   32.64
   4   4  11   73.79    3.81
  -4  -4 -11   83.51    3.56
   4   4  12  216.10    5.84
  -4  -4 -12  226.58    5.84
   4   4  13   16.64    3.49
  -4  -4 -13   22.54    2.98
   4   4  14 1242.25   27.56
  -4  -4 -14 1177.54   33.21
   4   4  15  391.63    9.40
  -4  -4 -15  403.63    9.53
   4   4  16  611.41   12.45
  -4  -4 -16  601.57   12.95
   4   4  17  101.73    5.78
  -4  -4 -17   99.83    4.83
   4   4  18   -3.87    3.75
  -4  -4 -18    1.52    3.62
   4   4  19    1.91    4.25
  -4  -4 -19    3.81    4.13
   4   4  20  701.01   19.81
  -4  -4 -20  728.51   17.91
   4   4  21   17.34    7.94
  -4  -4 -21   10.54    6.73
   4   4  22  354.86   12.51
  -4  -4 -22  325.20   12.19
   4   4  23   45.85    9.21
  -4  -4 -23   53.47    9.14
   4   4  24    0.51   13.59
  -4  -4 -24   11.81   12.13
   4   5 -26   -1.52   19.11
  -4  -5  26    8.64   30.61
   4   5 -25  101.22   16.38
  -4  -5  25  113.48   31.12
   4   5 -24   42.29    9.46
  -4  -5  24   47.82    8.00
   4   5 -23   50.17   14.48
  -4  -5  23   44.45    9.84
   4   5 -22   99.95    7.49
  -4  -5  22   98.49    7.30
   4   5 -21   36.20    6.03
  -4  -5  21   36.58    6.41
   4   5 -20  127.83    7.56
  -4  -5  20  121.86    8.06
   4   5 -19  158.12    6.67
  -4  -5  19  150.12    7.37
   4   5 -18  157.36    6.22
  -4  -5  18  164.16    7.37
   4   5 -17   12.00    4.57
  -4  -5  17   14.35    4.76
   4   5 -16  106.24    6.41
  -4  -5  16  108.78    5.40
   4   5 -15   78.49    4.70
  -4  -5  15   61.53    5.59
   4   5 -14 1039.30   23.18
  -4  -5  14 1050.22   20.19
   4   5 -13    2.98    4.06
  -4  -5  13    3.11    2.86
   4   5 -12  923.66   20.70
  -4  -5  12  914.45   18.48
   4   5 -11    8.06    2.73
  -4  -5  11    8.83    2.48
   4   5 -10   56.52    3.87
  -4  -5  10   56.33    3.24
   4   5  -9  501.11   12.51
  -4  -5   9  511.27   11.05
   4   5  -8  792.46   15.62
  -4  -5   8  793.22   16.70
   4   5  -7   35.75    2.92
  -4  -5   7   39.31    2.60
   4   5  -6 2274.57   39.44
  -4  -5   6 2292.67   41.91
   4   5  -5    2.35    1.97
  -4  -5   5    0.44    1.78
   4   5  -4 2073.45   41.47
  -4  -5   4 2011.47   42.17
   4   5  -3  331.55    8.13
  -4  -5   3  329.96    7.81
   4   5  -2   65.28    2.41
  -4  -5   2   64.01    2.60
   4   5  -1 1732.06   31.43
  -4  -5   1 1787.56   37.72
   4   5   0   70.87    2.48
  -4  -5   0   73.35    2.60
   4   5   1  885.43   19.43
  -4  -5  -1  873.24   19.56
   4   5   2  754.61   14.67
  -4  -5  -2  715.30   16.45
   4   5   3 3157.52   61.92
  -4  -5  -3 3142.85   64.39
   4   5   4 2852.38   49.15
  -4  -5  -4 2992.16   61.15
   4   5   5 2204.46   38.36
  -4  -5  -5 2179.57   54.30
   4   5   6  836.28   18.54
  -4  -5  -6  829.16   16.45
   4   5   7  775.95   15.11
  -4  -5  -7  726.61   16.57
   4   5   8  397.53    9.02
  -4  -5  -8  373.53    9.59
   4   5   9    3.11    1.71
  -4  -5  -9    7.18    1.91
   4   5  10  961.25   17.91
  -4  -5 -10  984.62   22.23
   4   5  11  127.32    4.89
  -4  -5 -11  129.36    4.25
   4   5  12  104.91    3.75
  -4  -5 -12   99.26    4.25
   4   5  13   12.26    3.43
  -4  -5 -13   12.45    2.86
   4   5  14   28.39    3.62
  -4  -5 -14   30.48    2.98
   4   5  15    3.37    3.37
  -4  -5 -15    0.76    3.18
   4   5  16   68.14    4.57
  -4  -5 -16   69.73    4.83
   4   5  17  215.40    8.19
  -4  -5 -17  216.93    7.56
   4   5  18    0.64    4.19
  -4  -5 -18    3.87    4.19
   4   5  19    6.35    4.57
  -4  -5 -19    7.87    5.02
   4   5  20  252.24   10.35
  -4  -5 -20  239.98   10.54
   4   5  21  119.70    7.87
  -4  -5 -21  108.15    7.68
   4   5  22   29.72    9.91
  -4  -5 -22   24.39    7.49
   4   5  23   94.68   10.61
  -4  -5 -23   98.75    9.65
   4   5  24  101.73   10.41
  -4  -5 -24  102.05    9.84
   4   6 -25   54.30   17.46
  -4  -6  25   56.52   18.16
   4   6 -24    1.14    9.53
  -4  -6  24    3.87    8.76
   4   6 -23   -2.79    7.24
  -4  -6  23    3.30    7.18
   4   6 -22   72.20    7.30
  -4  -6  22   77.98    7.11
   4   6 -21   36.51    6.79
  -4  -6  21   34.55    7.56
   4   6 -20  179.65    7.49
  -4  -6  20  187.02    7.43
   4   6 -19   18.10    4.57
  -4  -6  19   12.89    4.83
   4   6 -18  123.64    5.72
  -4  -6  18  114.62    5.72
   4   6 -17   17.40    4.89
  -4  -6  17   15.30    4.06
   4   6 -16  894.13   18.10
  -4  -6  16  846.63   20.13
   4   6 -15  108.21    4.89
  -4  -6  15  107.89    4.76
   4   6 -14  114.88    4.70
  -4  -6  14  107.07    4.70
   4   6 -13    5.46    3.11
  -4  -6  13    0.95    4.13
   4   6 -12  888.03   25.72
  -4  -6  12  900.86   21.15
   4   6 -11  268.56    6.60
  -4  -6  11  278.84    8.19
   4   6 -10  185.68    5.08
  -4  -6  10  185.30    5.46
   4   6  -9 1176.85   21.72
  -4  -6   9 1168.27   23.05
   4   6  -8  158.57    4.76
  -4  -6   8  153.68    5.02
   4   6  -7  504.79   11.56
  -4  -6   7  508.28   11.88
   4   6  -6    9.84    1.91
  -4  -6   6   10.35    2.03
   4   6  -5  413.79   12.70
  -4  -6   5  401.28    9.53
   4   6  -4  242.96    6.48
  -4  -6   4  224.36    6.48
   4   6  -3 2938.81   59.88
  -4  -6   3 2862.93   51.44
   4   6  -2  671.49   13.72
  -4  -6   2  668.69   19.24
   4   6  -1  595.41   12.07
  -4  -6   1  607.79   12.64
   4   6   0 1724.31   35.63
  -4  -6   0 1773.52   33.34
   4   6   1   40.96    2.10
  -4  -6  -1   36.45    1.97
   4   6   2 3295.51   63.69
  -4  -6  -2 3321.36   57.53
   4   6   3  686.98   15.30
  -4  -6  -3  688.38   13.78
   4   6   4  402.61    8.19
  -4  -6  -4  412.01    9.27
   4   6   5    2.60    1.27
  -4  -6  -5    2.92    2.54
   4   6   6 2701.82   46.04
   4   6   7  287.35    7.56
  -4  -6  -7  293.07   12.89
   4   6   8 1047.81   20.45
  -4  -6  -8 1042.41   22.54
   4   6   9   19.88    1.84
  -4  -6  -9   21.27    2.41
   4   6  10  317.33    7.37
  -4  -6 -10  352.63    9.08
   4   6  11    4.13    2.73
  -4  -6 -11    3.24    2.10
   4   6  12  178.64    5.33
  -4  -6 -12  175.33    5.21
   4   6  13  105.48    4.45
  -4  -6 -13  101.99    4.13
   4   6  14   43.69    5.52
  -4  -6 -14   48.83    3.62
   4   6  15  155.71    5.46
  -4  -6 -15  147.58    5.72
   4   6  16   21.34    3.24
  -4  -6 -16   20.07    3.49
   4   6  17   34.86    4.57
  -4  -6 -17   28.70    4.45
   4   6  18  263.35   11.88
  -4  -6 -18  266.71    8.38
   4   6  19   92.97    9.34
  -4  -6 -19   78.81    6.41
   4   6  20  245.50   10.54
  -4  -6 -20  254.78    9.34
   4   6  21  282.08   13.08
  -4  -6 -21  298.91   11.49
   4   6  22   42.04    8.00
  -4  -6 -22   42.74    7.11
   4   6  23   44.20   11.37
  -4  -6 -23   41.15   11.56
   4   7 -25   86.94   18.54
  -4  -7  25  134.82   27.37
   4   7 -24   25.40   16.19
  -4  -7  24   14.80   28.83
   4   7 -23  159.65   10.73
  -4  -7  23  170.13   11.56
   4   7 -22  111.70   11.81
  -4  -7  22   89.10   13.21
   4   7 -21   14.35    6.86
  -4  -7  21   25.91    8.00
   4   7 -20  117.80    7.49
  -4  -7  20  126.31    9.08
   4   7 -19   64.39    6.99
  -4  -7  19   72.20    5.97
   4   7 -18  377.46    9.97
  -4  -7  18  387.88   10.29
   4   7 -17   71.25    5.65
  -4  -7  17   81.60    5.46
   4   7 -16  334.16    8.57
  -4  -7  16  312.12    8.45
   4   7 -15    6.10    3.56
  -4  -7  15   10.48    4.25
   4   7 -14    7.75    3.62
  -4  -7  14    4.51    2.92
   4   7 -13  610.20   15.18
  -4  -7  13  603.09   15.11
   4   7 -12  416.84   11.30
  -4  -7  12  410.23   11.49
   4   7 -11 1036.50   36.26
  -4  -7  11 1042.28   24.45
   4   7 -10  457.99   11.05
  -4  -7  10  463.51   10.48
   4   7  -9   26.67    2.60
  -4  -7   9   29.85    2.67
   4   7  -8  272.30    6.54
  -4  -7   8  272.37    6.86
   4   7  -7 3242.80   62.61
  -4  -7   7 3138.85   56.07
   4   7  -6   61.15    3.49
  -4  -7   6   64.27    3.43
   4   7  -5 4080.60   97.92
  -4  -7   5 3916.07   67.76
   4   7  -4   22.29    2.41
  -4  -7   4   19.69    1.91
   4   7  -3 1684.05   29.91
  -4  -7   3 1705.26   31.62
   4   7  -2  638.91   13.08
  -4  -7   2  621.13   13.08
   4   7  -1  307.42    7.68
  -4  -7   1  325.52    9.02
   4   7   0   14.73    2.16
  -4  -7   0   16.64    1.84
   4   7   1 2587.83   52.77
  -4  -7  -1 2600.28   46.48
   4   7   2    5.14    1.59
  -4  -7  -2    1.78    1.84
   4   7   3  915.72   17.34
  -4  -7  -3  907.59   17.65
   4   7   4  143.20    3.94
  -4  -7  -4  139.52    4.83
   4   7   5    1.65    1.33
  -4  -7  -5    0.00    2.92
   4   7   6   38.93    2.29
  -4  -7  -6   41.91    2.54
   4   7   7   74.05    2.54
  -4  -7  -7   73.22    5.27
   4   7   8    1.27    1.33
  -4  -7  -8   -0.25    1.91
   4   7   9   10.61    1.97
  -4  -7  -9   10.10    1.65
   4   7  10   27.56    2.29
  -4  -7 -10   23.62    2.86
   4   7  11  655.61   16.19
  -4  -7 -11  676.38   13.72
   4   7  12   68.08    3.81
  -4  -7 -12   64.14    3.18
   4   7  13  770.61   19.11
  -4  -7 -13  787.38   16.19
   4   7  14   26.93    3.11
  -4  -7 -14   26.04    3.68
   4   7  15  103.51    6.03
  -4  -7 -15   96.65    5.33
   4   7  16  333.96    9.91
  -4  -7 -16  335.23   12.89
   4   7  17  216.74    8.32
  -4  -7 -17  225.75    7.94
   4   7  18    5.27    4.70
  -4  -7 -18    4.89    4.64
   4   7  19  820.08   20.89
  -4  -7 -19  824.66   18.16
   4   7  20    2.03    6.79
  -4  -7 -20    1.14    6.92
   4   7  21    3.81    8.70
  -4  -7 -21    1.46    7.11
   4   7  22   22.61   10.03
  -4  -7 -22   25.02   12.57
   4   7  23  114.24   10.10
  -4  -7 -23  119.77    9.84
   4   8 -24  -12.32   17.40
  -4  -8  24   -1.40   19.37
   4   8 -23   43.88   10.80
  -4  -8  23   43.69   10.73
   4   8 -22    4.00    8.57
  -4  -8  22   -2.86    6.60
   4   8 -21   40.45    7.30
  -4  -8  21   39.75    6.86
   4   8 -20   56.14    6.79
  -4  -8  20   65.66    6.22
   4   8 -19   74.43    6.41
  -4  -8  19   77.09    6.41
   4   8 -18   32.83    5.46
  -4  -8  18   24.96    5.21
   4   8 -17  350.67    9.27
  -4  -8  17  352.63    9.27
   4   8 -16  457.35   14.92
  -4  -8  16  467.32   10.92
   4   8 -15   -1.02    4.32
  -4  -8  15   -2.60    4.06
   4   8 -14   18.80    4.00
  -4  -8  14   13.08    3.30
   4   8 -13   93.92    5.27
  -4  -8  13   99.13    4.57
   4   8 -12  637.45   13.46
  -4  -8  12  628.68   13.15
   4   8 -11   -1.33    3.05
  -4  -8  11    3.43    2.92
   4   8 -10  503.96   10.61
  -4  -8  10  497.23   11.18
   4   8  -9  143.84    6.67
  -4  -8   9  136.85    4.57
   4   8  -8  391.63    8.89
  -4  -8   8  384.51   10.35
   4   8  -7   33.15    2.60
  -4  -8   7   31.18    2.29
   4   8  -6  386.36   11.94
  -4  -8   6  400.01    9.02
   4   8  -5  413.53    9.08
  -4  -8   5  413.28    9.08
   4   8  -4   22.10    2.86
  -4  -8   4   20.89    2.16
   4   8  -3  439.51   10.92
  -4  -8   3  437.86    9.21
   4   8  -2  137.61    4.76
  -4  -8   2  132.40    3.94
   4   8  -1   15.62    1.84
  -4  -8   1   15.18    1.97
   4   8   0  176.86    4.64
  -4  -8   0  176.98    7.18
   4   8   1 2319.65   39.88
  -4  -8  -1 2332.42   40.77
   4   8   2 1365.45   24.39
  -4  -8  -2 1343.03   25.21
   4   8   3  288.69    6.60
  -4  -8  -3  309.07    9.91
   4   8   4  678.22   15.24
  -4  -8  -4  663.61   15.69
   4   8   5  129.55    3.56
  -4  -8  -5  150.95    9.27
   4   8   6 1934.89   38.99
  -4  -8  -6 1923.90   70.11
   4   8   7  378.23   17.46
  -4  -8  -7  362.99   19.31
   4   8   8    5.59    1.33
  -4  -8  -8    6.41    3.62
   4   8   9    0.25    1.59
  -4  -8  -9    0.70    3.56
   4   8  10  225.95    8.32
  -4  -8 -10  257.44   15.30
   4   8  11   24.51    2.03
  -4  -8 -11   24.89    4.57
   4   8  12  776.46   18.29
  -4  -8 -12  771.76   22.86
   4   8  13   68.71    4.19
  -4  -8 -13   62.55    5.91
   4   8  14   17.59    2.86
  -4  -8 -14   19.81    3.18
   4   8  15    9.78    3.05
  -4  -8 -15   12.00    2.98
   4   8  16   71.82    4.64
  -4  -8 -16   62.87    5.40
   4   8  17   -0.06    4.51
  -4  -8 -17   -1.27    4.45
   4   8  18    5.21    5.33
  -4  -8 -18    1.08    5.02
   4   8  19   12.13    5.78
  -4  -8 -19    7.30    5.72
   4   8  20   71.44    7.37
  -4  -8 -20   80.90    9.78
   4   8  21  116.59    8.76
  -4  -8 -21   99.83   10.48
   4   8  22   46.74    9.08
  -4  -8 -22   46.17   11.43
   4   9 -23   20.07   25.53
  -4  -9  23   -5.59   25.08
   4   9 -22  603.47   17.59
  -4  -9  22  637.26   17.65
   4   9 -21    5.78    7.24
  -4  -9  21    1.59    7.24
   4   9 -20  312.63   10.54
  -4  -9  20  311.04   11.37
   4   9 -19  232.74    9.97
  -4  -9  19  227.66    9.34
   4   9 -18   19.43    5.84
  -4  -9  18   15.75    5.08
   4   9 -17   67.38    5.27
  -4  -9  17   61.34    6.10
   4   9 -16  282.02    9.08
  -4  -9  16  289.45    8.19
   4   9 -15  884.60   21.53
  -4  -9  15  884.98   20.96
   4   9 -14   80.27    8.38
  -4  -9  14   75.76    7.37
   4   9 -13  290.78    7.68
  -4  -9  13  291.93    7.56
   4   9 -12  305.77    7.62
  -4  -9  12  313.64    7.62
   4   9 -11    2.98    2.35
  -4  -9  11    2.29    2.29
   4   9 -10  155.20    5.91
  -4  -9  10  157.87    4.95
   4   9  -9  124.53    4.45
  -4  -9   9  108.34    4.89
   4   9  -8  199.53    6.03
  -4  -9   8  189.18    6.48
   4   9  -7  162.76    5.78
  -4  -9   7  153.87    5.65
   4   9  -6 1619.66   29.72
  -4  -9   6 1590.89   29.78
   4   9  -5   60.58    3.11
  -4  -9   5   65.73    3.11
   4   9  -4 3019.59   52.07
  -4  -9   4 2941.16   51.82
   4   9  -3  211.53    9.97
  -4  -9   3  204.35    5.40
   4   9  -2   -2.41    2.29
  -4  -9   2    6.86    3.43
   4   9  -1  735.37   16.76
  -4  -9   1  760.26   15.30
   4   9   0 1268.48   31.50
  -4  -9   0 1273.88   23.81
   4   9   1  178.38    4.70
  -4  -9  -1  181.43    5.84
   4   9   2  631.10   12.26
  -4  -9  -2  626.78   14.35
   4   9   3 1161.54   20.89
  -4  -9  -3 1184.21   30.93
   4   9   4  876.60   16.57
  -4  -9  -4  873.68   19.62
   4   9   5  434.49   10.48
  -4  -9  -5  483.32   15.62
   4   9   6  191.21    6.22
  -4  -9  -6  196.42   11.11
   4   9   7  170.13    7.11
  -4  -9  -7  197.31    8.13
   4   9   8   10.03    3.81
  -4  -9  -8   11.24    6.22
   4   9   9  131.01    9.46
  -4  -9  -9  137.74    7.68
   4   9  10  330.54   15.56
   4   9  11   34.55    5.97
  -4  -9 -11    9.46    5.08
   4   9  12  738.42   22.54
  -4  -9 -12  679.04   21.15
   4   9  13   49.47    6.67
  -4  -9 -13   52.14    8.57
   4   9  14  127.07    8.19
  -4  -9 -14  133.74    8.38
   4   9  15   33.66    5.97
  -4  -9 -15   32.51    6.22
   4   9  16  514.89   18.42
  -4  -9 -16  504.66   17.02
   4   9  17   35.56    5.02
  -4  -9 -17   34.10    8.19
   4   9  18  480.91   13.78
  -4  -9 -18  503.39   18.35
   4   9  19    1.46    5.72
  -4  -9 -19    5.46   10.10
   4   9  20    5.72    7.56
  -4  -9 -20   -1.78   10.92
   4   9  21   -4.13    9.78
  -4  -9 -21    5.97    8.95
  -4  -9 -22    4.25   13.59
   4  10 -22   -9.40    8.95
  -4 -10  22   -1.65   12.19
   4  10 -21   26.10    8.26
  -4 -10  21   24.64    7.68
   4  10 -20   40.26    7.68
  -4 -10  20   36.07    7.68
   4  10 -19   78.93    7.18
  -4 -10  19   86.62    6.86
   4  10 -18   24.19    5.65
  -4 -10  18   25.46    8.19
   4  10 -17  148.60    8.00
  -4 -10  17  143.64    7.43
   4  10 -16  118.12    6.29
  -4 -10  16  129.29    7.43
   4  10 -15    2.35    4.76
  -4 -10  15   -0.19    3.81
   4  10 -14   49.41    6.41
  -4 -10  14   58.55    4.64
   4  10 -13  602.01   14.67
  -4 -10  13  604.68   14.99
   4  10 -12  226.71    6.29
  -4 -10  12  231.85    6.86
   4  10 -11   84.40    5.02
  -4 -10  11   86.11    4.32
   4  10 -10  268.18    7.30
  -4 -10  10  276.30    8.38
   4  10  -9  355.37    9.78
  -4 -10   9  365.14    8.70
   4  10  -8   22.61    3.56
  -4 -10   8   24.19    2.60
   4  10  -7   69.03    3.18
  -4 -10   7   60.46    3.05
   4  10  -6  810.43   15.75
  -4 -10   6  806.87   18.03
   4  10  -5   33.91    2.73
  -4 -10   5   36.20    2.86
   4  10  -4   36.39    3.30
  -4 -10   4   33.34    2.54
   4  10  -3  408.90    8.64
  -4 -10   3  415.31    9.34
   4  10  -2  368.76    7.87
  -4 -10   2  367.62    8.00
   4  10  -1    3.24    2.10
  -4 -10   1    2.35    2.41
   4  10   0  203.40    4.95
  -4 -10   0  195.02    4.95
   4  10   1    4.00    1.78
  -4 -10  -1    0.06    1.78
   4  10   2  735.05   14.48
  -4 -10  -2  723.62   21.08
   4  10   3   44.45    2.73
  -4 -10  -3   49.15    2.41
   4  10   4  333.39   10.73
  -4 -10  -4  313.64   11.30
   4  10   5   53.41    2.79
  -4 -10  -5   66.74    5.08
   4  10   6  335.11   11.37
  -4 -10  -6  352.57   13.15
   4  10   7   78.74    5.84
  -4 -10  -7   76.52    5.72
   4  10   8   -2.67    4.57
  -4 -10  -8    2.10    4.89
   4  10   9   27.69    4.51
  -4 -10  -9   30.04    4.70
   4  10  10  314.22   11.62
  -4 -10 -10  322.79   12.95
   4  10  11  570.26   19.37
  -4 -10 -11  588.42   19.62
   4  10  12   33.91    6.35
  -4 -10 -12   32.51    5.91
   4  10  13  323.80   13.72
  -4 -10 -13  336.63   18.92
   4  10  14   19.37    6.86
  -4 -10 -14   38.86    7.18
   4  10  15   -5.91    5.91
  -4 -10 -15   -1.52    5.65
   4  10  16  152.34    9.97
  -4 -10 -16  165.87    9.78
   4  10  17  394.42   17.08
  -4 -10 -17  398.87   17.15
   4  10  18   38.61    9.21
  -4 -10 -18   39.82    8.83
   4  10  19   -2.03    9.34
  -4 -10 -19   -3.11    9.21
   4  10  20   13.02   10.48
  -4 -10 -20    4.13   16.32
   4  10  21   -3.11   10.67
  -4 -10 -21   12.51    9.46
  -4 -11  22   20.89   24.19
   4  11 -21  303.99   12.32
  -4 -11  21  326.47   18.54
   4  11 -20   93.73   11.37
  -4 -11  20   94.68    8.45
   4  11 -19  241.88   10.10
  -4 -11  19  237.31   10.99
   4  11 -18  187.21    8.45
  -4 -11  18  201.05    8.95
   4  11 -17   30.42    6.10
  -4 -11  17   33.53    5.33
   4  11 -16   29.47    6.73
  -4 -11  16   30.74    5.84
   4  11 -15  545.94   15.30
  -4 -11  15  530.63   12.51
   4  11 -14  548.92   14.99
  -4 -11  14  532.48   11.94
   4  11 -13  547.59   12.32
  -4 -11  13  519.90   13.02
   4  11 -12  416.14    9.78
  -4 -11  12  395.75    9.08
   4  11 -11  133.80    5.84
  -4 -11  11  133.87    4.89
   4  11 -10   65.73    4.45
  -4 -11  10   68.01    3.87
   4  11  -9    4.38    3.24
  -4 -11   9    3.81    2.48
   4  11  -8  219.15    6.29
  -4 -11   8  209.24    7.11
   4  11  -7   79.95    4.45
  -4 -11   7   68.96    3.56
   4  11  -6  187.14    5.33
  -4 -11   6  197.37    5.59
   4  11  -5    1.52    2.67
  -4 -11   5    1.59    2.54
   4  11  -4   81.67    3.94
  -4 -11   4   91.19    3.43
   4  11  -3  204.04    6.10
  -4 -11   3  192.86    5.27
   4  11  -2  302.34    7.87
  -4 -11   2  294.85    6.86
   4  11  -1  590.39   13.08
  -4 -11   1  575.09   13.59
   4  11   0  498.06   11.62
  -4 -11   0  495.07   12.51
   4  11   1   89.35    4.32
  -4 -11  -1   87.57    3.75
   4  11   2  242.96    6.67
  -4 -11  -2  250.78    6.16
   4  11   3 2647.90   52.90
  -4 -11  -3 2646.25   52.33
   4  11   4 1874.62   33.21
  -4 -11  -4 1857.03   33.28
   4  11   5 1071.81   40.58
  -4 -11  -5 1089.21   29.47
   4  11   6  105.10    6.29
  -4 -11  -6  101.73    6.41
   4  11   7   88.40    5.84
  -4 -11  -7  102.18    6.16
   4  11   8  630.27   17.78
  -4 -11  -8  607.86   17.72
   4  11   9  839.96   23.69
  -4 -11  -9  901.43   36.96
   4  11  10  609.06   19.56
  -4 -11 -10  633.38   20.89
   4  11  11  167.59    8.45
  -4 -11 -11  155.33    7.87
   4  11  12   16.51    6.03
  -4 -11 -12   20.96   10.80
   4  11  13   24.64    6.67
  -4 -11 -13   18.35    6.67
   4  11  14    7.43    7.11
  -4 -11 -14   -3.56    6.48
   4  11  15   41.34   14.54
  -4 -11 -15   16.57   10.22
   4  11  16   41.21    8.76
  -4 -11 -16   41.59    8.70
   4  11  17   18.03    8.89
  -4 -11 -17   35.82    9.34
   4  11  18   58.68   17.78
  -4 -11 -18   51.69   11.43
   4  11  19   68.14   10.10
  -4 -11 -19   71.25    9.14
   4  11  20   95.95   12.95
  -4 -11 -20   95.13   18.16
   4  12 -21   12.32   23.12
   4  12 -20   86.36    9.14
  -4 -12  20  100.14    8.95
   4  12 -19   27.88    7.75
  -4 -12  19   15.30    6.79
   4  12 -18   -1.97    6.73
  -4 -12  18   -2.92    6.73
   4  12 -17  327.93   12.57
  -4 -12  17  320.76    9.72
   4  12 -16   60.14    6.92
  -4 -12  16   64.20    5.72
   4  12 -15   14.22    7.75
  -4 -12  15    7.81    4.25
   4  12 -14  202.45   11.05
  -4 -12  14  216.55    8.13
   4  12 -13  146.06    5.72
  -4 -12  13  152.54    6.10
   4  12 -12   23.88    3.87
  -4 -12  12   16.00    3.94
   4  12 -11   96.02    5.72
  -4 -12  11   94.05    4.45
   4  12 -10   19.11    4.06
  -4 -12  10   20.26    2.86
   4  12  -9  118.62    5.59
  -4 -12   9  122.56    4.76
   4  12  -8   50.49    5.91
  -4 -12   8   47.56    3.68
   4  12  -7    4.64    6.41
  -4 -12   7    5.65    2.67
   4  12  -6   74.11    5.78
  -4 -12   6   80.20    4.00
   4  12  -5  476.85   10.10
  -4 -12   5  475.20   11.81
   4  12  -4  167.14    4.83
  -4 -12   4  170.19    5.14
   4  12  -3    4.51    2.48
  -4 -12   3    2.54    2.48
   4  12  -2  319.74    8.95
  -4 -12   2  296.94    7.30
   4  12  -1  165.49    5.40
  -4 -12   1  168.22    5.84
   4  12   0  180.98    4.76
  -4 -12   0  182.25    5.14
   4  12   1  505.36   16.45
  -4 -12  -1  538.57   11.88
   4  12   2  629.51   17.78
  -4 -12  -2  613.25   17.91
   4  12   3  270.59    6.60
  -4 -12  -3  250.52   12.57
   4  12   4  192.42    5.14
  -4 -12  -4  193.05    8.76
   4  12   5   37.66    5.02
  -4 -12  -5   31.94    8.26
   4  12   6  114.69    6.48
  -4 -12  -6  119.13    6.79
   4  12   7  550.70   17.08
  -4 -12  -7  538.45   17.84
   4  12   8  129.42    7.81
  -4 -12  -8  129.61    8.13
   4  12   9  202.83    9.27
  -4 -12  -9  186.26   13.97
   4  12  10    5.02    5.97
  -4 -12 -10   13.40    7.24
   4  12  11  124.66   10.73
  -4 -12 -11  131.77   11.94
   4  12  12  126.37    8.51
  -4 -12 -12  135.01    8.38
   4  12  13  398.17   15.37
  -4 -12 -13  436.46   22.61
   4  12  14  104.65    8.70
  -4 -12 -14  113.29    8.83
   4  12  15   86.49    8.76
  -4 -12 -15   87.70    8.19
   4  12  16   -4.83    8.57
  -4 -12 -16   -1.78    9.14
   4  12  17   11.81    8.45
  -4 -12 -17   11.11    8.00
   4  12  18  119.96   12.38
  -4 -12 -18  124.28   15.62
   4  12  19   -2.54    9.91
  -4 -12 -19    6.67    9.97
   4  13 -20   93.86   15.81
  -4 -13  20   89.92   16.51
   4  13 -19   26.10    9.91
  -4 -13  19   26.61    8.06
   4  13 -18  192.61   13.72
  -4 -13  18  181.24   10.22
   4  13 -17   22.54    8.38
  -4 -13  17   26.80    6.48
   4  13 -16  138.12   13.72
  -4 -13  16  167.84   14.73
   4  13 -15    9.14    6.60
  -4 -13  15   15.11    5.02
   4  13 -14 1069.40   30.67
  -4 -13  14 1022.15   24.70
   4  13 -13   78.36    6.10
  -4 -13  13   67.50    5.40
   4  13 -12  121.48    5.91
  -4 -13  12  117.35    7.49
   4  13 -11  487.71   17.84
  -4 -13  11  511.90   13.59
   4  13 -10   93.16    5.78
  -4 -13  10   98.94    5.46
   4  13  -9  109.80    4.89
  -4 -13   9  115.26    5.52
   4  13  -8  487.83   12.07
  -4 -13   8  476.53   10.80
   4  13  -7  691.49   13.97
  -4 -13   7  679.30   13.84
   4  13  -6   86.68    5.72
  -4 -13   6   86.36    4.38
   4  13  -5  733.78   14.54
  -4 -13   5  746.36   14.92
   4  13  -4   23.24    2.98
  -4 -13   4   18.35    2.67
   4  13  -3  162.38    4.70
  -4 -13   3  160.98    4.89
   4  13  -2   17.15    3.11
  -4 -13   2   20.89    2.79
   4  13  -1  145.80    4.70
  -4 -13   1  135.83    6.54
   4  13   0  182.38    5.14
  -4 -13   0  194.19    5.46
   4  13   1  373.40   11.81
  -4 -13  -1  361.27    8.57
   4  13   2  264.49    7.37
  -4 -13  -2  279.73    7.94
   4  13   3   29.59    2.98
  -4 -13  -3   24.64    3.24
   4  13   4  860.60   17.40
  -4 -13  -4  876.28   33.40
   4  13   5   18.67    4.45
  -4 -13  -5   16.89    4.25
   4  13   6    1.52    5.02
  -4 -13  -6    0.25    6.99
   4  13   7    3.87    4.95
  -4 -13  -7    8.45    5.14
   4  13   8  742.10   22.86
  -4 -13  -8  748.20   35.18
   4  13   9   16.32    5.21
  -4 -13  -9   20.83    5.27
   4  13  10  452.08   15.11
  -4 -13 -10  455.19   22.29
   4  13  11  203.47   10.54
  -4 -13 -11  211.28   11.43
   4  13  12   20.89    6.99
  -4 -13 -12   19.43    6.54
   4  13  13  324.44   12.83
  -4 -13 -13  342.09   13.53
   4  13  14  153.36   10.67
  -4 -13 -14  130.63   10.22
   4  13  15   63.88    8.70
  -4 -13 -15   72.65    8.38
   4  13  16    1.71    7.62
  -4 -13 -16    2.22    7.81
   4  13  17  123.20   10.67
   4  13  18   -0.44   10.86
  -4 -13 -18   13.08   15.05
   4  13  19  256.17   24.83
  -4 -13 -19  257.82   23.62
   4  14 -19    5.65   18.61
  -4 -14  19   -5.46   12.07
   4  14 -18   86.56   10.41
  -4 -14  18   93.73   11.18
   4  14 -17    5.52    8.45
  -4 -14  17    7.94    8.26
   4  14 -16   -1.40    9.14
  -4 -14  16   -1.08    6.67
   4  14 -15   13.53    7.94
  -4 -14  15   13.65    4.76
   4  14 -14   -2.79    7.75
  -4 -14  14    2.73    5.65
   4  14 -13   14.29    7.43
  -4 -14  13    2.98   12.57
   4  14 -12  100.02    5.84
  -4 -14  12  104.02    7.94
   4  14 -11   11.62    5.21
  -4 -14  11   12.76    5.46
   4  14 -10    0.00    3.94
  -4 -14  10    2.98    3.56
   4  14  -9  341.52   10.16
  -4 -14   9  334.54    8.57
   4  14  -8  216.04    9.21
  -4 -14   8  219.66    6.60
   4  14  -7   30.16    3.68
  -4 -14   7   32.96    3.18
   4  14  -6  189.43    8.26
  -4 -14   6  187.14    6.03
   4  14  -5   29.08    4.00
  -4 -14   5   29.34    3.05
   4  14  -4   34.99    4.51
  -4 -14   4   28.07    3.11
   4  14  -3  195.21    5.72
  -4 -14   3  181.18    6.41
   4  14  -2  459.32    9.97
  -4 -14   2  449.03   10.41
   4  14  -1   64.96    4.19
  -4 -14   1   67.57    3.75
   4  14   0  185.49    6.29
  -4 -14   0  186.00    5.46
   4  14   1    9.34    3.87
  -4 -14  -1    5.46    2.73
   4  14   2   44.77    3.37
  -4 -14  -2   41.59    3.49
   4  14   3  161.81    7.81
  -4 -14  -3  170.63    6.10
   4  14   4  129.23   10.22
  -4 -14  -4  128.91    7.56
   4  14   5   12.38    5.46
  -4 -14  -5   19.88    7.43
   4  14   6    1.27    5.40
  -4 -14  -6   -1.52    9.53
   4  14   7   18.35    5.14
  -4 -14  -7   11.68    5.14
   4  14   8   25.91    5.46
  -4 -14  -8   28.58    5.46
   4  14   9   33.78    6.48
  -4 -14  -9   21.72    8.32
   4  14  10   47.75    6.41
  -4 -14 -10   54.04    6.48
   4  14  11   11.88    5.84
  -4 -14 -11    7.18    5.91
   4  14  12   68.71    7.68
  -4 -14 -12   50.74    7.94
   4  14  13   50.49    9.84
  -4 -14 -13   47.50    9.78
   4  14  14  407.25   16.70
  -4 -14 -14  410.93   23.50
   4  14  15  115.00   11.18
  -4 -14 -15   91.76   17.97
   4  14  16   63.76    9.53
  -4 -14 -16   50.17   13.72
   4  14  17    2.41   14.80
   4  14  18   11.37   12.51
  -4 -14 -18    1.08   12.70
   4  15 -18    8.26   10.16
  -4 -15  18    0.95   10.48
   4  15 -17    8.64   10.80
  -4 -15  17    4.19   10.86
   4  15 -16   -0.70    8.00
  -4 -15  16    7.49    8.51
   4  15 -15    0.51    7.37
  -4 -15  15   -3.75    8.06
   4  15 -14    8.00    9.65
  -4 -15  14    4.45   10.54
   4  15 -13    9.34    9.08
  -4 -15  13   -7.18    6.41
   4  15 -12    7.87    5.40
  -4 -15  12   10.41    7.37
   4  15 -11  144.53    6.99
  -4 -15  11  127.26    9.02
   4  15 -10  675.68   21.40
  -4 -15  10  711.87   15.49
   4  15  -9   23.88    5.84
  -4 -15   9   25.72    4.06
   4  15  -8   70.36    6.79
  -4 -15   8   62.17    4.32
   4  15  -7  279.67    7.62
  -4 -15   7  277.00    7.68
   4  15  -6  536.35   14.16
  -4 -15   6  539.02   12.19
   4  15  -5  848.34   16.96
  -4 -15   5  840.53   19.75
   4  15  -4  915.40   18.35
  -4 -15   4  942.39   18.48
   4  15  -3   39.25    3.49
  -4 -15   3   37.91    3.43
   4  15  -2   87.95    4.19
  -4 -15   2   94.18    5.02
   4  15  -1   46.48    3.62
  -4 -15   1   46.23    3.56
   4  15   0  388.58   10.73
  -4 -15   0  398.55    9.27
   4  15   1   45.40    5.52
  -4 -15  -1   51.37    4.38
   4  15   2  139.26    5.33
  -4 -15  -2  137.99    5.84
   4  15   3   18.73    3.30
  -4 -15  -3   14.29    3.56
   4  15   4  168.92    8.45
  -4 -15  -4  157.74    8.64
   4  15   5   60.77    5.72
  -4 -15  -5   67.82    9.84
   4  15   6   27.94    5.52
  -4 -15  -6   31.88    5.40
   4  15   7   12.13    6.29
  -4 -15  -7   17.91    6.29
   4  15   8  353.78   13.40
  -4 -15  -8  377.46   14.99
   4  15   9    2.16    5.52
  -4 -15  -9    1.52    5.59
   4  15  10    3.49    6.79
  -4 -15 -10    7.75    7.11
   4  15  11   27.31    6.86
  -4 -15 -11   29.85    6.60
   4  15  12  784.20   34.67
  -4 -15 -12  769.22   24.19
   4  15  13  247.92   12.38
  -4 -15 -13  247.28   12.70
   4  15  14  218.07   16.32
  -4 -15 -14  208.80   13.15
   4  15  15    3.68    8.00
  -4 -15 -15    3.18    8.26
   4  15  16  133.04   12.95
  -4 -15 -16  116.21   22.04
   4  15  17  132.98   10.92
  -4 -15 -17  136.21   12.57
   4  16 -17  100.97   11.37
  -4 -16  17  111.19   12.51
   4  16 -16  108.59   10.73
  -4 -16  16  114.37   11.49
   4  16 -15   14.03    9.46
  -4 -16  15   21.27   10.73
   4  16 -14  250.20   14.61
  -4 -16  14  253.51   19.94
   4  16 -13   11.18    7.30
  -4 -16  13    7.56    7.37
   4  16 -12  189.18   10.35
  -4 -16  12  184.80   10.80
   4  16 -11   20.77    6.99
  -4 -16  11   18.99    5.21
   4  16 -10  376.89    9.97
  -4 -16  10  361.33    9.59
   4  16  -9  526.06   11.94
  -4 -16   9  536.41   17.15
   4  16  -8  115.00    5.52
  -4 -16   8   99.95    7.68
   4  16  -7  615.48   13.91
  -4 -16   7  586.96   14.86
   4  16  -6   57.79    6.54
  -4 -16   6   57.15    4.64
   4  16  -5   47.75    5.27
  -4 -16   5   46.80    4.51
   4  16  -4  120.85    6.22
  -4 -16   4  112.27    5.59
   4  16  -3  238.46    7.37
  -4 -16   3  223.85    7.87
   4  16  -2  121.86    6.35
  -4 -16   2  110.81    8.00
   4  16  -1   93.67    4.64
  -4 -16   1   81.41    4.38
   4  16   0   18.61    4.00
  -4 -16   0   18.54    4.13
   4  16   1   38.36    4.51
  -4 -16  -1   33.91    3.62
   4  16   2   -3.05    4.32
  -4 -16  -2    0.38    3.11
   4  16   3   14.73    7.56
  -4 -16  -3   16.45    3.94
   4  16   4   50.87    6.10
  -4 -16  -4   45.72    6.10
   4  16   5   93.22    7.75
  -4 -16  -5   89.41    7.49
   4  16   6  140.66    8.51
  -4 -16  -6  148.73    9.14
   4  16   7   39.37    7.18
  -4 -16  -7   30.16    6.92
   4  16   8   37.40    7.18
  -4 -16  -8   40.71    7.43
   4  16   9  428.08   17.53
  -4 -16  -9  422.62   17.78
   4  16  10  119.32    8.70
  -4 -16 -10  126.75    9.02
   4  16  11   22.61    8.06
  -4 -16 -11   39.44   14.80
   4  16  12   -3.18    8.06
  -4 -16 -12    9.14   10.29
   4  16  13   38.04   11.24
  -4 -16 -13   53.98    8.95
   4  16  14    6.48    7.81
  -4 -16 -14    6.60    8.76
   4  16  15   70.55    9.97
  -4 -16 -15   81.03   10.99
   4  16  16   14.16   10.16
  -4 -16 -16   21.65   10.80
   4  17 -16   41.85   20.13
  -4 -17  16   31.43   12.83
   4  17 -15  231.98   13.78
  -4 -17  15  230.07   19.43
   4  17 -14   93.73   10.35
  -4 -17  14   92.46   10.61
   4  17 -13  139.26   10.99
  -4 -17  13  140.34   11.05
   4  17 -12   -2.48    7.68
  -4 -17  12    0.13    7.94
   4  17 -11   28.32    7.49
  -4 -17  11   31.18    7.62
   4  17 -10  150.50    8.13
  -4 -17  10  152.47    6.67
   4  17  -9   53.28   11.11
  -4 -17   9   55.12    5.21
   4  17  -8    5.72    7.37
  -4 -17   8   12.45    4.95
   4  17  -7    0.70    8.45
  -4 -17   7   -0.38    4.38
   4  17  -6  911.27   23.12
  -4 -17   6  921.50   21.85
   4  17  -5   -1.59    7.94
  -4 -17   5    5.72    4.89
   4  17  -4  201.94    9.46
  -4 -17   4  188.22    7.24
   4  17  -3   58.80    5.14
  -4 -17   3   53.41    4.38
   4  17  -2   87.95    5.46
  -4 -17   2   79.51    4.95
   4  17  -1  114.56    7.49
  -4 -17   1  116.78    5.59
   4  17   0  636.18   13.53
  -4 -17   0  661.96   17.15
   4  17   1  124.28    5.52
  -4 -17  -1  123.32    6.48
   4  17   2    1.21    3.68
  -4 -17  -2   -1.40    4.19
   4  17   3  233.12   10.35
  -4 -17  -3  252.36   12.32
   4  17   4  241.50   10.99
  -4 -17  -4  225.31   14.67
   4  17   5  385.91   20.38
  -4 -17  -5  429.60   22.73
   4  17   6  103.26    8.32
  -4 -17  -6  103.32    8.06
   4  17   7    7.81    7.24
  -4 -17  -7    4.25    7.24
   4  17   8   87.83   12.00
  -4 -17  -8   93.29    9.08
   4  17   9  159.52   10.03
  -4 -17  -9  162.25   11.24
   4  17  10   52.01    9.02
  -4 -17 -10   32.70   14.80
   4  17  11    6.41    7.18
  -4 -17 -11    3.81    7.75
   4  17  12  207.28   12.76
  -4 -17 -12  227.72   18.61
   4  17  13   20.64    8.64
  -4 -17 -13   35.24   13.53
   4  17  14   -2.35   10.41
  -4 -17 -14   -0.51   11.43
   4  17  15    5.59   10.99
  -4 -17 -15    1.71   12.57
   4  18 -15   17.27   12.38
  -4 -18  15    5.46   12.89
   4  18 -14  199.85   15.24
  -4 -18  14  169.05   18.16
   4  18 -13    8.57   10.80
  -4 -18  13   -0.64   14.61
   4  18 -12   78.87   11.30
  -4 -18  12   78.62   14.61
   4  18 -11    9.78    9.65
   4  18 -10  553.18   19.81
  -4 -18  10  592.30   21.91
   4  18  -9  169.55   15.43
  -4 -18   9  179.91   11.05
   4  18  -8  114.88    7.81
  -4 -18   8  118.56    6.67
   4  18  -7    5.02    5.33
  -4 -18   7    9.72    5.27
   4  18  -6   -6.60    6.54
  -4 -18   6   -4.25    6.29
   4  18  -5    0.89    5.52
  -4 -18   5    4.95    5.52
   4  18  -4    6.67    5.02
  -4 -18   4    5.08    4.32
   4  18  -3    9.59    6.03
  -4 -18   3   10.61    5.27
   4  18  -2   51.44    6.29
  -4 -18   2   62.30    7.68
   4  18  -1  224.55    7.94
  -4 -18   1  225.69   11.49
   4  18   0  232.55   10.92
  -4 -18   0  223.47    9.27
   4  18   1  120.66    7.62
  -4 -18  -1  119.58    7.30
   4  18   2   40.83    5.65
  -4 -18  -2   42.61    5.97
   4  18   3    4.64    4.06
  -4 -18  -3    3.81    8.70
   4  18   4   41.72    6.79
  -4 -18  -4   45.40    7.11
   4  18   5   78.55    8.13
  -4 -18  -5   70.30    7.75
   4  18   6  224.80   13.46
  -4 -18  -6  197.05   12.83
   4  18   7  110.43    9.34
  -4 -18  -7  110.62    9.14
   4  18   8   11.62    8.00
  -4 -18  -8   27.62    9.21
   4  18   9  211.40   11.68
  -4 -18  -9  218.96   12.70
   4  18  10    7.05    8.00
  -4 -18 -10   -6.67    8.26
   4  18  11   92.59   12.57
  -4 -18 -11  112.97   13.65
   4  18  12   -1.97    8.45
  -4 -18 -12   -8.57   12.51
   4  18  13   89.98   14.73
  -4 -18 -13   93.79   16.64
   4  18  14    5.78    9.14
  -4 -18 -14   17.08   11.30
   4  19 -14  155.20   13.27
  -4 -19  14  159.27   15.43
  -4 -19  13   41.34   14.10
   4  19 -12   63.06   22.67
  -4 -19  12   65.03   13.21
   4  19 -11    6.41   10.16
  -4 -19  11    5.59   11.81
   4  19 -10  152.47   16.57
  -4 -19  10  183.08   14.48
   4  19  -9    0.51    8.57
  -4 -19   9   10.41   10.41
   4  19  -8  170.95    8.13
  -4 -19   8  171.52    8.32
   4  19  -7   11.30    7.49
  -4 -19   7    9.53    6.48
   4  19  -6   22.54    6.86
  -4 -19   6   22.86    7.87
   4  19  -5   14.86    9.02
  -4 -19   5   -2.92    6.92
   4  19  -4   65.85    8.45
  -4 -19   4   59.31    6.29
   4  19  -3    0.44    6.22
  -4 -19   3    0.51    6.60
   4  19  -2  123.13   10.73
  -4 -19   2  117.61    7.18
   4  19  -1   46.48    9.84
  -4 -19   1   29.47    5.97
   4  19   0  104.40    6.99
  -4 -19   0   96.91    9.14
   4  19   1   -2.03    5.65
  -4 -19  -1    4.32    5.72
   4  19   2   48.33    5.91
  -4 -19  -2   55.82    7.87
   4  19   3  156.79   11.24
  -4 -19  -3  163.27   11.81
   4  19   4  769.92   25.91
  -4 -19  -4  783.82   42.17
   4  19   5   -1.52    7.18
  -4 -19  -5   -1.71    8.51
   4  19   6   54.36    9.53
  -4 -19  -6   58.17    8.83
   4  19   7   31.43   16.26
  -4 -19  -7   47.56   12.07
   4  19   8  234.33   13.15
  -4 -19  -8  228.29   13.27
   4  19   9   58.93   11.11
  -4 -19  -9   51.63   19.69
   4  19  10   61.53    9.65
  -4 -19 -10   76.59   14.61
   4  19  11   25.97    9.21
  -4 -19 -11   36.01   10.29
   4  19  12   28.70   12.32
  -4 -19 -12   46.74   12.70
   4  20 -13   12.19   14.54
  -4 -20  13   14.61   14.61
   4  20 -12  130.18   14.92
  -4 -20  12  154.38   16.07
   4  20 -11    3.49   12.32
  -4 -20  11   -2.41   14.48
   4  20 -10   56.01   22.54
  -4 -20  10   20.96   14.03
   4  20  -9   47.44   12.26
  -4 -20   9   40.90   15.81
   4  20  -8    7.94   10.16
  -4 -20   8   22.10   12.19
   4  20  -7  166.13   12.00
  -4 -20   7  148.22   13.02
   4  20  -6  121.55    9.97
  -4 -20   6  104.84    9.65
   4  20  -5   -6.41    6.99
  -4 -20   5   -1.21    6.99
   4  20  -4   24.00    8.64
  -4 -20   4   24.83   18.03
   4  20  -3   93.86    7.87
  -4 -20   3   82.43    7.87
   4  20  -2  461.99   15.05
  -4 -20   2  420.96   14.54
   4  20  -1   52.45    8.45
  -4 -20   1   57.72    9.40
   4  20   0  275.92   11.18
  -4 -20   0  265.70   11.62
   4  20   1    2.41    6.35
  -4 -20  -1    1.21    7.18
   4  20   2    0.57    5.27
  -4 -20  -2    5.14    6.35
   4  20   3    4.64    9.53
  -4 -20  -3    5.27   11.37
   4  20   4   10.92   12.57
  -4 -20  -4   27.69    9.97
   4  20   5    3.56    8.38
  -4 -20  -5    4.76    9.14
   4  20   6  132.21   15.30
  -4 -20  -6  125.67   13.15
   4  20   7   96.27   11.81
  -4 -20  -7   98.94   12.64
   4  20   8   42.10   13.02
  -4 -20  -8   72.01   13.46
   4  20   9    4.76    8.83
  -4 -20  -9   11.56   10.99
   4  20  10    6.03   10.86
  -4 -20 -10   -6.67   15.81
   4  20  11    2.03   11.94
  -4 -20 -11    6.73   13.15
   4  21 -12   -0.06   19.50
  -4 -21  12   37.66   31.75
   4  21 -11   30.67   29.91
  -4 -21  11   -2.79   27.94
   4  21 -10  183.91   31.69
  -4 -21  10  151.58   18.48
   4  21  -9   11.11   12.38
  -4 -21   9   23.12   15.49
   4  21  -8   58.80   11.81
  -4 -21   8   69.09   12.83
   4  21  -7   -5.72    9.21
  -4 -21   7   -2.03    8.51
   4  21  -6   47.06   10.54
  -4 -21   6   56.26   11.49
   4  21  -5   12.00    9.34
  -4 -21   5    1.46   10.80
   4  21  -4  490.06   31.69
  -4 -21   4  436.90   14.61
   4  21  -3   71.57    9.78
  -4 -21   3   63.44    8.64
   4  21  -2   12.83    9.46
  -4 -21   2   17.34    9.46
   4  21  -1   19.69    8.00
  -4 -21   1   19.43    8.00
   4  21   0  209.37   11.18
  -4 -21   0  212.42   12.51
   4  21   1   -1.52    9.40
  -4 -21  -1    8.89   10.10
   4  21   2  108.08   12.95
  -4 -21  -2   99.57   16.32
   4  21   3    0.13   13.78
   4  21   4  280.56   18.16
  -4 -21  -4  274.27   17.53
   4  21   5    9.59   10.35
  -4 -21  -5   13.27   10.35
   4  21   6   21.27   10.86
  -4 -21  -6   31.75   12.38
   4  21   7   72.33   11.62
  -4 -21  -7   68.71   14.92
   4  21   8  453.54   22.10
  -4 -21  -8  442.56   23.12
   4  21   9    8.13   11.49
  -4 -21  -9   21.53   13.59
   4  21  10   80.08   14.10
  -4 -21 -10  116.15   21.27
   4  22 -11   95.45   18.16
  -4 -22  11   76.97   21.02
   4  22 -10   10.54   29.02
  -4 -22  10    1.97   17.72
   4  22  -9  186.76   18.61
  -4 -22   9  176.79   22.35
   4  22  -8   -5.14   20.58
  -4 -22   8  -11.24   14.35
   4  22  -7   20.13   16.32
  -4 -22   7   19.75   22.48
   4  22  -6    8.13   19.18
  -4 -22   6    9.91   19.56
   4  22  -5   -6.86   15.75
  -4 -22   5   -3.75   20.89
   4  22  -4   54.42   10.92
  -4 -22   4   63.82   10.10
   4  22  -3   22.16   11.37
  -4 -22   3   17.78    9.97
   4  22  -2   74.62   15.30
  -4 -22   2   73.98   10.35
   4  22  -1  235.15   16.07
  -4 -22   1  242.20   13.15
   4  22   0   26.48   10.73
  -4 -22   0    9.72   13.40
   4  22   1  152.28   17.27
  -4 -22  -1  141.80   18.54
   4  22   2   -5.97   15.11
  -4 -22  -2   -1.40   17.02
   4  22   3   -0.19   15.24
  -4 -22  -3    8.70   16.38
   4  22   4   50.74   15.05
  -4 -22  -4   69.03   26.29
   4  22   5   59.19   25.21
  -4 -22  -5   50.23   17.46
   4  22   6    2.60   12.45
  -4 -22  -6    3.05   12.70
   4  22   7  225.06   15.62
  -4 -22  -7  228.23   24.26
   4  22   8   21.91   11.88
  -4 -22  -8   16.00   16.19
   4  22   9   99.45   24.64
   4  23  -9   -2.10   14.92
  -4 -23   9   -1.97   16.70
   4  23  -8   10.61   17.53
  -4 -23   8   11.24   24.13
   4  23  -7   65.66   26.42
  -4 -23   7   -4.25   20.00
   4  23  -6   64.27   13.84
  -4 -23   6   53.98   15.69
  -4 -23   5  -12.89   31.37
   4  23  -1   38.67   33.72
  -4 -23   1   44.90   27.56
   4  23   0  210.96   20.38
  -4 -23   0  218.07   19.50
   4  23   1   35.31   17.46
  -4 -23  -1   31.94   18.92
   4  23   2   13.27   15.75
  -4 -23  -2   38.99   26.73
   4  23   3    4.38   16.89
  -4 -23  -3   10.54   27.50
   4  23   4  333.01   22.54
  -4 -23  -4  373.27   24.45
   4  23   5  -13.02   16.38
  -4 -23  -5    0.83   17.21
   4  23   6   26.48   23.12
  -4 -23  -6   67.38   19.18
   4  23   7   47.56    9.78
  -4 -23  -7   44.33   11.11
   5   0 -26    5.33   11.49
   5   0 -25    3.94    8.32
   5   0 -24  171.27   10.67
   5   0 -23    7.68    6.29
   5   0 -22   90.30    8.57
   5   0 -21    2.60    6.03
   5   0 -20  116.08    6.79
   5   0 -19   -0.38    5.08
   5   0 -18  558.89   14.67
   5   0 -17    0.83    3.81
   5   0 -16   23.69    4.13
   5   0 -15    2.22    6.03
   5   0 -14  329.20   10.35
   5   0 -13   -2.98    4.19
   5   0 -12   64.39    3.43
   5   0 -11    0.64    2.16
   5   0 -10  709.27   14.03
   5   0  -9    0.13    2.86
   5   0  -8    5.97    1.97
   5   0  -7    0.51    1.71
   5   0  -6 1169.73   22.42
   5   0  -5    1.14    2.10
   5   0  -4  245.89    7.11
   5   0  -3    3.81    3.24
   5   0  -2   96.02    3.37
   5   0  -1    0.70    1.59
   5   0   0  343.87    8.51
   5   0   1    2.10    1.65
   5   0   2  757.53   14.61
   5   0   3    1.46    2.29
   5   0   4  119.89    3.62
   5   0   5    1.33    1.71
   5   0   6   46.10    2.35
   5   0   7    0.70    1.71
   5   0   8   90.43    3.81
   5   0   9    0.76    1.84
   5   0  10  492.28   10.61
   5   0  11    1.59    2.22
   5   0  12  629.83   15.43
   5   0  13    0.06    3.11
   5   0  14   48.45    4.25
   5   0  15   -2.67    2.98
   5   0  16   19.05    3.43
   5   0  17   -0.76    3.43
   5   0  18   67.89    6.10
   5   0  19    1.59    5.52
   5   0  20   93.79    6.86
   5   0  21    6.48   10.48
   5   0  22   52.52   10.03
   5   0  23   -5.27    7.62
   5   0  24   11.24    9.34
   5   0  25   -9.84   10.41
   5   1 -26   46.29   16.96
  -5  -1  26   53.79   14.67
   5   1 -25    7.11   10.80
  -5  -1  25   -1.40    9.78
   5   1 -24   28.89    7.68
  -5  -1  24   29.72    7.68
   5   1 -23  371.94   12.19
  -5  -1  23  377.53   12.45
   5   1 -22  228.23    9.14
  -5  -1  22  236.55    9.46
   5   1 -21  129.55    7.43
  -5  -1  21  127.83    8.00
   5   1 -20   -0.44    5.21
  -5  -1  20   -1.59    5.52
   5   1 -19  279.35    8.32
  -5  -1  19  291.61    8.57
   5   1 -18  120.09    5.84
  -5  -1  18  132.79    6.92
   5   1 -17   55.69    4.89
  -5  -1  17   52.26    5.27
   5   1 -16  122.88    5.46
  -5  -1  16  122.75    5.21
   5   1 -15  389.91    9.72
  -5  -1  15  397.79   11.11
   5   1 -14   66.87    4.19
  -5  -1  14   55.69    4.38
   5   1 -13 1124.46   21.59
  -5  -1  13 1131.63   24.58
   5   1 -12   28.96    3.24
  -5  -1  12   31.24    3.11
   5   1 -11  392.83    9.34
  -5  -1  11  392.01   12.38
   5   1 -10 4469.06   76.14
  -5  -1  10 4476.17   76.39
   5   1  -9   55.06    4.83
  -5  -1   9   57.22    3.30
   5   1  -8 1049.08   20.07
  -5  -1   8 1060.32   23.37
   5   1  -7   68.39    3.68
  -5  -1   7   65.92    3.43
   5   1  -6 2824.06   49.60
  -5  -1   6 2757.45   48.90
   5   1  -5  734.67   16.70
  -5  -1   5  729.15   15.49
   5   1  -4 4064.35   67.31
  -5  -1   4 4035.14   79.19
   5   1  -3  112.97    3.37
  -5  -1   3  115.20    3.68
   5   1  -2  106.18    3.18
  -5  -1   2  108.08    4.95
   5   1  -1    0.89    1.52
  -5  -1   1    2.16    1.59
   5   1   0 3581.15   61.34
  -5  -1   0 3620.46   61.53
   5   1   1 1521.86   27.50
  -5  -1  -1 1511.64   27.43
   5   1   2  251.54    6.73
  -5  -1  -2  243.98    5.84
   5   1   3  251.28    5.84
  -5  -1  -3  255.73    5.97
   5   1   4 1168.21   22.35
  -5  -1  -4 1146.81   21.85
   5   1   5   86.81    2.98
  -5  -1  -5   87.95    2.98
   5   1   6   89.60    3.68
  -5  -1  -6   88.71    3.24
   5   1   7  338.22    7.81
  -5  -1  -7  343.43    8.45
   5   1   8  707.81   14.22
  -5  -1  -8  706.48   14.22
   5   1   9 1043.43   19.18
  -5  -1  -9 1098.55   20.89
   5   1  10  324.50    8.13
  -5  -1 -10  309.20    8.38
   5   1  11  436.71    9.27
  -5  -1 -11  447.57   10.10
   5   1  12  662.21   13.72
  -5  -1 -12  678.79   15.56
   5   1  13   11.24    2.60
  -5  -1 -13    9.21    2.86
   5   1  14  531.59   13.46
  -5  -1 -14  518.95   13.27
   5   1  15    3.43    4.00
  -5  -1 -15   -0.57    3.75
   5   1  16   70.17    4.89
  -5  -1 -16   77.79    5.08
   5   1  17  376.00   11.49
  -5  -1 -17  383.88   10.22
   5   1  18 1219.01   27.50
  -5  -1 -18 1196.41   24.58
   5   1  19   83.63    6.92
  -5  -1 -19   87.38    7.05
   5   1  20  221.63    9.72
  -5  -1 -20  222.90    8.38
   5   1  21  157.55    8.13
  -5  -1 -21  149.11    7.62
   5   1  22   63.31    7.30
  -5  -1 -22   69.03    7.24
   5   1  23   26.10   13.46
  -5  -1 -23   19.56   10.86
   5   1  24   95.76   13.34
  -5  -1 -24   87.19   15.43
   5   1  25    8.51   11.43
  -5  -1 -25   -1.59   11.11
   5   2 -27   79.32   28.32
   5   2 -26   62.36   21.59
  -5  -2  26   64.27   19.94
   5   2 -25    4.83   10.80
  -5  -2  25   -1.71   11.56
   5   2 -24    9.34    7.81
  -5  -2  24    4.13    7.81
   5   2 -23   -3.94    7.18
  -5  -2  23   -1.02    7.05
   5   2 -22  195.97   10.35
  -5  -2  22  188.61    8.26
   5   2 -21   65.09    6.67
  -5  -2  21   61.60    7.24
   5   2 -20    4.38    5.08
  -5  -2  20    4.89    5.52
   5   2 -19   54.42    5.52
  -5  -2  19   52.64    5.97
   5   2 -18  210.13    7.18
  -5  -2  18  204.10    7.11
   5   2 -17   12.26    3.87
  -5  -2  17   11.49    3.94
   5   2 -16    4.06    3.49
  -5  -2  16   -0.76    3.37
   5   2 -15  157.62    6.86
  -5  -2  15  161.43    6.92
   5   2 -14  851.45   18.10
  -5  -2  14  859.01   20.26
   5   2 -13   39.63    3.56
  -5  -2  13   42.48    3.56
   5   2 -12   45.79    3.05
  -5  -2  12   42.10    2.98
   5   2 -11  144.03    5.59
  -5  -2  11  146.95    5.27
   5   2 -10 1466.29   26.86
  -5  -2  10 1470.49   31.94
   5   2  -9  249.70    6.29
  -5  -2   9  236.04    6.22
   5   2  -8  325.14    7.56
  -5  -2   8  337.58    9.21
   5   2  -7   58.42    3.49
  -5  -2   7   52.01    2.79
   5   2  -6  395.88   10.29
  -5  -2   6  401.02    9.84
   5   2  -5  323.55    7.37
  -5  -2   5  310.53    7.37
   5   2  -4   21.15    2.16
  -5  -2   4   20.26    1.91
   5   2  -3  314.91    8.19
  -5  -2   3  315.10    7.37
   5   2  -2    1.33    1.65
  -5  -2   2    1.78    1.71
   5   2  -1  198.00    5.08
  -5  -2   1  195.08    5.02
   5   2   0   28.32    2.54
  -5  -2   0   26.54    2.22
   5   2   1 1940.47   34.93
  -5  -2  -1 1935.90   34.80
   5   2   2   15.30    2.03
  -5  -2  -2   17.34    1.91
   5   2   3 2289.87   40.64
  -5  -2  -3 2302.95   40.58
   5   2   4   87.00    3.24
  -5  -2  -4   97.41    4.06
   5   2   5    5.02    1.78
  -5  -2  -5    3.37    2.03
   5   2   6  325.39    7.24
  -5  -2  -6  334.28    7.24
   5   2   7   45.79    2.54
  -5  -2  -7   49.53    2.86
   5   2   8   69.47    3.11
  -5  -2  -8   64.01    2.92
   5   2   9 1192.59   22.23
  -5  -2  -9 1181.04   21.59
   5   2  10  238.90    7.37
  -5  -2 -10  252.49    6.54
   5   2  11  539.08   10.86
  -5  -2 -11  534.95   11.37
   5   2  12    5.97    3.43
  -5  -2 -12    4.57    2.98
   5   2  13   35.94    3.24
  -5  -2 -13   36.51    3.11
   5   2  14    5.46    3.56
  -5  -2 -14    8.06    3.62
   5   2  15   85.29    4.76
  -5  -2 -15   89.03    4.64
   5   2  16   12.26    4.38
  -5  -2 -16   16.13    3.62
   5   2  17   26.35    5.59
  -5  -2 -17   19.75    4.06
   5   2  18  278.97   12.07
  -5  -2 -18  259.48    8.26
   5   2  19  322.41   11.62
  -5  -2 -19  319.42   10.92
   5   2  20   35.69    7.81
  -5  -2 -20   27.12    6.22
   5   2  21   87.44    8.83
  -5  -2 -21   98.43   13.40
   5   2  22   64.77    9.97
  -5  -2 -22   63.38    8.13
   5   2  23    2.41    9.84
  -5  -2 -23    0.44    9.21
   5   2  24   61.53   13.97
  -5  -2 -24   74.24   11.62
   5   2  25   25.15   11.75
  -5  -2 -25   -5.33   11.56
   5   3 -27   25.34   13.84
  -5  -3  27   77.66   18.67
   5   3 -26   24.96   31.18
  -5  -3  26   18.73   20.51
   5   3 -25   27.18   10.61
  -5  -3  25   30.23    9.91
   5   3 -24   21.72    8.64
  -5  -3  24   33.53    9.40
   5   3 -23   21.53    7.43
  -5  -3  23   14.16    8.00
   5   3 -22  112.21    7.62
  -5  -3  22  117.74    7.81
   5   3 -21   -1.08    6.92
  -5  -3  21    0.00    6.10
   5   3 -20  354.86    9.65
  -5  -3  20  355.11   11.05
   5   3 -19   48.83    5.46
  -5  -3  19   49.91    5.27
   5   3 -18  736.77   18.03
  -5  -3  18  730.86   18.48
   5   3 -17   -1.27    4.89
  -5  -3  17    1.78    3.75
   5   3 -16   10.29    3.43
  -5  -3  16    8.76    3.81
   5   3 -15    0.83    3.37
  -5  -3  15   -0.19    3.24
   5   3 -14 2101.01   38.48
  -5  -3  14 2148.89   38.10
   5   3 -13  241.00    9.46
  -5  -3  13  228.29    6.54
   5   3 -12 1087.18   24.64
  -5  -3  12 1064.32   24.51
   5   3 -11  156.09    5.72
  -5  -3  11  160.41    5.21
   5   3 -10  274.08    7.11
  -5  -3  10  270.46    7.24
   5   3  -9  195.02    6.29
  -5  -3   9  185.87    5.65
   5   3  -8 2621.68   46.55
  -5  -3   8 2558.43   46.42
   5   3  -7  751.06   15.37
  -5  -3   7  786.43   22.35
   5   3  -6    1.08    2.22
  -5  -3   6   -0.44    1.84
   5   3  -5   85.67    3.68
  -5  -3   5   76.33    3.11
   5   3  -4   12.70    1.97
  -5  -3   4   12.64    2.86
   5   3  -3 1439.24   25.46
  -5  -3   3 1381.52   25.91
   5   3  -2  791.06   17.40
  -5  -3   2  826.94   17.02
   5   3  -1  747.18   16.45
  -5  -3   1  731.75   17.40
   5   3   0   86.24    2.98
  -5  -3   0   86.17    3.11
   5   3   1 1654.58   30.35
  -5  -3  -1 1587.84   33.66
   5   3   2   43.88    2.60
  -5  -3  -2   43.25    2.73
   5   3   3   45.02    2.54
  -5  -3  -3   40.71    2.54
   5   3   4 2331.15   42.17
  -5  -3  -4 2383.41   48.71
   5   3   5   85.67    3.24
  -5  -3  -5   85.60    3.30
   5   3   6  927.59   18.35
  -5  -3  -6  955.22   21.27
   5   3   7    1.14    1.71
  -5  -3  -7    2.22    1.71
   5   3   8 2439.17   42.36
  -5  -3  -8 2505.91   42.93
   5   3   9  906.70   17.59
  -5  -3  -9  923.34   18.23
   5   3  10 3483.04   59.50
  -5  -3 -10 3358.82   56.96
   5   3  11    1.78    2.41
  -5  -3 -11    1.78    2.35
   5   3  12  459.89    9.91
  -5  -3 -12  468.66   11.81
   5   3  13    0.13    2.73
  -5  -3 -13    2.35    2.67
   5   3  14  447.19   11.75
  -5  -3 -14  457.22   10.61
   5   3  15   17.40    3.37
  -5  -3 -15   19.05    3.81
   5   3  16   -2.35    4.00
  -5  -3 -16    1.59    3.68
   5   3  17  125.42    5.65
  -5  -3 -17  129.74    6.41
   5   3  18    3.56    4.45
  -5  -3 -18    6.67    4.64
   5   3  19  369.02   10.54
  -5  -3 -19  383.05   11.56
   5   3  20   95.00    8.38
  -5  -3 -20   94.18    8.64
   5   3  21   14.03    8.19
  -5  -3 -21   21.34   11.18
   5   3  22  193.05   10.99
  -5  -3 -22  206.20   13.34
   5   3  23   39.88    9.34
  -5  -3 -23   37.66    7.75
   5   3  24   -2.16    9.53
  -5  -3 -24   -6.73    8.38
   5   4 -26   -2.79   24.39
  -5  -4  26   10.99   21.40
   5   4 -25   24.96   14.35
  -5  -4  25   44.64   13.72
   5   4 -24  329.46   14.35
  -5  -4  24  344.63   14.35
   5   4 -23   -2.22    6.86
  -5  -4  23  -10.92    7.18
   5   4 -22   60.96    7.11
  -5  -4  22   61.92    7.49
   5   4 -21    5.84    6.22
  -5  -4  21    2.73    6.73
   5   4 -20  180.41    7.81
  -5  -4  20  183.02    8.51
   5   4 -19   30.67    4.76
  -5  -4  19   32.83    5.46
   5   4 -18  834.24   18.23
  -5  -4  18  810.43   23.94
   5   4 -17   21.08    4.19
  -5  -4  17   26.73    4.57
   5   4 -16   56.20    4.45
  -5  -4  16   56.71    4.57
   5   4 -15  108.34    5.65
  -5  -4  15  114.31    4.95
   5   4 -14  455.83   12.19
  -5  -4  14  490.31   11.56
   5   4 -13   22.04    3.11
  -5  -4  13   16.00    3.11
   5   4 -12  552.92   12.00
  -5  -4  12  562.58   12.45
   5   4 -11  129.36    4.76
  -5  -4  11  133.48    5.65
   5   4 -10  204.67    6.86
  -5  -4  10  195.08    6.60
   5   4  -9 1897.80   38.67
  -5  -4   9 1950.00   37.02
   5   4  -8  103.83    4.57
  -5  -4   8  110.56    3.87
   5   4  -7  935.09   20.83
  -5  -4   7  925.75   27.18
   5   4  -6    4.38    3.11
  -5  -4   6    5.52    3.05
   5   4  -5  294.02    8.06
  -5  -4   5  296.31    7.11
   5   4  -4   12.45    2.48
  -5  -4   4   12.70    2.03
   5   4  -3 1660.68   33.91
  -5  -4   3 1702.27   30.93
   5   4  -2  319.04    6.79
  -5  -4   2  318.34    7.43
   5   4  -1 2084.06   42.04
  -5  -4   1 2087.29   37.72
   5   4   0    4.25    1.84
  -5  -4   0    1.78    1.52
   5   4   1   22.35    2.03
  -5  -4  -1   21.97    2.10
   5   4   2    4.83    1.46
  -5  -4  -2    6.35    1.52
   5   4   3  182.51    5.52
  -5  -4  -3  169.87    5.21
   5   4   4  831.77   18.80
  -5  -4  -4  873.87   16.76
   5   4   5  145.42    4.06
  -5  -4  -5  140.91    4.13
   5   4   6  262.78    6.35
  -5  -4  -6  255.47    6.35
   5   4   7    7.81    2.03
  -5  -4  -7    7.43    2.41
   5   4   8    0.25    1.71
  -5  -4  -8    1.46    1.78
   5   4   9  891.97   20.07
  -5  -4  -9  871.90   19.18
   5   4  10  147.96    5.78
  -5  -4 -10  148.03    6.54
   5   4  11  110.43    5.40
  -5  -4 -11  112.27    4.57
   5   4  12  296.56    8.32
  -5  -4 -12  297.39    7.75
   5   4  13    1.33    3.37
  -5  -4 -13    2.79    4.64
   5   4  14  229.25    7.62
  -5  -4 -14  229.18    6.54
   5   4  15  367.81    8.89
  -5  -4 -15  369.21   10.54
   5   4  16   67.57    4.57
  -5  -4 -16   62.30    4.70
   5   4  17  401.21   11.94
  -5  -4 -17  383.62   11.11
   5   4  18  151.52    6.48
  -5  -4 -18  164.54    7.43
   5   4  19    2.16    5.21
  -5  -4 -19    0.83    6.35
   5   4  20  201.43    8.89
  -5  -4 -20  200.54    9.53
   5   4  21    3.94    6.99
  -5  -4 -21    8.95    6.41
   5   4  22    4.83    9.08
  -5  -4 -22    3.11    9.02
   5   4  23   56.90   12.13
  -5  -4 -23   67.25   10.61
   5   4  24   86.56   10.03
  -5  -4 -24   62.93   10.61
   5   5 -26   36.96   17.02
  -5  -5  26   12.95   13.34
   5   5 -25   14.42   14.42
  -5  -5  25    6.35   18.35
   5   5 -24    1.14    8.57
  -5  -5  24   -1.27    7.62
   5   5 -23   51.76    8.45
  -5  -5  23   53.79    8.00
   5   5 -22  102.49    8.64
  -5  -5  22   95.00    8.26
   5   5 -21  393.02   11.75
  -5  -5  21  386.67   11.37
   5   5 -20   17.02    6.67
  -5  -5  20   17.46    5.84
   5   5 -19  411.12   12.64
  -5  -5  19  406.55   10.80
   5   5 -18  161.43    7.05
  -5  -5  18  154.00    6.79
   5   5 -17   41.72    5.40
  -5  -5  17   42.23    5.21
   5   5 -16  152.22    5.65
  -5  -5  16  149.49    5.91
   5   5 -15   72.52    4.51
  -5  -5  15   73.47    4.64
   5   5 -14  325.52    9.59
  -5  -5  14  328.57    8.45
   5   5 -13  460.02   10.41
  -5  -5  13  439.89   10.03
   5   5 -12    5.59    3.37
  -5  -5  12    4.89    3.49
   5   5 -11   20.13    3.37
  -5  -5  11   19.62    3.05
   5   5 -10 1688.05   35.43
  -5  -5  10 1667.16   42.99
   5   5  -9  628.94   12.38
  -5  -5   9  629.19   13.65
   5   5  -8 1409.21   25.40
  -5  -5   8 1395.17   27.81
   5   5  -7  268.56    6.67
  -5  -5   7  268.43    7.30
   5   5  -6   19.31    2.92
  -5  -5   6   17.53    2.48
   5   5  -5   16.19    2.22
  -5  -5   5   18.61    2.10
   5   5  -4  397.40    9.59
  -5  -5   4  407.82   10.41
   5   5  -3  651.80   13.21
  -5  -5   3  676.57   14.35
   5   5  -2   33.78    3.11
  -5  -5   2   35.75    2.22
   5   5  -1  440.71    9.59
  -5  -5   1  435.19   11.24
   5   5   0  473.35    9.97
  -5  -5   0  486.06    9.97
   5   5   1  188.86    5.46
  -5  -5  -1  180.10    5.02
   5   5   2  387.43    9.21
  -5  -5  -2  375.94    8.70
   5   5   3 2626.38   46.17
  -5  -5  -3 2698.64   56.33
   5   5   4  298.91    6.86
  -5  -5  -4  294.78    8.19
   5   5   5  772.33   17.27
  -5  -5  -5  763.76   18.48
   5   5   6   44.64    2.35
  -5  -5  -6   45.47    2.29
   5   5   7    7.68    1.78
  -5  -5  -7    8.89    1.91
   5   5   8  946.58   20.96
  -5  -5  -8  954.46   26.93
   5   5   9 1426.67   30.80
  -5  -5  -9 1471.95   26.61
   5   5  10 2449.01   49.02
  -5  -5 -10 2473.84   43.69
   5   5  11  361.40    9.59
  -5  -5 -11  349.27    8.32
   5   5  12   41.28    6.79
  -5  -5 -12   53.28    3.81
   5   5  13   44.33    3.49
  -5  -5 -13   39.82    4.64
   5   5  14  731.43   20.45
  -5  -5 -14  747.18   15.69
   5   5  15   31.31    3.43
  -5  -5 -15   30.55    3.49
   5   5  16   65.79    5.84
  -5  -5 -16   63.50    4.64
   5   5  17   94.30    5.72
  -5  -5 -17  104.91    6.86
   5   5  18  326.79    9.65
  -5  -5 -18  324.95   13.53
   5   5  19   18.29    6.29
  -5  -5 -19   12.89    5.97
   5   5  20   10.48    7.62
  -5  -5 -20   13.27    6.73
   5   5  21    1.21    7.05
  -5  -5 -21    0.64    6.29
   5   5  22   48.14    9.72
  -5  -5 -22   48.20    9.08
   5   5  23    4.19   11.30
  -5  -5 -23   -3.43   10.03
   5   6 -25    1.27   20.51
  -5  -6  25   15.94   37.15
   5   6 -24  298.78   31.88
   5   6 -23   24.77   11.24
  -5  -6  23   20.07   10.99
   5   6 -22  206.58    9.78
  -5  -6  22  209.94   10.99
   5   6 -21  116.27    8.06
  -5  -6  21  122.12    9.21
   5   6 -20  382.99   11.24
  -5  -6  20  353.84   10.48
   5   6 -19  303.04   10.54
  -5  -6  19  295.42    8.83
   5   6 -18  527.52   12.07
  -5  -6  18  506.38   12.32
   5   6 -17  781.28   15.56
  -5  -6  17  777.54   16.32
   5   6 -16   18.67    4.64
  -5  -6  16    9.46    4.51
   5   6 -15    0.32    3.37
  -5  -6  15   -2.54    3.56
   5   6 -14   59.76    3.81
  -5  -6  14   56.26    3.75
   5   6 -13  311.80    9.65
  -5  -6  13  310.21    9.97
   5   6 -12   40.32    3.43
  -5  -6  12   36.96    3.75
   5   6 -11  204.80    5.72
  -5  -6  11  208.42    6.03
   5   6 -10  449.60    9.97
  -5  -6  10  454.62   10.67
   5   6  -9  727.75   17.15
  -5  -6   9  761.85   15.43
   5   6  -8  144.28    5.14
  -5  -6   8  138.69    4.57
   5   6  -7  149.93    6.16
  -5  -6   7  156.85    4.83
   5   6  -6 1513.22   31.56
  -5  -6   6 1497.22   28.83
   5   6  -5  638.08   13.27
  -5  -6   5  630.21   13.59
   5   6  -4  201.18    5.21
  -5  -6   4  189.11    5.14
   5   6  -3  391.31    8.19
  -5  -6   3  398.87    9.21
   5   6  -2 1908.22   34.29
  -5  -6   2 1942.06   41.79
   5   6  -1    3.62    1.71
  -5  -6   1    2.67    1.91
   5   6   0 3335.96   66.42
  -5  -6   0 3301.10   58.61
   5   6   1  348.44    8.57
  -5  -6  -1  339.93    9.40
   5   6   2   19.62    2.60
  -5  -6  -2   21.59    2.29
   5   6   3   87.32    3.56
  -5  -6  -3   84.78    3.62
   5   6   4  347.11    7.75
  -5  -6  -4  351.81    9.59
   5   6   5  727.81   14.22
  -5  -6  -5  731.62   17.08
   5   6   6  452.53    9.84
  -5  -6  -6  430.17   14.16
   5   6   7  996.43   27.05
  -5  -6  -7 1005.64   22.16
   5   6   8  841.48   19.75
  -5  -6  -8  844.28   16.57
   5   6   9    0.13    1.91
  -5  -6  -9   -0.44    2.10
   5   6  10    1.02    1.97
  -5  -6 -10   -1.40    2.54
   5   6  11  230.90    6.10
  -5  -6 -11  206.83    5.59
   5   6  12   99.38    3.87
  -5  -6 -12  106.75    3.94
   5   6  13  401.09    9.40
  -5  -6 -13  412.45   10.54
   5   6  14   77.09    4.25
  -5  -6 -14   83.06    4.64
   5   6  15  111.89    7.75
  -5  -6 -15  114.24    6.22
   5   6  16  571.53   15.94
  -5  -6 -16  564.10   13.72
   5   6  17   24.77    5.97
  -5  -6 -17   19.62    4.38
   5   6  18    3.87    4.57
  -5  -6 -18    1.46    4.70
   5   6  19  134.56    7.87
  -5  -6 -19  125.04    7.87
   5   6  20  164.22    9.02
  -5  -6 -20  152.98    7.24
   5   6  21   -5.02    6.48
  -5  -6 -21    4.06    6.41
   5   6  22   23.43    8.19
  -5  -6 -22   14.48    7.30
   5   6  23    4.19   10.73
  -5  -6 -23   26.86   10.92
   5   7 -25   67.50   23.50
  -5  -7  25   48.64   17.53
  -5  -7  24    9.02   21.91
   5   7 -23    2.03    9.53
  -5  -7  23    1.40    8.51
   5   7 -22  213.05   13.34
  -5  -7  22  210.70   14.29
   5   7 -21  106.88    9.02
  -5  -7  21  110.94    9.97
   5   7 -20   22.54    6.54
  -5  -7  20   19.50    8.06
   5   7 -19    4.45    5.46
  -5  -7  19    7.24    5.65
   5   7 -18   21.85    4.89
  -5  -7  18   22.73    4.83
   5   7 -17   -1.02    4.13
  -5  -7  17   -0.44    4.38
   5   7 -16   34.29    4.57
  -5  -7  16   33.09    4.76
   5   7 -15  165.24    7.11
  -5  -7  15  163.01    6.16
   5   7 -14   25.27    4.57
  -5  -7  14   26.04    4.51
   5   7 -13  154.95    5.72
  -5  -7  13  141.42    5.59
   5   7 -12   49.15    3.87
  -5  -7  12   50.23    4.06
   5   7 -11  173.11    6.92
  -5  -7  11  178.06    5.52
   5   7 -10  297.07    7.24
  -5  -7  10  314.47    7.56
   5   7  -9 1262.77   23.43
  -5  -7   9 1252.99   23.75
   5   7  -8 1398.22   25.72
  -5  -7   8 1351.86   25.53
   5   7  -7    6.73    2.16
  -5  -7   7    4.38    2.10
   5   7  -6  541.56   11.24
  -5  -7   6  536.92   13.72
   5   7  -5 1683.03   42.48
  -5  -7   5 1639.09   30.93
   5   7  -4 3396.23   65.85
  -5  -7   4 3380.61   59.76
   5   7  -3   57.98    3.24
  -5  -7   3   61.92    2.98
   5   7  -2  162.76    5.14
  -5  -7   2  159.27    4.76
   5   7  -1  210.13    5.33
  -5  -7   1  207.53    5.59
   5   7   0 3013.49   51.63
  -5  -7   0 3055.53   54.23
   5   7   1    7.37    2.03
  -5  -7  -1    5.46    1.84
   5   7   2  892.22   20.00
  -5  -7  -2  930.71   19.05
   5   7   3  526.57   12.00
  -5  -7  -3  538.83   13.34
   5   7   4   52.96    3.11
  -5  -7  -4   56.01    3.11
   5   7   5   45.79    2.29
  -5  -7  -5   49.15    2.73
   5   7   6   43.63    2.29
  -5  -7  -6   44.52    6.35
   5   7   7  434.11   10.22
  -5  -7  -7   -8.51    5.08
   5   7   8  754.23   20.58
  -5  -7  -8  757.91   18.16
   5   7   9  501.17   12.07
  -5  -7  -9  472.15   12.32
   5   7  10   14.29    2.10
  -5  -7 -10   16.26    2.73
   5   7  11   12.95    3.30
  -5  -7 -11   12.00    2.41
   5   7  12  658.78   13.91
  -5  -7 -12  657.58   13.65
   5   7  13  432.71    9.78
  -5  -7 -13  423.31   13.84
   5   7  14  263.60    9.27
  -5  -7 -14  247.98    7.62
   5   7  15  115.13    5.97
  -5  -7 -15  114.18    6.60
   5   7  16   49.79    5.78
  -5  -7 -16   56.84    4.89
   5   7  17    9.53    5.97
  -5  -7 -17   11.68    4.95
   5   7  18  338.85   12.19
  -5  -7 -18  305.96    9.65
   5   7  19   55.76    7.30
  -5  -7 -19   51.69    8.51
   5   7  20  113.86    8.70
  -5  -7 -20  118.62    7.43
   5   7  21  188.67    8.70
  -5  -7 -21  190.95    9.46
   5   7  22   44.33    8.13
  -5  -7 -22   55.06    8.06
   5   8 -24    4.83   14.73
  -5  -8  24   12.76   18.42
   5   8 -23  108.72   14.35
  -5  -8  23  125.36   15.81
   5   8 -22    1.97    8.00
  -5  -8  22    2.86    7.81
   5   8 -21   92.21    7.68
  -5  -8  21  102.56    7.75
   5   8 -20    4.76    6.67
  -5  -8  20    2.35    5.91
   5   8 -19   36.13    5.65
  -5  -8  19   34.29    5.72
   5   8 -18   45.47    7.18
  -5  -8  18   40.71    6.60
   5   8 -17  645.51   15.05
  -5  -8  17  628.37   14.42
   5   8 -16  468.53   13.34
  -5  -8  16  434.81   11.05
   5   8 -15   22.99    4.06
  -5  -8  15   27.94    4.45
   5   8 -14  184.48    6.41
  -5  -8  14  175.65    6.22
   5   8 -13   54.30    3.87
  -5  -8  13   64.27    4.70
   5   8 -12  315.74    7.81
  -5  -8  12  333.58    8.57
   5   8 -11   63.63    4.32
  -5  -8  11   60.65    5.02
   5   8 -10 1184.85   22.10
  -5  -8  10 1218.25   23.43
   5   8  -9   68.20    3.43
  -5  -8   9   74.30    3.87
   5   8  -8  309.96    7.56
  -5  -8   8  307.48    8.64
   5   8  -7  212.48    5.91
  -5  -8   7  222.01    6.79
   5   8  -6  460.97   10.03
  -5  -8   6  439.95    9.65
   5   8  -5   20.89    3.24
  -5  -8   5   22.73    2.35
   5   8  -4  577.63   11.68
  -5  -8   4  554.70   12.38
   5   8  -3  667.55   15.43
  -5  -8   3  661.71   13.97
   5   8  -2  135.39    4.57
  -5  -8   2  129.23    4.13
   5   8  -1  117.10    3.94
  -5  -8   1  120.40    5.78
   5   8   0 1519.70   28.32
  -5  -8   0 1479.95   27.94
   5   8   1 1363.61   28.70
  -5  -8  -1 1333.64   29.53
   5   8   2  653.70   17.53
  -5  -8  -2  678.72   13.97
   5   8   3 1519.07   31.18
  -5  -8  -3 1553.23   29.02
   5   8   4  368.45    8.06
  -5  -8  -4  379.24    8.70
   5   8   5  222.14    5.14
  -5  -8  -5  221.63    8.19
   5   8   6 2304.10   45.66
  -5  -8  -6 2380.30   49.79
   5   8   7  469.48   11.62
  -5  -8  -7  461.23   22.86
   5   8   8  783.25   15.05
  -5  -8  -8  768.46   22.73
   5   8   9  408.26    8.95
  -5  -8  -9  407.57   13.21
   5   8  10   30.99    2.98
  -5  -8 -10   32.96    3.62
   5   8  11   91.64    4.95
  -5  -8 -11  103.57    7.05
   5   8  12  341.97    9.78
  -5  -8 -12  322.41    9.78
   5   8  13   74.55    3.87
  -5  -8 -13   68.90    8.76
   5   8  14  121.74    8.45
  -5  -8 -14  126.24    5.21
   5   8  15   35.05    4.89
  -5  -8 -15   43.88    4.95
   5   8  16   -0.38    4.13
  -5  -8 -16    4.32    8.32
   5   8  17    2.03    4.70
  -5  -8 -17    1.02    5.27
   5   8  18   21.72    5.72
  -5  -8 -18   18.80    6.60
   5   8  19    8.83    6.48
  -5  -8 -19    5.84    6.54
   5   8  20   -1.91    9.34
  -5  -8 -20    0.25    7.05
   5   8  21   11.11    8.83
  -5  -8 -21    4.76    7.49
   5   8  22  155.77   14.29
  -5  -8 -22  165.93   12.83
   5   9 -23   61.98   18.54
  -5  -9  23   66.04   22.48
   5   9 -22   69.98   10.61
  -5  -9  22   76.90    9.72
   5   9 -21   10.92    7.43
  -5  -9  21   22.04    7.24
   5   9 -20   -2.22    6.22
  -5  -9  20   -2.98    6.60
   5   9 -19  115.58    9.72
  -5  -9  19  125.36    7.18
   5   9 -18  232.49    8.57
  -5  -9  18  224.42    9.78
   5   9 -17    1.08    5.84
  -5  -9  17   -3.49    5.08
   5   9 -16  308.82    8.89
  -5  -9  16  293.96    8.32
   5   9 -15   34.67    5.02
  -5  -9  15   35.50    5.46
   5   9 -14   45.34    4.25
  -5  -9  14   37.72    4.64
   5   9 -13   34.74    4.89
  -5  -9  13   36.64    4.32
   5   9 -12   37.40    3.62
  -5  -9  12   40.01    3.49
   5   9 -11  121.80    4.89
  -5  -9  11  117.54    4.51
   5   9 -10   61.66    3.37
  -5  -9  10   53.09    3.18
   5   9  -9   50.55    3.37
  -5  -9   9   54.10    3.49
   5   9  -8  210.89    5.65
  -5  -9   8  215.47    6.10
   5   9  -7  613.63   14.92
  -5  -9   7  624.94   13.15
   5   9  -6   57.98    4.89
  -5  -9   6   52.52    3.11
   5   9  -5  136.21    4.57
  -5  -9   5  142.06    4.83
   5   9  -4  620.30   14.42
  -5  -9   4  614.33   12.57
   5   9  -3  299.80    7.24
  -5  -9   3  296.37    7.18
   5   9  -2  319.87    7.30
  -5  -9   2  307.04    8.57
   5   9  -1 1627.78   29.15
  -5  -9   1 1655.79   34.93
   5   9   0 1957.18   40.39
  -5  -9   0 1943.08   35.69
   5   9   1  456.08   10.48
  -5  -9  -1  448.84   10.99
   5   9   2   41.53    4.13
  -5  -9  -2   40.13    2.67
   5   9   3   76.08    2.86
  -5  -9  -3   76.71    2.98
   5   9   4 2219.70   38.93
  -5  -9  -4 2237.73   45.53
   5   9   5    7.56    2.22
  -5  -9  -5    7.87    1.91
   5   9   6  290.08   10.22
  -5  -9  -6  268.24    9.84
   5   9   7  497.42   10.41
  -5  -9  -7  499.20   15.75
   5   9   8   79.76    6.03
  -5  -9  -8   76.08    6.29
   5   9   9   56.14    5.52
  -5  -9  -9   61.41    5.52
   5   9  10   73.60    3.87
   5   9  11   33.21    8.32
  -5  -9 -11   23.81    9.78
  -5  -9 -12   71.89    6.10
   5   9  13   24.45    6.03
  -5  -9 -13   26.10    6.54
   5   9  14   20.83    5.72
  -5  -9 -14   19.18    8.13
   5   9  15   39.56    7.75
  -5  -9 -15   35.37    7.62
   5   9  16  150.12    7.43
  -5  -9 -16  139.39   10.61
   5   9  17   89.98    7.87
  -5  -9 -17   98.75   15.24
   5   9  18  199.85   11.88
  -5  -9 -18  177.05   15.18
   5   9  19  126.05    6.35
  -5  -9 -19  168.16   10.92
   5   9  20   28.77    5.84
  -5  -9 -20   34.36    9.91
   5   9  21   11.30   10.73
  -5  -9 -21    5.65    9.40
   5  10 -22    9.46   21.91
  -5 -10  22   13.15   13.97
   5  10 -21   72.77    9.14
  -5 -10  21   71.44    8.19
   5  10 -20   17.72    7.11
  -5 -10  20   10.73    6.86
   5  10 -19   41.40    8.06
  -5 -10  19   29.85    6.48
   5  10 -18    7.56    8.83
  -5 -10  18    8.45    5.72
   5  10 -17  153.36    7.49
  -5 -10  17  160.66    8.19
   5  10 -16  380.51   11.81
  -5 -10  16  404.58   10.54
   5  10 -15   59.38    4.95
  -5 -10  15   55.88    4.76
   5  10 -14  108.84    5.40
  -5 -10  14  115.20    5.33
   5  10 -13  352.63   17.78
  -5 -10  13  364.51   11.18
   5  10 -12  228.55    7.87
  -5 -10  12  226.58    6.92
   5  10 -11   69.16    5.33
  -5 -10  11   62.74    4.06
   5  10 -10 1019.61   22.61
  -5 -10  10  980.05   19.43
   5  10  -9 1787.88   37.91
  -5 -10   9 1815.69   38.99
   5  10  -8    1.21    2.92
  -5 -10   8    2.29    2.60
   5  10  -7 1818.04   32.01
  -5 -10   7 1816.07   32.58
   5  10  -6  187.84    5.33
  -5 -10   6  190.76    5.33
   5  10  -5  299.29    7.11
  -5 -10   5  317.14    8.89
   5  10  -4   -0.83    2.48
  -5 -10   4   -1.97    2.48
   5  10  -3 2281.93   45.98
  -5 -10   3 2256.53   40.83
   5  10  -2  192.99    7.30
  -5 -10   2  190.45    5.52
   5  10  -1 1802.99   32.20
  -5 -10   1 1800.20   36.64
   5  10   0    2.35    2.16
  -5 -10   0    1.21    2.10
   5  10   1  101.03    4.25
  -5 -10  -1   98.49    3.81
   5  10   2   93.60    3.49
  -5 -10  -2   95.83    3.43
   5  10   3  187.14    4.95
  -5 -10  -3  177.17    5.02
   5  10   4   18.99    2.35
  -5 -10  -4   15.30    2.16
   5  10   5  699.30   14.10
  -5 -10  -5  702.41   17.08
   5  10   6  263.22   10.16
   5  10   7    8.76    4.32
  -5 -10  -7    7.05    3.87
   5  10   8  164.92    7.68
  -5 -10  -8  170.51    8.45
   5  10   9  407.76   13.84
  -5 -10  -9  426.17   14.73
   5  10  10  310.66   17.08
  -5 -10 -10  350.09   13.21
   5  10  11  291.99   16.00
  -5 -10 -11  295.35   10.92
   5  10  12  270.97   11.75
  -5 -10 -12  274.59   11.88
   5  10  13   80.46    7.62
  -5 -10 -13   84.90    7.49
   5  10  14    7.05    7.11
  -5 -10 -14    1.33    6.73
   5  10  15  561.50   19.31
  -5 -10 -15  571.09   19.37
   5  10  16   16.64    7.05
  -5 -10 -16   12.32    7.18
   5  10  17  192.80   12.76
  -5 -10 -17  184.03   15.88
   5  10  18   -1.33    8.06
  -5 -10 -18   -4.51    7.43
   5  10  19   35.69    9.02
  -5 -10 -19   47.44    9.08
   5  10  20    4.06   10.67
  -5 -10 -20    3.49   12.45
   5  11 -21   12.19   13.21
  -5 -11  21   14.16   10.35
   5  11 -20   12.83    8.38
  -5 -11  20   14.29    8.45
   5  11 -19   71.57    9.78
  -5 -11  19   76.39    9.34
   5  11 -18   94.68    9.65
  -5 -11  18   93.67    8.57
   5  11 -17   -1.08    7.56
  -5 -11  17   -2.35    5.65
   5  11 -16    9.02    5.33
  -5 -11  16    3.62    5.52
   5  11 -15   15.43    5.46
  -5 -11  15    8.06    5.33
   5  11 -14    3.49    5.46
  -5 -11  14    2.67    5.33
   5  11 -13    3.87    4.13
  -5 -11  13    6.41    3.62
   5  11 -12   12.89    5.33
  -5 -11  12    6.92    3.68
   5  11 -11  149.55    6.73
  -5 -11  11  145.49    5.59
   5  11 -10  243.41    7.11
  -5 -11  10  232.93    7.81
   5  11  -9   -0.19    3.43
  -5 -11   9    0.25    3.56
   5  11  -8  109.10    4.57
  -5 -11   8  110.31    4.32
   5  11  -7   12.38    2.73
  -5 -11   7   14.67    2.60
   5  11  -6    1.97    3.37
  -5 -11   6    1.02    2.79
   5  11  -5  146.76    4.51
  -5 -11   5  146.44    4.64
   5  11  -4  413.60   10.03
  -5 -11   4  400.58    8.76
   5  11  -3   21.78    3.56
  -5 -11   3   20.13    2.86
   5  11  -2  432.65   11.30
  -5 -11   2  447.64    9.91
   5  11  -1  651.67   13.15
  -5 -11   1  652.31   16.19
   5  11   0  458.37   10.99
  -5 -11   0  440.90   11.18
   5  11   1  580.99   11.30
  -5 -11  -1  561.69   13.15
   5  11   2   48.96    3.56
  -5 -11  -2   51.25    3.49
   5  11   3   36.01    3.75
  -5 -11  -3   35.24    2.48
   5  11   4    1.78    2.10
  -5 -11  -4   -0.70    4.00
   5  11   5    6.35    1.84
  -5 -11  -5    8.95    4.06
   5  11   6   18.73    4.83
  -5 -11  -6   14.22    4.95
   5  11   7    2.73    4.06
  -5 -11  -7    0.32    4.45
   5  11   8  234.90   14.73
  -5 -11  -8  239.79   10.48
   5  11   9   12.45    6.54
  -5 -11  -9   13.21    4.89
   5  11  10  101.22    7.30
  -5 -11 -10  104.02    7.37
   5  11  11  135.39    8.76
  -5 -11 -11  158.70    9.40
   5  11  12   57.85    7.18
  -5 -11 -12   46.74    6.86
   5  11  13   31.31    6.60
  -5 -11 -13   28.58    6.41
   5  11  14  300.05   14.86
  -5 -11 -14  344.32   20.38
   5  11  15   -2.73    7.56
  -5 -11 -15   -2.60    7.94
   5  11  16   11.81    7.18
  -5 -11 -16    6.86    7.43
   5  11  17   90.94    9.59
  -5 -11 -17  118.50    9.84
   5  11  18  161.04   13.02
  -5 -11 -18  154.88   12.07
   5  11  19  125.10   11.49
  -5 -11 -19  103.38   10.35
  -5 -11 -20    4.83   12.76
  -5 -12  21  -16.45   23.94
   5  12 -20  165.81   11.49
  -5 -12  20  182.51   12.07
   5  12 -19   67.25   12.26
  -5 -12  19   63.12    8.64
   5  12 -18  528.35   15.49
  -5 -12  18  553.56   14.35
   5  12 -17   80.84    7.49
  -5 -12  17   79.25    9.65
   5  12 -16  131.83    8.38
  -5 -12  16  141.17    7.18
   5  12 -15   22.04    5.78
  -5 -12  15   24.51    5.97
   5  12 -14   -1.59    5.59
  -5 -12  14    4.95    4.45
   5  12 -13   65.47    5.72
  -5 -12  13   62.80    4.70
   5  12 -12    0.06    4.89
  -5 -12  12   -0.95    3.62
   5  12 -11  300.63   11.94
  -5 -12  11  280.94    7.81
   5  12 -10   14.03    4.25
  -5 -12  10   10.99    3.68
   5  12  -9  464.46   10.92
  -5 -12   9  477.04   10.73
   5  12  -8 1029.07   20.07
  -5 -12   8 1028.18   19.56
   5  12  -7  297.70    8.70
  -5 -12   7  313.45    7.94
   5  12  -6  759.18   21.34
  -5 -12   6  768.07   15.56
   5  12  -5   -0.89    3.05
  -5 -12   5    1.08    2.86
   5  12  -4  325.14    8.95
  -5 -12   4  312.63    9.21
   5  12  -3  140.53    5.40
  -5 -12   3  142.12    4.76
   5  12  -2 1132.46   21.27
  -5 -12   2 1137.47   22.23
   5  12  -1   96.78    3.81
  -5 -12   1   94.05    4.38
   5  12   0  751.31   15.05
  -5 -12   0  756.83   21.02
   5  12   1   79.25    4.32
  -5 -12  -1   80.01    3.87
   5  12   2    2.35    2.22
  -5 -12  -2    2.92    2.54
   5  12   3  376.00   18.54
  -5 -12  -3  373.34    8.76
   5  12   4  615.79   12.13
  -5 -12  -4  597.12   16.96
   5  12   5   60.33    5.65
  -5 -12  -5   75.12    8.06
   5  12   6   25.66    4.95
  -5 -12  -6   36.51    7.43
   5  12   7  186.32    9.40
  -5 -12  -7  210.45   10.10
   5  12   8    0.13    4.64
  -5 -12  -8    1.65    6.86
   5  12   9   23.62    5.52
  -5 -12  -9   22.04    5.21
   5  12  10  368.45   18.61
  -5 -12 -10  379.75   14.61
   5  12  11  111.70    7.68
  -5 -12 -11  101.54   10.10
   5  12  12   52.26    7.87
  -5 -12 -12   42.42    7.43
   5  12  13   14.10    7.30
  -5 -12 -13    6.67   12.26
   5  12  14  659.67   21.40
  -5 -12 -14  660.75   21.34
   5  12  15   75.32    8.64
  -5 -12 -15   80.46    8.83
   5  12  16  161.87   13.27
  -5 -12 -16  189.56   13.40
   5  12  17    7.75    8.32
  -5 -12 -17    4.32    8.76
   5  12  18   15.56    9.84
  -5 -12 -18    3.24    8.89
   5  12  19   -4.25   13.65
  -5 -12 -19    0.57   11.18
   5  13 -19   20.58   11.81
  -5 -13  19   30.67    8.38
   5  13 -18   72.08   13.27
  -5 -13  18   52.52    8.00
   5  13 -17    1.71    6.60
  -5 -13  17   -0.25    8.26
   5  13 -16   94.68    8.13
  -5 -13  16   91.83    7.68
   5  13 -15   16.19    6.92
  -5 -13  15   16.89    6.73
   5  13 -14  199.97    7.68
  -5 -13  14  200.48    9.08
   5  13 -13   10.61    4.64
  -5 -13  13   19.81    3.94
   5  13 -12  166.82    9.27
  -5 -13  12  164.28    7.37
   5  13 -11  285.83    9.65
  -5 -13  11  304.25    8.26
   5  13 -10   -1.21    3.43
  -5 -13  10   -0.70    3.56
   5  13  -9  171.78    8.45
  -5 -13   9  176.73    6.41
   5  13  -8  484.09   12.89
  -5 -13   8  468.02   12.57
   5  13  -7    0.70    3.30
  -5 -13   7    0.83    3.05
   5  13  -6  386.61    8.89
  -5 -13   6  390.74    9.21
   5  13  -5  438.87   11.24
  -5 -13   5  438.55    9.78
   5  13  -4   31.75    4.00
  -5 -13   4   36.64    3.81
   5  13  -3    6.99    2.73
  -5 -13   3    4.70    3.05
   5  13  -2   80.78    3.81
  -5 -13   2   82.17    3.87
   5  13  -1   43.75    4.45
  -5 -13   1   40.20    3.24
   5  13   0   87.25    4.19
  -5 -13   0   90.75    6.60
   5  13   1  100.08    4.76
  -5 -13  -1  107.64    4.32
   5  13   2    0.25    2.60
  -5 -13  -2   -0.19    2.41
   5  13   3   21.27    3.30
  -5 -13  -3   27.62    3.56
   5  13   4  273.06    8.26
  -5 -13  -4  269.06   11.49
   5  13   5    4.13    5.65
  -5 -13  -5    6.03    5.33
   5  13   6    2.79    5.40
  -5 -13  -6    7.62    5.52
   5  13   7  181.62    9.72
  -5 -13  -7  203.78   13.84
   5  13   8   76.90    6.67
  -5 -13  -8   80.90    6.73
   5  13   9    4.06    7.18
  -5 -13  -9    0.38    7.49
   5  13  10  186.19   10.22
  -5 -13 -10  187.84    9.84
   5  13  11   -3.68    5.65
  -5 -13 -11    0.00    5.78
   5  13  12   25.02    7.81
  -5 -13 -12   13.02    9.02
   5  13  13  135.77   10.03
  -5 -13 -13  142.82   10.29
   5  13  14  128.91   12.32
  -5 -13 -14  122.31   16.32
   5  13  15  220.23   13.72
  -5 -13 -15  207.91   16.26
   5  13  16    5.08    7.87
  -5 -13 -16   -5.27   11.49
   5  13  17    4.89   10.92
  -5 -13 -17   -1.27   18.99
   5  13  18   -0.57   12.45
  -5 -13 -18   -5.14   14.99
   5  14 -18    3.18   10.35
  -5 -14  18    1.08    7.62
   5  14 -17  359.81   13.46
  -5 -14  17  362.60   11.43
   5  14 -16  144.60   10.16
  -5 -14  16  147.84    8.38
   5  14 -15  276.88   11.37
  -5 -14  15  246.90   10.29
   5  14 -14   66.11    6.92
  -5 -14  14   65.98    5.84
   5  14 -13   94.18    9.27
  -5 -14  13   91.89    6.79
   5  14 -12  198.70    7.37
  -5 -14  12  198.00   10.16
   5  14 -11  283.48   11.81
  -5 -14  11  299.23    8.51
   5  14 -10    7.11    4.19
  -5 -14  10   14.42    4.76
   5  14  -9  238.46    9.34
  -5 -14   9  245.12    8.51
   5  14  -8   41.28    6.73
  -5 -14   8   38.55    4.57
   5  14  -7   14.73    3.75
  -5 -14   7    9.84    3.62
   5  14  -6   10.73    4.64
  -5 -14   6   10.73    4.00
   5  14  -5   10.54    3.49
  -5 -14   5    8.26    3.94
   5  14  -4   84.59    5.97
  -5 -14   4   79.63    4.51
   5  14  -3   62.49    4.51
  -5 -14   3   60.58    4.06
   5  14  -2  172.54    6.03
  -5 -14   2  186.00    8.38
   5  14  -1  169.11    7.81
  -5 -14   1  172.09    5.52
   5  14   0    8.51    3.68
  -5 -14   0    9.34    4.57
   5  14   1  246.01    6.54
  -5 -14  -1  253.57    9.84
   5  14   2  303.48    7.62
  -5 -14  -2  315.55    9.14
   5  14   3   66.11    3.62
  -5 -14  -3   64.20    4.06
   5  14   4  235.66    9.65
  -5 -14  -4  244.74   10.54
   5  14   5  273.57   10.54
  -5 -14  -5  302.21   11.56
   5  14   6  254.39   11.05
  -5 -14  -6  275.99   11.49
   5  14   7 1008.43   28.39
  -5 -14  -7  970.52   39.05
   5  14   8  370.48   13.46
  -5 -14  -8  378.67   14.42
   5  14   9    4.25    5.52
  -5 -14  -9    4.64    5.52
   5  14  10   39.69    7.30
  -5 -14 -10   47.82    7.75
   5  14  11  172.73    9.65
  -5 -14 -11  184.29   10.22
   5  14  12  135.20    9.14
  -5 -14 -12  165.36   10.22
   5  14  13  107.19   10.22
  -5 -14 -13   98.56    9.65
   5  14  14   -1.91    7.18
  -5 -14 -14   -3.49    7.56
   5  14  15   12.57    9.53
  -5 -14 -15   -2.10   16.51
   5  14  16   60.65   10.29
  -5 -14 -16   54.99   11.18
   5  14  17    1.78   10.35
  -5 -14 -17  -13.84   15.30
   5  15 -18   39.50   15.05
  -5 -15  18   46.93   16.26
   5  15 -17    2.03   13.02
  -5 -15  17   35.18   20.32
   5  15 -16   30.23    9.91
  -5 -15  16   39.50    7.68
   5  15 -15  228.74    9.14
  -5 -15  15  241.12    9.46
   5  15 -14    3.81    7.05
  -5 -15  14    1.02    6.29
   5  15 -13   67.89    7.30
  -5 -15  13   58.68    8.51
   5  15 -12  266.21   12.26
  -5 -15  12  260.87    8.57
   5  15 -11    6.22    4.83
  -5 -15  11   10.73    6.48
   5  15 -10   42.36    7.81
  -5 -15  10   38.36    6.99
   5  15  -9  200.10    7.56
  -5 -15   9  199.78   10.10
   5  15  -8  186.95    6.79
  -5 -15   8  182.45    7.24
   5  15  -7    8.06    4.38
  -5 -15   7    5.84    4.25
   5  15  -6   -0.76    6.41
  -5 -15   6    1.59    5.27
   5  15  -5   96.14    5.59
  -5 -15   5  108.46    5.84
   5  15  -4   -0.51    4.45
  -5 -15   4   -0.25    4.38
   5  15  -3   43.37    5.33
  -5 -15   3   42.36    4.70
   5  15  -2   33.21    5.72
  -5 -15   2   41.21    4.32
   5  15  -1  211.53    6.22
  -5 -15   1  212.99    6.22
   5  15   0    3.62    3.62
  -5 -15   0    6.22    3.11
   5  15   1   59.06    4.32
  -5 -15  -1   58.74    4.06
   5  15   2    1.59    3.56
  -5 -15  -2    3.05    5.33
   5  15   3  571.21   14.35
  -5 -15  -3  562.32   17.53
   5  15   4   37.28    3.18
  -5 -15  -4   48.45    5.91
   5  15   5   44.58    8.70
  -5 -15  -5   42.23    6.48
   5  15   6  171.65    9.78
  -5 -15  -6  185.56    9.72
   5  15   7    1.27    7.56
  -5 -15  -7    1.78    6.41
   5  15   8   97.16    8.70
  -5 -15  -8   85.03    8.45
   5  15   9  407.25   14.22
  -5 -15  -9  430.05   15.56
   5  15  10   40.01    6.99
  -5 -15 -10   42.99    7.24
   5  15  11  223.47   12.26
  -5 -15 -11  208.99   11.68
   5  15  12    1.08   10.41
   5  15  13    4.25    7.37
  -5 -15 -13   -3.11    7.87
   5  15  14   29.08    9.84
  -5 -15 -14   39.12   10.03
   5  15  15  123.58   11.43
  -5 -15 -15  120.40   11.24
   5  15  16   74.93   12.26
  -5 -15 -16   63.19   12.00
   5  16 -17   13.08   11.62
  -5 -16  17   15.81   12.95
   5  16 -16  406.36   18.54
  -5 -16  16  415.88   19.37
   5  16 -15   43.31   18.03
  -5 -16  15   29.40   11.30
   5  16 -14    1.21    9.72
  -5 -16  14   -0.76    7.05
   5  16 -13   61.15    9.53
  -5 -16  13   57.22    7.37
   5  16 -12  486.18   25.46
  -5 -16  12  509.74   12.89
   5  16 -11   -3.75    7.62
  -5 -16  11   -3.49    5.46
   5  16 -10  500.92   15.30
  -5 -16  10  521.36   14.92
   5  16  -9  326.34   11.05
  -5 -16   9  338.35   11.30
   5  16  -8    1.97    4.95
  -5 -16   8   -4.38    4.38
   5  16  -7   30.10    4.70
  -5 -16   7   30.23    4.95
   5  16  -6  292.31   10.22
  -5 -16   6  300.56    8.64
   5  16  -5   91.25   12.64
  -5 -16   5   91.13    6.29
   5  16  -4  151.14    5.72
  -5 -16   4  153.81    5.84
   5  16  -3    8.13    4.00
  -5 -16   3    8.26    3.75
   5  16  -2   65.73    4.38
  -5 -16   2   70.17    5.02
   5  16  -1   28.89    4.32
  -5 -16   1   24.26    4.32
   5  16   0   49.53    4.57
  -5 -16   0   57.79    4.51
   5  16   1   11.49    4.25
  -5 -16  -1    6.48    3.75
   5  16   2  760.20   15.69
  -5 -16  -2  755.06   16.32
   5  16   3   22.48    3.68
  -5 -16  -3   21.59    4.06
   5  16   4   69.54    6.73
  -5 -16  -4   77.35    7.05
   5  16   5   20.38    6.86
  -5 -16  -5   32.32    7.11
   5  16   6  885.87   25.91
  -5 -16  -6  897.62   26.80
   5  16   7   11.81    7.43
  -5 -16  -7   20.32    9.46
   5  16   8  252.17   11.11
  -5 -16  -8  259.79   12.26
   5  16   9    6.54   13.40
  -5 -16  -9   -4.70    7.30
   5  16  10   51.06    8.00
  -5 -16 -10   59.19    8.26
   5  16  11   50.93   12.51
  -5 -16 -11   55.18   12.38
   5  16  12  409.91   15.75
  -5 -16 -12  415.38   16.76
   5  16  13    9.84   11.62
  -5 -16 -13   -0.83   11.62
   5  16  14   38.99   10.92
  -5 -16 -14   31.94   13.27
   5  16  15   27.43   12.19
  -5 -16 -15   24.83   20.00
   5  17 -16  202.77   24.00
  -5 -17  16  243.47   19.24
   5  17 -15   14.92   11.11
  -5 -17  15    8.38   21.59
   5  17 -14  276.62   16.57
  -5 -17  14  275.54   16.07
   5  17 -13   17.27   10.41
  -5 -17  13   25.08    8.57
   5  17 -12    8.26    9.08
  -5 -17  12    2.60    7.43
   5  17 -11    1.33   10.86
  -5 -17  11    5.84    6.99
   5  17 -10    2.10    6.54
  -5 -17  10   -2.98    5.97
   5  17  -9    2.86    5.78
  -5 -17   9    2.16    5.08
   5  17  -8   34.93   14.10
  -5 -17   8   34.80    6.22
   5  17  -7   -7.24    9.08
  -5 -17   7    0.38    4.95
   5  17  -6  196.92    6.67
  -5 -17   6  197.94    7.24
   5  17  -5   -4.76    5.21
  -5 -17   5   -1.02    4.25
   5  17  -4  425.35   11.43
  -5 -17   4  437.98   13.15
   5  17  -3   35.50    4.95
  -5 -17   3   44.96    4.89
   5  17  -2   44.07    5.72
  -5 -17   2   42.61    4.25
   5  17  -1   33.59    7.30
  -5 -17   1   40.52    5.65
   5  17   0  605.38   15.69
  -5 -17   0  606.20   14.35
   5  17   1    3.75    4.76
   5  17   2  246.52    7.75
  -5 -17  -2  241.06   16.45
   5  17   3   12.57    3.81
  -5 -17  -3   13.72    4.83
   5  17   4   65.35   10.54
  -5 -17  -4   67.63    8.00
   5  17   5   40.64    6.86
  -5 -17  -5   36.70    7.18
   5  17   6   -2.10    8.51
  -5 -17  -6    0.25   12.76
   5  17   7   16.96    6.79
  -5 -17  -7   22.04    6.79
   5  17   8   11.94    9.53
  -5 -17  -8    3.24   13.72
   5  17   9   13.53    7.37
  -5 -17  -9   13.02    7.49
   5  17  10  176.10   11.75
  -5 -17 -10  162.38   13.27
   5  17  11   90.43    9.97
  -5 -17 -11   74.62   14.16
   5  17  12  274.59   14.99
  -5 -17 -12  261.82   14.67
   5  17  13    4.06    8.38
  -5 -17 -13    1.84    9.53
   5  17  14    0.76   11.56
  -5 -17 -14   -2.35   12.07
   5  18 -15    5.40   11.05
  -5 -18  15    5.02   11.75
   5  18 -14   14.86   10.80
  -5 -18  14   14.61   11.05
   5  18 -13   12.00   10.73
  -5 -18  13   -1.91   10.73
   5  18 -12   90.81   11.30
  -5 -18  12   98.94   17.15
   5  18 -11   14.10   10.73
  -5 -18  11   26.99   10.80
   5  18 -10   56.01   10.48
  -5 -18  10   55.76    8.51
   5  18  -9   -6.22   10.92
  -5 -18   9   -1.59    6.73
   5  18  -8  380.89   17.53
  -5 -18   8  396.83   12.00
   5  18  -7  119.64    8.89
  -5 -18   7  138.82    8.13
   5  18  -6  711.68   19.31
  -5 -18   6  724.19   17.02
   5  18  -5    2.79    4.95
  -5 -18   5    3.43    5.02
   5  18  -4    1.33    7.24
  -5 -18   4    9.72    6.03
   5  18  -3  230.33    9.65
  -5 -18   3  222.64    8.00
   5  18  -2  723.62   23.75
  -5 -18   2  757.91   17.78
   5  18  -1  287.23    8.83
  -5 -18   1  271.67   10.03
   5  18   0    4.06    5.91
  -5 -18   0    7.75    4.89
   5  18   1   47.82    6.67
  -5 -18  -1   44.90    7.05
   5  18   2  312.75   10.54
  -5 -18  -2  312.88   11.18
   5  18   3   14.80    4.06
  -5 -18  -3   16.51    6.92
   5  18   4    3.62    7.94
  -5 -18  -4   -4.32    7.56
   5  18   5    3.81    7.81
  -5 -18  -5    4.83   10.16
   5  18   6  623.92   21.02
  -5 -18  -6  612.30   29.85
   5  18   7    2.73    7.30
  -5 -18  -7    9.46    7.62
   5  18   8    7.11    7.68
  -5 -18  -8    1.27    7.81
   5  18   9   19.75   16.38
   5  18  10  398.29   16.83
  -5 -18 -10  422.87   17.65
   5  18  11   11.75   10.61
  -5 -18 -11    6.29   10.54
   5  18  12  183.33   14.10
  -5 -18 -12  173.43   14.61
   5  18  13   12.26   10.61
  -5 -18 -13    7.05   20.89
   5  19 -14   57.03   12.89
  -5 -19  14   72.71   14.10
   5  19 -13  161.43   14.16
  -5 -19  13  177.56   16.32
   5  19 -12   78.24   14.54
  -5 -19  12   88.90   15.11
   5  19 -11  116.53   23.75
  -5 -19  11  150.12   15.56
   5  19 -10    9.97   10.03
  -5 -19  10    6.35   14.48
   5  19  -9   17.15   12.45
  -5 -19   9   -3.24    8.76
   5  19  -8   97.48   13.59
  -5 -19   8  110.75    8.89
   5  19  -7  143.33   10.54
  -5 -19   7  146.63   12.26
   5  19  -6   55.44    6.86
  -5 -19   6   63.12    6.99
   5  19  -5  294.72   10.80
  -5 -19   5  300.37   12.51
   5  19  -4    8.57    6.22
  -5 -19   4    8.76    6.22
   5  19  -3   -1.59    7.75
  -5 -19   3    1.46    7.18
   5  19  -2   77.92    6.41
  -5 -19   2   76.59    6.03
   5  19  -1    1.84    6.16
  -5 -19   1    0.44    5.84
   5  19   0   51.63    7.56
  -5 -19   0   54.80   11.94
   5  19   1  215.72    8.76
  -5 -19  -1  213.88   10.22
   5  19   2   34.80    7.56
  -5 -19  -2   38.17   11.49
   5  19   3  543.78   20.00
  -5 -19  -3  523.33   26.35
   5  19   4    3.49   10.73
  -5 -19  -4   -4.95   10.86
   5  19   5  112.15    9.91
  -5 -19  -5  104.02    9.59
   5  19   6   -5.59    7.81
  -5 -19  -6    3.37    8.26
   5  19   7    7.11    9.40
  -5 -19  -7   -6.22   15.88
   5  19   8   31.75    9.40
  -5 -19  -8   45.15   10.03
   5  19   9   22.86    9.46
  -5 -19  -9   18.92    9.40
   5  19  10   -1.46   10.86
  -5 -19 -10   -7.49   11.75
   5  19  11  187.46   13.34
  -5 -19 -11  188.35   13.91
   5  19  12   -5.02   11.43
  -5 -19 -12   17.53   16.13
   5  20 -13   -8.38   17.34
  -5 -20  13    6.60   19.94
   5  20 -12   61.66   18.48
  -5 -20  12   69.28   20.00
   5  20 -11   33.15   26.23
  -5 -20  11   20.77   20.07
   5  20 -10   10.48   13.84
  -5 -20  10    3.37   15.18
   5  20  -9    7.87   12.07
  -5 -20   9    1.52   10.67
   5  20  -8   91.89   11.11
  -5 -20   8   81.47   15.30
   5  20  -7   -2.10   10.22
  -5 -20   7    5.59    7.75
   5  20  -6   57.15   10.22
  -5 -20   6   56.20    9.97
   5  20  -5   -2.48    8.70
  -5 -20   5    5.08    7.81
   5  20  -4  203.85   13.40
  -5 -20   4  208.16   10.48
   5  20  -3   70.87    9.27
  -5 -20   3   66.81    8.32
   5  20  -2  187.34   11.56
  -5 -20   2  193.11    9.97
   5  20  -1    6.03    8.06
  -5 -20   1    2.60    6.54
   5  20   0    0.95    8.57
  -5 -20   0    7.75    9.78
   5  20   1  139.33    8.83
  -5 -20  -1  147.07   11.49
   5  20   2  294.27   14.61
  -5 -20  -2  289.89   16.45
   5  20   3   71.19    9.84
  -5 -20  -3   73.35   10.22
   5  20   4  248.36   15.75
  -5 -20  -4  236.11   18.48
   5  20   5   28.51   20.00
  -5 -20  -5   -0.83   18.80
   5  20   6   69.98   10.99
  -5 -20  -6   59.82    9.91
   5  20   7   38.93    9.72
  -5 -20  -7   56.33   11.94
   5  20   8  222.90   19.56
  -5 -20  -8  208.29   16.26
   5  20   9   -2.03   11.05
  -5 -20  -9    1.65   16.07
   5  20  10   31.88   12.45
  -5 -20 -10   10.61   18.73
   5  21 -12  272.24   34.55
   5  21 -11   27.69   17.65
  -5 -21  11   22.29   16.76
   5  21 -10   35.94   19.94
  -5 -21  10   18.16   16.64
   5  21  -9    0.19   25.15
  -5 -21   9    8.64   20.13
   5  21  -8   71.82   14.29
  -5 -21   8   56.14   13.97
   5  21  -7    4.89   14.92
  -5 -21   7    8.26   10.48
   5  21  -6  285.77   14.22
  -5 -21   6  329.01   19.75
   5  21  -5  152.47   13.84
  -5 -21   5  158.63   13.84
   5  21  -4  122.69   12.89
  -5 -21   4  106.37   14.16
   5  21  -3   16.32   10.61
  -5 -21   3   12.07   10.03
   5  21  -2   36.01    9.65
  -5 -21   2   11.11   13.15
   5  21  -1   17.15   15.05
  -5 -21   1    2.92   11.94
   5  21   0   74.30   13.21
  -5 -21   0   80.40   12.76
   5  21   1   12.57   14.42
  -5 -21  -1    2.29   12.64
   5  21   2   97.35   13.78
  -5 -21  -2  112.40   20.45
   5  21   3    2.98   11.94
  -5 -21  -3    9.84   16.83
   5  21   4  192.67   14.29
  -5 -21  -4  182.38   16.13
   5  21   5    0.83   13.53
  -5 -21  -5   14.54   11.49
   5  21   6    3.68   13.40
  -5 -21  -6    2.73   16.57
   5  21   7   -3.87   11.81
  -5 -21  -7    0.38   10.67
   5  21   8   54.87   13.97
  -5 -21  -8   60.20   27.37
   5  21   9   15.62   11.56
  -5 -21  -9   31.12   14.54
   5  22 -10   -6.10   16.76
  -5 -22  10   -2.03   16.13
   5  22  -9   -8.45   14.61
  -5 -22   9    6.16   17.78
   5  22  -8  138.31   19.50
  -5 -22   8  108.59   18.80
   5  22  -7   -1.97   15.75
  -5 -22   7   13.78   22.92
   5  22  -6   84.59   31.31
  -5 -22   6   67.06   30.99
   5  22  -5   -4.45   14.73
  -5 -22   5    2.41   14.99
   5  22  -4   44.20   11.68
  -5 -22   4   27.75   10.35
   5  22  -3    8.45   16.51
  -5 -22   3    5.21   12.57
   5  22  -2  161.30   29.02
  -5 -22   2  191.27   13.21
   5  22  -1   -3.94   15.69
  -5 -22   1    6.35   17.53
   5  22   0   -6.35   20.32
  -5 -22   0    5.33   14.35
   5  22   1   71.25   12.95
  -5 -22  -1   73.54   12.76
   5  22   2  165.81   14.67
  -5 -22  -2  199.78   15.88
   5  22   3   15.24   12.32
  -5 -22  -3   25.72   13.46
   5  22   4   85.41   14.35
  -5 -22  -4   97.29   21.40
   5  22   5    8.57   18.80
  -5 -22  -5   10.92   18.67
   5  22   6   71.06   20.58
  -5 -22  -6   22.67   13.91
   5  22   7    4.83   13.21
  -5 -22  -7  -11.11   22.42
   5  22   8   72.39   26.61
   5  23   0   16.00   16.89
  -5 -23   0    8.06   18.80
   5  23   1   58.36   22.35
  -5 -23  -1   29.97   17.08
   5  23   2   15.30   20.58
  -5 -23  -2   34.42   17.21
   5  23   3   10.73   14.73
  -5 -23  -3   21.46   17.84
   5  23   4   16.19   15.30
  -5 -23  -4   30.42   15.69
   5  23   5   13.27   16.70
  -5 -23  -5   -3.37   20.96
   5  23   6   -1.91   19.62
  -5 -23  -6   -1.46   22.29
   6   0 -25   -7.49   11.75
   6   0 -24   46.36   10.80
   6   0 -23   -1.40    8.83
   6   0 -22   78.05    7.05
   6   0 -21   -3.49    6.29
   6   0 -20   50.61    6.16
   6   0 -19   -2.03    4.25
   6   0 -18  236.80    7.56
   6   0 -17    0.44    3.81
   6   0 -16 2779.42   50.17
   6   0 -15   -1.33    3.18
   6   0 -14  787.44   16.89
   6   0 -13    0.95    3.62
   6   0 -12 1269.43   25.46
   6   0 -11   -0.95    2.48
   6   0 -10 6797.66  127.96
   6   0  -9   -0.38    2.35
   6   0  -8    4.76    2.22
   6   0  -7    1.33    2.29
   6   0  -6  852.60   16.45
   6   0  -5    0.06    2.16
   6   0  -4   19.05    2.16
   6   0  -3   -2.41    1.78
   6   0  -2   24.89    3.30
   6   0  -1    0.25    1.59
   6   0   0    9.53    1.78
   6   0   1    0.51    1.65
   6   0   2 2807.42   57.60
   6   0   3    0.38    1.65
   6   0   4    0.95    1.97
   6   0   5    0.19    1.97
   6   0   6 2825.78   49.72
   6   0   7    0.44    2.22
   6   0   8 3857.64   66.55
   6   0   9    2.29    3.05
   6   0  10   82.05    3.49
   6   0  11   -0.44    3.24
   6   0  12 1334.40   24.32
   6   0  13    0.83    2.98
   6   0  14  308.31    7.81
   6   0  15   -2.35    3.87
   6   0  16    7.37    4.06
   6   0  17   -0.83    4.38
   6   0  18   54.04    5.65
   6   0  19    1.21    5.52
   6   0  20   43.25    7.24
   6   0  21    1.59    7.49
   6   0  22   -3.62    7.94
   6   0  23    2.92    9.02
   6   0  24  146.82   14.03
   6   0  25   -7.24   12.00
   6   1 -26  103.64   25.08
  -6  -1  26   85.98   26.42
   6   1 -25   18.86   11.88
  -6  -1  25   34.42   11.05
   6   1 -24  143.58   10.03
  -6  -1  24  143.45   11.05
   6   1 -23    3.30    7.24
  -6  -1  23    6.10    6.92
   6   1 -22   87.19    8.19
  -6  -1  22   88.71    8.32
   6   1 -21   36.32    7.18
  -6  -1  21   44.96    7.37
   6   1 -20  410.04   10.54
  -6  -1  20  404.90   12.07
   6   1 -19  179.71    7.43
  -6  -1  19  162.19    8.19
   6   1 -18    5.14    4.45
  -6  -1  18   -1.78    4.64
   6   1 -17    1.08    4.76
  -6  -1  17    2.29    4.64
   6   1 -16  952.62   19.62
  -6  -1  16  971.48   19.43
   6   1 -15    4.76    3.75
  -6  -1  15   -0.06    3.75
   6   1 -14  458.94   12.26
  -6  -1  14  468.27   12.38
   6   1 -13   66.81    4.89
  -6  -1  13   72.46    9.46
   6   1 -12  281.13    7.30
  -6  -1  12  275.67    8.19
   6   1 -11   32.13    3.11
  -6  -1  11   35.18    3.11
   6   1 -10  744.70   21.15
  -6  -1  10  751.37   15.30
   6   1  -9  744.39   15.30
  -6  -1   9  717.40   16.45
   6   1  -8  363.49    8.70
  -6  -1   8  351.81    8.38
   6   1  -7    2.79    2.67
  -6  -1   7   -2.48    2.60
   6   1  -6  232.36    6.67
  -6  -1   6  240.87    6.35
   6   1  -5  275.54    6.67
  -6  -1   5  280.11    8.95
   6   1  -4  240.30    6.10
  -6  -1   4  242.33    6.29
   6   1  -3 1014.40   22.54
  -6  -1   3  986.91   27.62
   6   1  -2   70.17    3.30
  -6  -1   2   61.79    3.30
   6   1  -1  288.75    6.73
  -6  -1   1  289.51    6.92
   6   1   0 1225.81   23.69
  -6  -1   0 1284.48   24.00
   6   1   1   51.88    2.41
  -6  -1  -1   51.37    2.48
   6   1   2  767.25   15.81
  -6  -1  -2  770.30   15.30
   6   1   3   55.38    2.67
  -6  -1  -3   54.61    2.67
   6   1   4   85.86    3.62
  -6  -1  -4   86.68    3.49
   6   1   5   26.54    2.79
  -6  -1  -5   22.99    2.35
   6   1   6   63.06    2.98
  -6  -1  -6   62.04    3.30
   6   1   7 1437.34   31.24
  -6  -1  -7 1448.39   26.48
   6   1   8    3.75    2.79
  -6  -1  -8    3.62    2.67
   6   1   9    3.18    2.54
  -6  -1  -9    1.84    3.49
   6   1  10  122.37    4.76
  -6  -1 -10  117.74    4.19
   6   1  11  208.99    6.03
  -6  -1 -11  186.45    6.29
   6   1  12   43.50    3.81
  -6  -1 -12   41.15    3.30
   6   1  13   59.31    4.45
  -6  -1 -13   60.90    3.68
   6   1  14  100.40    4.70
  -6  -1 -14   94.49    6.03
   6   1  15  102.49    7.56
  -6  -1 -15   92.72    5.08
   6   1  16  243.28    8.70
  -6  -1 -16  242.46    7.43
   6   1  17   21.46    4.32
  -6  -1 -17   21.59    4.83
   6   1  18   59.50    5.33
  -6  -1 -18   57.66    5.72
   6   1  19   12.70    5.52
  -6  -1 -19   13.27    5.78
   6   1  20   43.25    6.35
  -6  -1 -20   52.07    6.86
   6   1  21  115.58    9.34
  -6  -1 -21  121.86    9.46
   6   1  22  115.20    8.70
  -6  -1 -22  109.29    8.45
   6   1  23   55.95    9.21
  -6  -1 -23   57.28    9.02
   6   1  24    3.68   13.53
  -6  -1 -24    3.62   17.34
   6   1  25   13.59   15.30
  -6  -1 -25   66.49   16.32
  -6  -2  26   86.05   33.91
   6   2 -25  179.78   15.43
  -6  -2  25  159.46   13.27
   6   2 -24   37.02   11.30
  -6  -2  24   63.06   10.16
   6   2 -23  374.54   12.95
  -6  -2  23  385.47   12.57
   6   2 -22   41.53    6.67
  -6  -2  22   28.89    6.35
   6   2 -21   34.61    5.97
  -6  -2  21   21.85    6.03
   6   2 -20  141.87    7.62
  -6  -2  20  138.95    6.99
   6   2 -19  833.42   20.32
  -6  -2  19  834.50   18.23
   6   2 -18   84.52    6.41
  -6  -2  18   91.25    6.92
   6   2 -17  229.88   10.86
  -6  -2  17  247.60    8.00
   6   2 -16   27.24    4.19
  -6  -2  16   34.04    4.89
   6   2 -15  245.31    7.75
  -6  -2  15  259.09    7.37
   6   2 -14  149.23    5.59
  -6  -2  14  141.23    5.91
   6   2 -13   66.36    4.13
  -6  -2  13   57.09    3.81
   6   2 -12  569.44   14.16
  -6  -2  12  575.09   11.94
   6   2 -11 1650.39   42.61
  -6  -2  11 1632.10   35.43
   6   2 -10    7.18    2.41
  -6  -2  10    6.99    2.67
   6   2  -9   17.08    2.73
  -6  -2   9   12.95    2.67
   6   2  -8 1280.10   24.45
  -6  -2   8 1264.67   24.19
   6   2  -7  233.25    9.21
  -6  -2   7  215.66    7.05
   6   2  -6 1450.99   26.48
  -6  -2   6 1483.95   32.64
   6   2  -5   19.37    2.54
  -6  -2   5   21.91    2.16
   6   2  -4   -0.13    1.91
  -6  -2   4   -1.33    2.60
   6   2  -3 2047.22   49.72
  -6  -2   3 1948.03   35.37
   6   2  -2 2697.63   46.29
  -6  -2   2 2769.13   49.34
   6   2  -1 2211.57   38.86
  -6  -2   1 2188.71   45.53
   6   2   0  605.25   14.48
  -6  -2   0  619.54   12.95
   6   2   1   46.36    3.05
  -6  -2  -1   49.41    2.73
   6   2   2  950.01   18.54
  -6  -2  -2  929.37   20.38
   6   2   3    0.64    1.65
  -6  -2  -3    1.97    1.65
   6   2   4 1232.54   22.92
  -6  -2  -4 1262.13   24.26
   6   2   5  875.71   16.76
  -6  -2  -5  912.04   25.53
   6   2   6 1360.37   25.27
  -6  -2  -6 1362.47   29.91
   6   2   7 3302.31   79.06
  -6  -2  -7 3298.69   57.98
   6   2   8  634.65   12.76
  -6  -2  -8  657.83   14.99
   6   2   9   15.43    2.79
  -6  -2  -9   13.15    2.73
   6   2  10  128.15    4.64
  -6  -2 -10  115.32    4.25
   6   2  11  213.44    6.54
  -6  -2 -11  208.61    5.78
   6   2  12  376.83   10.03
  -6  -2 -12  365.97    9.65
   6   2  13  582.77   12.64
  -6  -2 -13  583.79   14.10
   6   2  14    4.19    2.98
  -6  -2 -14    2.67    3.11
   6   2  15   83.76    4.70
  -6  -2 -15   89.73    4.89
   6   2  16  749.34   16.00
  -6  -2 -16  766.17   16.00
   6   2  17    4.89    5.02
  -6  -2 -17   -1.52    4.45
   6   2  18  177.81    7.49
  -6  -2 -18  173.05    7.87
   6   2  19    9.40    5.33
  -6  -2 -19   17.65    5.72
   6   2  20  232.04    9.72
  -6  -2 -20  261.25   10.35
   6   2  21   52.39    7.94
  -6  -2 -21   59.95    8.26
   6   2  22  101.42   11.24
  -6  -2 -22   73.92   15.30
   6   2  23   90.43   14.54
  -6  -2 -23   84.21   13.72
   6   2  24    5.02   11.24
  -6  -2 -24    6.79    9.84
   6   3 -26   90.75   26.29
  -6  -3  26  102.30   33.28
   6   3 -25    7.87   15.69
  -6  -3  25    9.40   16.89
   6   3 -24   95.64   10.80
  -6  -3  24  107.70   10.54
   6   3 -23    2.86    8.32
  -6  -3  23    3.68    7.18
   6   3 -22   89.86    7.81
  -6  -3  22   87.70    8.38
   6   3 -21  110.43    7.43
  -6  -3  21  108.34    7.30
   6   3 -20  343.74   11.11
  -6  -3  20  319.61   10.03
   6   3 -19  156.15    7.24
  -6  -3  19  146.76    6.86
   6   3 -18    0.13    4.32
  -6  -3  18   -1.78    4.19
   6   3 -17  108.65    6.41
  -6  -3  17  101.73    5.78
   6   3 -16  251.66    7.43
  -6  -3  16  258.59    7.81
   6   3 -15   91.19    5.27
  -6  -3  15  101.54    5.08
   6   3 -14  448.08   10.86
  -6  -3  14  437.35   12.07
   6   3 -13  474.50   10.73
  -6  -3  13  469.54   10.92
   6   3 -12   11.81    3.24
  -6  -3  12    4.64    2.79
   6   3 -11   11.94    3.68
  -6  -3  11   13.78    3.75
   6   3 -10   10.16    2.54
  -6  -3  10    8.32    2.67
   6   3  -9  219.15    6.54
  -6  -3   9  203.27    5.72
   6   3  -8  157.23    4.70
  -6  -3   8  149.42    5.02
   6   3  -7 1175.19   21.85
  -6  -3   7 1179.39   22.80
   6   3  -6  186.64    5.27
  -6  -3   6  185.81    5.46
   6   3  -5   49.28    2.92
  -6  -3   5   51.37    2.92
   6   3  -4 1058.92   19.50
  -6  -3   4 1060.38   21.21
   6   3  -3  592.68   12.19
  -6  -3   3  605.44   12.95
   6   3  -2 1164.21   29.91
  -6  -3   2 1164.65   22.99
   6   3  -1  482.94    9.97
  -6  -3   1  506.38   12.95
   6   3   0  172.60    4.51
  -6  -3   0  175.90    4.57
   6   3   1    1.91    3.30
  -6  -3  -1   10.22    4.83
   6   3   2  363.18    8.32
  -6  -3  -2  362.99    9.21
   6   3   3 1210.57   22.67
  -6  -3  -3 1225.81   22.73
   6   3   4 1154.05   21.72
  -6  -3  -4 1115.76   23.94
   6   3   5    5.02    1.84
  -6  -3  -5    4.06    2.22
   6   3   6  525.94   11.11
  -6  -3  -6  535.65   13.15
   6   3   7  326.92    7.68
  -6  -3  -7  321.96    7.43
   6   3   8   69.54    3.30
  -6  -3  -8   79.38    3.68
   6   3   9  512.73   11.05
  -6  -3  -9  492.47   12.26
   6   3  10    3.62    2.10
  -6  -3 -10    4.19    2.29
   6   3  11   33.97    3.30
  -6  -3 -11   28.96    3.68
   6   3  12   84.78    4.89
  -6  -3 -12   88.14    4.64
   6   3  13    2.79    3.11
  -6  -3 -13    3.62    2.86
   6   3  14  215.91    6.41
  -6  -3 -14  227.91    6.48
   6   3  15  298.15    8.13
  -6  -3 -15  316.95   10.16
   6   3  16   41.98    4.64
  -6  -3 -16   41.66    5.21
   6   3  17  129.17    5.91
  -6  -3 -17  129.10    6.73
   6   3  18  107.64    6.29
  -6  -3 -18   98.81    6.48
   6   3  19    0.76    4.83
  -6  -3 -19    2.79    5.33
   6   3  20   75.00    6.86
  -6  -3 -20   62.42    8.26
   6   3  21    8.13    7.56
  -6  -3 -21    8.38    6.92
   6   3  22    1.91    8.95
  -6  -3 -22   -7.11    8.45
   6   3  23   15.62    9.97
  -6  -3 -23   15.81    8.89
   6   3  24   95.32   11.56
  -6  -3 -24   86.17   11.68
   6   4 -26   96.84   28.07
  -6  -4  26  109.61   21.72
   6   4 -25  108.34   17.40
  -6  -4  25  109.04   19.43
   6   4 -24  169.74   12.51
  -6  -4  24  167.90   11.56
   6   4 -23    1.46    8.26
  -6  -4  23    2.67    7.68
   6   4 -22    6.35    6.67
  -6  -4  22    9.78    6.92
   6   4 -21   13.97    7.62
  -6  -4  21   10.48    6.79
   6   4 -20  312.25   10.03
  -6  -4  20  317.96    9.84
   6   4 -19   28.89    5.91
  -6  -4  19   28.20    5.52
   6   4 -18   43.06    7.68
  -6  -4  18   34.29    6.48
   6   4 -17   49.66    6.48
  -6  -4  17   50.04    4.76
   6   4 -16    2.16    4.38
  -6  -4  16    3.05    3.94
   6   4 -15   19.43    4.32
  -6  -4  15   28.64    3.56
   6   4 -14   34.80    4.76
  -6  -4  14   33.53    4.38
   6   4 -13    1.27    3.05
  -6  -4  13    0.70    2.98
   6   4 -12   13.21    3.30
  -6  -4  12    8.83    3.49
   6   4 -11   44.71    3.75
  -6  -4  11   50.10    3.49
   6   4 -10  115.39    6.22
  -6  -4  10  121.61    6.48
   6   4  -9  490.25   10.35
  -6  -4   9  508.79   13.08
   6   4  -8  165.93    4.89
  -6  -4   8  167.71    5.02
   6   4  -7 3053.56   59.88
  -6  -4   7 2967.71   52.77
   6   4  -6 1013.45   22.54
  -6  -4   6 1018.98   20.26
   6   4  -5   87.89    3.87
  -6  -4   5   87.95    3.43
   6   4  -4 1010.47   21.97
  -6  -4   4 1003.29   19.94
   6   4  -3  204.74    6.03
  -6  -4   3  232.04    6.86
   6   4  -2 7646.01  125.99
  -6  -4   2 7765.84  130.06
   6   4  -1  561.37   12.76
  -6  -4   1  590.46   12.64
   6   4   0  766.23   14.86
  -6  -4   0  767.06   15.37
   6   4   1  387.37    8.57
  -6  -4  -1  377.40   10.41
   6   4   2 1301.50   33.72
  -6  -4  -2 1246.76   27.18
   6   4   3  110.62    3.94
  -6  -4  -3  110.31    3.62
   6   4   4 1701.00   34.42
  -6  -4  -4 1754.54   32.13
   6   4   5   18.16    1.91
  -6  -4  -5   19.05    2.10
   6   4   6   21.46    2.60
  -6  -4  -6   21.34    2.54
   6   4   7   14.35    2.22
  -6  -4  -7   20.83    2.41
   6   4   8    6.03    2.22
  -6  -4  -8    4.06    2.79
   6   4   9    6.92    3.11
  -6  -4  -9    4.70    2.98
   6   4  10  322.28    9.14
  -6  -4 -10  313.07   10.86
   6   4  11  128.15    4.45
  -6  -4 -11  127.77    4.51
   6   4  12  272.87    8.06
  -6  -4 -12  275.54    6.92
   6   4  13   85.73    5.21
  -6  -4 -13   95.26    5.33
   6   4  14  226.71    6.54
  -6  -4 -14  219.98    6.67
   6   4  15   33.34    4.76
  -6  -4 -15   31.56    4.00
   6   4  16 1039.68   20.19
  -6  -4 -16  985.64   23.05
   6   4  17   99.45    6.99
  -6  -4 -17   97.03    5.97
   6   4  18   88.52    6.41
  -6  -4 -18   92.97    6.16
   6   4  19  111.83    6.92
  -6  -4 -19  120.21    6.99
   6   4  20  360.89   14.54
  -6  -4 -20  368.32   11.94
   6   4  21   12.95    9.02
  -6  -4 -21   13.15    8.64
   6   4  22  308.06   13.15
  -6  -4 -22  306.47   12.83
   6   4  23  157.87   12.07
  -6  -4 -23  144.66   10.29
   6   5 -26   68.96   29.40
  -6  -5  26   83.76   23.69
   6   5 -25   17.84   22.80
  -6  -5  25   58.68   31.75
   6   5 -24  172.48   16.57
  -6  -5  24  183.65   18.29
   6   5 -23   43.56    8.13
  -6  -5  23   45.15    8.19
   6   5 -22  139.90    8.89
  -6  -5  22  143.45    9.91
   6   5 -21   -1.91    7.18
  -6  -5  21   -2.86    6.86
   6   5 -20    1.52    5.33
  -6  -5  20    5.14    6.10
   6   5 -19  195.72    8.64
  -6  -5  19  180.29    7.75
   6   5 -18    6.29    4.70
  -6  -5  18    0.64    4.57
   6   5 -17  142.95    6.29
  -6  -5  17  130.44    6.79
   6   5 -16  150.76    6.03
  -6  -5  16  146.12    6.67
   6   5 -15  111.13    5.21
  -6  -5  15  104.72    5.27
   6   5 -14   26.10    4.13
  -6  -5  14   26.67    3.81
   6   5 -13    9.08    4.25
  -6  -5  13   10.41    5.40
   6   5 -12  798.30   16.07
  -6  -5  12  824.02   19.18
   6   5 -11    2.10    3.43
  -6  -5  11    2.60    3.49
   6   5 -10    2.67    2.35
  -6  -5  10    3.68    2.41
   6   5  -9   22.48    2.60
  -6  -5   9   23.50    2.67
   6   5  -8  914.70   23.94
  -6  -5   8  910.58   21.59
   6   5  -7  845.23   16.51
  -6  -5   7  846.56   17.34
   6   5  -6  677.58   13.15
  -6  -5   6  685.58   14.16
   6   5  -5   67.31    3.24
  -6  -5   5   65.73    3.24
   6   5  -4  187.34    5.14
  -6  -5   4  182.70    5.21
   6   5  -3   30.80    2.60
  -6  -5   3   32.83    2.54
   6   5  -2   17.21    2.98
  -6  -5   2   15.81    2.35
   6   5  -1 1702.53   30.99
  -6  -5   1 1696.94   31.43
   6   5   0  632.49   13.02
  -6  -5   0  635.23   12.95
   6   5   1  399.44    8.70
  -6  -5  -1  401.02    9.21
   6   5   2  216.99    5.40
  -6  -5  -2  224.10    6.16
   6   5   3   97.35    3.49
  -6  -5  -3   95.95    4.38
   6   5   4  599.54   14.16
  -6  -5  -4  611.79   15.37
   6   5   5 1459.18   31.56
  -6  -5  -5 1527.51   33.02
   6   5   6  105.67    3.62
  -6  -5  -6  106.30    4.19
   6   5   7  812.97   16.26
  -6  -5  -7  803.38   18.03
   6   5   8  732.19   14.92
  -6  -5  -8  722.16   19.69
   6   5   9  162.19    4.83
  -6  -5  -9  152.85    5.14
   6   5  10  472.91   22.10
  -6  -5 -10  447.38   10.35
   6   5  11  264.17    9.53
  -6  -5 -11  232.42    6.86
   6   5  12   73.60    4.19
  -6  -5 -12   63.95    4.51
   6   5  13   22.86    4.00
  -6  -5 -13   16.13    3.30
   6   5  14   57.41    6.16
  -6  -5 -14   55.50    4.76
   6   5  15   19.18    3.68
  -6  -5 -15   17.21    3.56
   6   5  16   -0.19    3.94
  -6  -5 -16    0.32    4.06
   6   5  17   23.12    6.41
  -6  -5 -17   30.10    4.95
   6   5  18    5.40    5.02
  -6  -5 -18    1.84    5.08
   6   5  19   34.16    6.41
  -6  -5 -19   30.86    6.67
   6   5  20   19.56    7.94
  -6  -5 -20   22.61    7.87
   6   5  21   64.96    8.38
  -6  -5 -21   67.31    8.45
   6   5  22   19.37   10.86
  -6  -5 -22   23.37    9.53
   6   5  23   86.49   12.19
  -6  -5 -23   78.81    9.91
   6   6 -25  128.91   19.88
  -6  -6  25  114.81   26.73
   6   6 -24   10.29   15.88
  -6  -6  24   10.86   21.72
   6   6 -23    9.78    8.76
  -6  -6  23   -6.03    8.95
   6   6 -22   25.72    7.30
  -6  -6  22   22.23    6.99
   6   6 -21  111.64    8.76
  -6  -6  21  110.05    7.81
   6   6 -20  275.60   10.61
  -6  -6  20  274.02    9.53
   6   6 -19   21.53    6.10
  -6  -6  19   31.18    5.65
   6   6 -18   -1.33    5.78
  -6  -6  18    1.84    6.41
   6   6 -17   -3.05    4.83
  -6  -6  17    1.02    5.40
   6   6 -16  505.11   14.61
  -6  -6  16  508.22   12.45
   6   6 -15    0.44    3.94
  -6  -6  15    0.89    3.87
   6   6 -14   77.41    5.72
  -6  -6  14   79.51    7.43
   6   6 -13    8.51    3.49
  -6  -6  13   11.43    3.81
   6   6 -12   29.66    4.00
  -6  -6  12   30.04    4.83
   6   6 -11  102.05    4.25
  -6  -6  11  104.02    4.19
   6   6 -10 1015.74   18.86
  -6  -6  10 1012.56   19.50
   6   6  -9   25.34    3.56
  -6  -6   9   29.08    3.24
   6   6  -8   30.80    2.79
  -6  -6   8   31.18    3.11
   6   6  -7   54.99    3.75
  -6  -6   7   49.91    3.62
   6   6  -6  584.68   16.45
  -6  -6   6  584.49   12.19
   6   6  -5   39.63    2.86
  -6  -6   5   36.51    3.24
   6   6  -4  213.37    6.54
  -6  -6   4  219.21    5.91
   6   6  -3 2199.44   52.52
  -6  -6   3 2214.05   39.50
   6   6  -2 1137.54   20.70
  -6  -6   2 1177.35   22.61
   6   6  -1 1201.36   22.29
  -6  -6   1 1183.45   32.32
   6   6   0   59.50    2.79
  -6  -6   0   62.87    2.73
   6   6   1  697.90   13.84
  -6  -6  -1  691.81   13.53
   6   6   2 2892.14   49.85
  -6  -6  -2 2890.04   59.06
   6   6   3  447.13    9.72
  -6  -6  -3  472.02   11.94
   6   6   4  177.11    4.95
  -6  -6  -4  181.37    5.91
   6   6   5  398.36    8.45
  -6  -6  -5  412.71   10.54
   6   6   6  406.23    9.27
  -6  -6  -6  408.26    9.21
   6   6   7   96.27    3.62
  -6  -6  -7  101.48    3.68
   6   6   8 1650.77   30.35
  -6  -6  -8 1612.48   30.23
   6   6   9    8.13    2.29
  -6  -6  -9   10.35    3.24
   6   6  10  177.37    5.08
  -6  -6 -10  175.46    6.22
   6   6  11  250.39    6.41
  -6  -6 -11  239.73    7.43
   6   6  12  355.43    8.51
  -6  -6 -12  376.32   10.35
   6   6  13   30.99    4.00
  -6  -6 -13   25.02    5.40
   6   6  14   61.73    7.49
  -6  -6 -14   61.28    4.64
   6   6  15   57.15    5.08
  -6  -6 -15   58.30    5.08
   6   6  16    5.46    4.95
  -6  -6 -16    1.46    4.13
   6   6  17   52.90    5.08
  -6  -6 -17   47.31    5.33
   6   6  18   19.81    5.78
  -6  -6 -18   17.78    4.83
   6   6  19   12.38    5.84
  -6  -6 -19    7.37    5.91
   6   6  20  207.21    9.84
  -6  -6 -20  207.15   13.34
   6   6  21  198.38   10.54
  -6  -6 -21  188.41   10.35
   6   6  22    9.59   11.88
  -6  -6 -22   12.76   10.35
   6   7 -24   60.46   20.58
  -6  -7  24   65.09   19.50
   6   7 -23  213.94   19.37
  -6  -7  23  213.05   22.23
   6   7 -22   26.61    9.21
  -6  -7  22   32.13    9.21
   6   7 -21  253.19   10.48
  -6  -7  21  260.30   11.88
   6   7 -20   25.15    7.30
  -6  -7  20   26.29    8.76
   6   7 -19   -1.84   10.35
  -6  -7  19   -1.71    9.21
   6   7 -18   14.67    6.86
  -6  -7  18   18.80    6.22
   6   7 -17    2.16    5.08
  -6  -7  17    1.14    4.51
   6   7 -16  654.72   14.61
  -6  -7  16  662.47   14.92
   6   7 -15    9.97    4.45
  -6  -7  15    2.54    4.32
   6   7 -14   67.06    4.32
  -6  -7  14   58.80    5.02
   6   7 -13  220.04    8.06
  -6  -7  13  213.31    6.79
   6   7 -12  292.05    8.45
  -6  -7  12  298.97    8.00
   6   7 -11  759.31   15.56
  -6  -7  11  738.61   15.49
   6   7 -10  182.64    5.52
  -6  -7  10  193.81    6.16
   6   7  -9    9.65    2.86
  -6  -7   9    7.37    2.67
   6   7  -8  148.53    7.30
  -6  -7   8  140.91    5.65
   6   7  -7  671.55   13.65
  -6  -7   7  669.20   13.65
   6   7  -6    6.35    2.92
  -6  -7   6    8.19    2.67
   6   7  -5 4356.02   84.27
  -6  -7   5 4303.44   72.90
   6   7  -4   73.16    3.49
  -6  -7   4   73.41    3.18
   6   7  -3  164.79    5.27
  -6  -7   3  178.32    5.72
   6   7  -2   23.88    3.05
  -6  -7   2   24.77    3.05
   6   7  -1  265.89    7.43
  -6  -7   1  248.04    7.11
   6   7   0  613.51   12.26
  -6  -7   0  646.15   15.43
   6   7   1  853.55   18.73
  -6  -7  -1  906.70   17.59
   6   7   2  626.08   12.83
  -6  -7  -2  624.87   12.76
   6   7   3 1220.41   31.69
  -6  -7  -3 1190.44   22.35
   6   7   4   -0.13    2.22
  -6  -7  -4   -1.02    2.67
   6   7   5  121.29    3.75
  -6  -7  -5  118.43    4.00
   6   7   6  569.88   11.43
  -6  -7  -6  568.93   12.19
   6   7   7  203.21    5.72
  -6  -7  -7  210.01    7.30
   6   7   8   12.32    2.60
  -6  -7  -8   16.45    2.67
   6   7   9    4.45    2.67
  -6  -7  -9    4.38    3.49
   6   7  10    8.89    2.54
  -6  -7 -10    8.57    2.79
   6   7  11  112.02    4.13
  -6  -7 -11  104.46    4.89
   6   7  12   39.56    4.45
  -6  -7 -12   41.09    4.00
   6   7  13 1154.37   22.54
  -6  -7 -13 1151.06   27.18
   6   7  14   -0.06    3.30
  -6  -7 -14    1.84    3.56
   6   7  15   76.33    6.35
  -6  -7 -15   85.98    5.33
   6   7  16  104.65    6.29
  -6  -7 -16  105.48    6.67
   6   7  17  329.84    9.84
  -6  -7 -17  305.13    9.72
   6   7  18  191.15    9.53
  -6  -7 -18  188.86    9.65
   6   7  19   98.56    7.87
  -6  -7 -19  103.45    6.67
   6   7  20    8.70    8.19
  -6  -7 -20   10.10    7.24
   6   7  21   88.90    9.40
  -6  -7 -21   81.35    8.95
   6   7  22   12.45   21.72
  -6  -7 -22   14.99   21.59
   6   8 -24   80.52   20.64
  -6  -8  24   81.92   21.72
   6   8 -23   11.68   17.34
  -6  -8  23   44.96   22.48
   6   8 -22   24.58    8.76
  -6  -8  22   15.43    7.87
   6   8 -21  138.06    9.46
  -6  -8  21  152.92    9.46
   6   8 -20   32.45    7.87
  -6  -8  20   33.97    6.92
   6   8 -19    9.72    6.41
  -6  -8  19    7.43    5.72
   6   8 -18   12.26    5.78
  -6  -8  18   10.03    5.46
   6   8 -17  145.30    6.73
  -6  -8  17  160.60    7.94
   6   8 -16   92.84    5.97
  -6  -8  16  105.10    6.67
   6   8 -15    4.38    4.06
  -6  -8  15    3.49    4.38
   6   8 -14    1.27    3.68
  -6  -8  14   -1.14    3.68
   6   8 -13  111.32    5.08
  -6  -8  13  103.96    6.54
   6   8 -12  374.54   10.35
  -6  -8  12  380.96    9.53
   6   8 -11   78.74    4.45
  -6  -8  11   74.55    4.32
   6   8 -10  348.19    8.45
  -6  -8  10  352.89   10.35
   6   8  -9   80.97    4.32
  -6  -8   9   89.86    4.32
   6   8  -8   34.04    3.75
  -6  -8   8   30.16    3.11
   6   8  -7   79.32    3.49
  -6  -8   7   80.33    3.62
   6   8  -6 1244.92   33.15
  -6  -8   6 1256.03   24.00
   6   8  -5  663.48   13.27
  -6  -8   5  669.71   16.38
   6   8  -4  306.21    7.18
  -6  -8   4  317.01    8.00
   6   8  -3  937.18   20.19
  -6  -8   3  926.96   18.48
   6   8  -2 1268.99   23.50
  -6  -8   2 1229.55   23.43
   6   8  -1   33.66    2.98
  -6  -8   1   30.48    3.05
   6   8   0   37.09    4.19
  -6  -8   0   42.61    2.67
   6   8   1  937.82   17.72
  -6  -8  -1  915.97   17.91
   6   8   2   13.78    2.86
  -6  -8  -2   16.76    2.79
   6   8   3  140.09    4.19
  -6  -8  -3  140.34    4.70
   6   8   4   98.30    3.49
  -6  -8  -4   98.81    5.33
   6   8   5  428.14    8.89
  -6  -8  -5  434.05   14.48
   6   8   6  172.35    5.59
  -6  -8  -6  190.57    5.46
   6   8   7  170.89    5.97
  -6  -8  -7  180.67    6.48
   6   8   8   56.96    3.18
  -6  -8  -8   51.44    4.51
   6   8   9  238.20    7.49
  -6  -8  -9  258.21   10.54
   6   8  10  385.34    9.34
  -6  -8 -10  395.18    9.27
   6   8  11    6.35    2.86
  -6  -8 -11   11.30    3.87
   6   8  12  851.07   19.62
  -6  -8 -12  799.06   19.56
   6   8  13  108.78    4.95
  -6  -8 -13   97.29    7.11
   6   8  14   52.01    4.25
  -6  -8 -14   48.90    6.67
   6   8  15  161.36    6.35
  -6  -8 -15  155.01    7.18
   6   8  16  513.23   12.70
  -6  -8 -16  507.71   14.48
   6   8  17    5.27    5.84
  -6  -8 -17   -0.25    4.95
   6   8  18   39.88    6.22
  -6  -8 -18   40.13    7.94
   6   8  19    4.13    6.67
  -6  -8 -19    5.72    6.29
   6   8  20    6.67   11.30
  -6  -8 -20   -4.13    8.00
   6   8  21   15.11   10.86
  -6  -8 -21    4.06   10.41
   6   9 -23   40.71   18.54
  -6  -9  23   55.63   21.91
   6   9 -22  593.44   43.25
  -6  -9  22  589.25   29.40
   6   9 -21   18.99   10.99
  -6  -9  21   27.50   10.61
   6   9 -20  671.04   17.53
  -6  -9  20  647.35   16.96
   6   9 -19   31.56    7.56
  -6  -9  19   37.72    6.54
   6   9 -18   83.63    8.00
  -6  -9  18   82.05    7.11
   6   9 -17   -0.19    5.21
  -6  -9  17    5.33    4.95
   6   9 -16  573.82   13.40
  -6  -9  16  585.50   13.53
   6   9 -15  420.77   12.89
  -6  -9  15  389.59   11.88
   6   9 -14  393.53   13.91
  -6  -9  14  389.97   11.88
   6   9 -13  288.50    7.94
  -6  -9  13  304.25    8.70
   6   9 -12   15.37    4.64
  -6  -9  12   18.99    4.06
   6   9 -11   48.64    4.89
  -6  -9  11   51.63    5.02
   6   9 -10   89.79    4.06
  -6  -9  10   95.83    4.25
   6   9  -9  636.11   12.83
  -6  -9   9  627.99   13.02
   6   9  -8    4.64    3.18
  -6  -9   8    5.14    2.79
   6   9  -7   51.69    3.56
  -6  -9   7   48.77    3.94
   6   9  -6  273.83    8.19
  -6  -9   6  265.32    6.99
   6   9  -5   28.96    3.18
  -6  -9   5   29.66    2.79
   6   9  -4 1979.85   40.01
  -6  -9   4 2010.52   36.90
   6   9  -3  402.42   12.57
  -6  -9   3  394.17    9.02
   6   9  -2  358.22    7.94
  -6  -9   2  374.99    8.64
   6   9  -1   18.03    2.86
  -6  -9   1   16.19    3.94
   6   9   0 1032.88   21.78
  -6  -9   0 1025.71   19.62
   6   9   1    7.87    2.73
  -6  -9  -1    8.89    2.41
   6   9   2 1288.61   33.91
  -6  -9  -2 1248.73   26.48
   6   9   3  188.03    6.03
  -6  -9  -3  185.24    5.59
   6   9   4  297.58    7.81
  -6  -9  -4  300.63    7.30
   6   9   5  367.62   11.49
  -6  -9  -5  381.91   10.22
   6   9   6   52.96    3.11
  -6  -9  -6   52.58    2.98
   6   9   7    5.02    5.65
  -6  -9  -7    6.73    3.37
   6   9   8   22.61    3.49
  -6  -9  -8   26.10    3.37
   6   9   9  902.32   21.34
  -6  -9  -9  905.18   27.94
   6   9  10   58.87    4.06
  -6  -9 -10   53.91    3.87
   6   9  11  165.36    6.54
  -6  -9 -11  158.38    6.48
   6   9  12  252.49    6.99
  -6  -9 -12  232.87    8.45
   6   9  13   51.25    4.76
  -6  -9 -13   39.12   10.99
   6   9  14   69.66    5.21
  -6  -9 -14   61.47    7.43
   6   9  15  296.31   10.03
  -6  -9 -15  292.50   12.45
   6   9  16   57.09    5.27
  -6  -9 -16   55.88    7.56
   6   9  17   40.64    9.59
  -6  -9 -17   40.45    9.40
   6   9  18  312.56    9.97
  -6  -9 -18  372.00   15.56
   6   9  19    0.95    7.11
  -6  -9 -19    2.41    8.26
   6   9  20   26.61    8.19
  -6  -9 -20   34.36    9.65
   6  10 -22   69.54   17.91
  -6 -10  22   51.50   21.34
   6  10 -21    9.91    9.34
  -6 -10  21   10.35    9.84
   6  10 -20   37.66    8.70
  -6 -10  20   42.93    9.53
   6  10 -19   46.61    7.56
  -6 -10  19   41.15    7.49
   6  10 -18   70.81    7.30
  -6 -10  18   65.92    7.11
   6  10 -17  226.71   10.03
  -6 -10  17  228.42    9.72
   6  10 -16   20.13    5.78
  -6 -10  16   22.35    6.03
   6  10 -15   95.00    8.00
  -6 -10  15  100.46    7.49
   6  10 -14  324.76   11.37
  -6 -10  14  302.72    8.95
   6  10 -13  391.56    9.91
  -6 -10  13  394.55   10.03
   6  10 -12   63.31    5.59
  -6 -10  12   51.56    5.21
   6  10 -11  464.21   10.80
  -6 -10  11  451.19   10.67
   6  10 -10  497.11   13.21
  -6 -10  10  498.25   11.75
   6  10  -9    2.29    3.24
  -6 -10   9    8.00    2.98
   6  10  -8   17.97    4.38
  -6 -10   8   21.72    2.79
   6  10  -7  477.99   11.88
  -6 -10   7  472.21   10.10
   6  10  -6  604.55   14.35
  -6 -10   6  607.54   12.51
   6  10  -5   39.75    4.13
  -6 -10   5   37.09    3.62
   6  10  -4   30.42    6.22
  -6 -10   4   29.59    3.11
   6  10  -3   22.35    3.37
  -6 -10   3   19.56    2.54
   6  10  -2  556.73   13.53
  -6 -10   2  551.40   12.38
   6  10  -1  315.49    8.64
  -6 -10   1  329.84    8.95
   6  10   0  260.81    7.49
  -6 -10   0  251.73    6.48
   6  10   1   15.49    4.57
  -6 -10  -1   21.21    3.62
   6  10   2  359.94    8.95
  -6 -10  -2  358.67    9.59
   6  10   3    4.13    2.60
  -6 -10  -3   -0.25    3.05
   6  10   4   96.84    3.94
  -6 -10  -4   92.72    4.83
   6  10   5   61.41    3.11
  -6 -10  -5   54.17    3.87
   6  10   6  241.63    6.22
  -6 -10  -6  227.28    9.78
   6  10   7   17.34    5.14
  -6 -10  -7   17.59    5.40
   6  10   8   10.41    2.98
  -6 -10  -8    6.16    4.70
   6  10   9   91.06    4.76
  -6 -10  -9  109.86    7.49
   6  10  10   51.63    7.05
  -6 -10 -10   52.14    6.48
   6  10  11  390.17   19.05
   6  10  12   76.71   10.92
  -6 -10 -13  485.99   17.34
   6  10  14   27.24    7.43
  -6 -10 -14   28.26    9.72
   6  10  15   64.07    7.87
  -6 -10 -15   63.63    8.13
   6  10  16  192.42   10.99
  -6 -10 -16  210.20   11.88
   6  10  17  359.05   15.56
  -6 -10 -17  368.57   15.69
   6  10  18   84.40   11.88
  -6 -10 -18  100.21   10.54
   6  10  19  220.80   14.22
  -6 -10 -19  242.01   13.40
   6  10  20    8.51   16.13
   6  11 -21   93.35   21.53
   6  11 -20    0.00    8.45
  -6 -11  20   -0.06    9.08
   6  11 -19  194.83   11.62
  -6 -11  19  206.39   10.29
   6  11 -18  211.40   13.27
  -6 -11  18  204.54    8.89
   6  11 -17   -2.92    6.92
  -6 -11  17   -4.89    6.10
   6  11 -16    1.97    7.18
  -6 -11  16    9.65    7.37
   6  11 -15  595.09   16.45
  -6 -11  15  542.13   15.75
   6  11 -14  194.96    9.40
  -6 -11  14  179.02    7.24
   6  11 -13 1268.74   23.75
  -6 -11  13 1269.31   24.77
   6  11 -12   77.66    5.84
  -6 -11  12   68.46    5.33
   6  11 -11  106.56    5.33
  -6 -11  11  108.53    5.91
   6  11 -10   65.09    4.06
  -6 -11  10   58.93    4.25
   6  11  -9  242.96    9.97
  -6 -11   9  236.93    6.79
   6  11  -8  437.86   14.29
  -6 -11   8  414.80   10.03
   6  11  -7   94.37    4.57
  -6 -11   7   92.33    4.38
   6  11  -6  257.06    6.67
  -6 -11   6  277.89    8.38
   6  11  -5    5.59    3.30
  -6 -11   5    5.46    2.86
   6  11  -4  116.34    4.45
  -6 -11   4  109.42    4.25
   6  11  -3   62.11    3.37
  -6 -11   3   57.72    3.43
   6  11  -2  170.89    5.21
  -6 -11   2  171.97    5.14
   6  11  -1  142.95    5.40
  -6 -11   1  153.36    4.89
   6  11   0  115.45    4.83
  -6 -11   0  123.01    5.33
   6  11   1    4.32    3.30
  -6 -11  -1    3.37    3.75
   6  11   2   72.01    5.65
  -6 -11  -2   61.92    4.13
   6  11   3  521.74   13.08
  -6 -11  -3  532.03   18.10
   6  11   4  303.67    7.56
  -6 -11  -4  348.25   17.59
   6  11   5  565.37   12.19
  -6 -11  -5  574.07   14.22
   6  11   6  163.71    5.59
  -6 -11  -6  179.52    8.51
   6  11   7   70.93    6.29
  -6 -11  -7   73.85    6.48
   6  11   8   79.32    7.11
  -6 -11  -8   81.79    7.62
   6  11   9  290.59   16.70
  -6 -11  -9  293.64   17.65
   6  11  10  619.03   19.69
  -6 -11 -10  655.86   21.59
   6  11  11   94.05    7.56
  -6 -11 -11  103.45    7.62
   6  11  12   90.37    8.64
  -6 -11 -12   73.09    8.13
   6  11  13   14.03    7.62
  -6 -11 -13    9.78    7.30
   6  11  14  166.13   10.99
  -6 -11 -14  150.19   11.05
   6  11  15  112.15    9.59
  -6 -11 -15  101.16   13.15
   6  11  16    1.91   10.41
  -6 -11 -16    5.08    7.94
   6  11  17  194.77   12.07
  -6 -11 -17  152.03   11.11
   6  11  18   -6.22    8.89
  -6 -11 -18   10.41   12.95
   6  11  19   11.94   14.61
  -6 -11 -19   -3.30   19.31
  -6 -12  20   66.87   17.53
   6  12 -19  103.32   14.29
  -6 -12  19   83.19   10.61
   6  12 -18   50.04   14.16
  -6 -12  18   50.87    7.81
   6  12 -17   84.65    8.70
  -6 -12  17   83.13    7.56
   6  12 -16   -2.86    7.05
  -6 -12  16   -4.06    7.49
   6  12 -15   17.15    6.22
  -6 -12  15   15.18    6.35
   6  12 -14  216.29    8.19
  -6 -12  14  232.74    8.45
   6  12 -13  314.60    8.76
  -6 -12  13  317.71    9.34
   6  12 -12  210.83    9.59
  -6 -12  12  218.96    7.62
   6  12 -11   40.83    5.59
  -6 -12  11   37.21    4.00
   6  12 -10   64.07    4.95
  -6 -12  10   54.10    5.40
   6  12  -9   51.25    5.14
  -6 -12   9   48.77    5.08
   6  12  -8   10.67    4.00
  -6 -12   8   10.61    4.00
   6  12  -7   10.16    4.32
  -6 -12   7    4.76    3.30
   6  12  -6    9.59    3.68
  -6 -12   6   10.67    3.18
   6  12  -5   11.24    2.86
  -6 -12   5   13.46    2.92
   6  12  -4   39.75    5.21
  -6 -12   4   40.20    3.62
   6  12  -3   87.19    4.25
  -6 -12   3   88.27    4.51
   6  12  -2  123.90    4.70
  -6 -12   2  119.89    4.89
   6  12  -1   34.42    3.18
  -6 -12   1   28.01    3.05
   6  12   0   76.84    4.00
  -6 -12   0   76.20    3.81
   6  12   1  131.58    4.57
  -6 -12  -1  128.02    4.64
   6  12   2  323.42    9.08
  -6 -12  -2  303.04    8.83
   6  12   3   25.78    3.30
  -6 -12  -3   18.73    4.38
   6  12   4  340.19    9.78
  -6 -12  -4  344.38    9.78
   6  12   5    0.19    2.22
  -6 -12  -5    2.41    3.11
   6  12   6   57.72    2.92
  -6 -12  -6   69.35    6.03
   6  12   7  182.83    9.27
  -6 -12  -7  200.73   10.16
   6  12   8  340.70   12.45
  -6 -12  -8  334.66   13.08
   6  12   9  286.97   11.24
  -6 -12  -9  266.97   12.13
   6  12  10   26.04   11.62
  -6 -12 -10   29.47   11.30
   6  12  11   47.25    5.65
  -6 -12 -11   37.85    6.67
   6  12  12    5.78    6.29
  -6 -12 -12   -5.14    6.03
   6  12  13   93.41    8.76
  -6 -12 -13   96.27    8.95
   6  12  14   38.99    8.19
  -6 -12 -14    7.68    8.51
   6  12  15  -14.54   17.40
  -6 -12 -15   -2.03   10.61
   6  12  16    1.27    9.97
  -6 -12 -16   18.67    9.78
   6  12  17  111.26   12.95
  -6 -12 -17  121.67   13.21
   6  12  18   58.99   12.70
  -6 -12 -18   54.55   12.95
   6  13 -19   -1.78    9.02
  -6 -13  19    1.46    7.87
   6  13 -18   99.70   13.21
  -6 -13  18   79.82   16.19
   6  13 -17   16.64    9.21
  -6 -13  17    8.45    8.45
   6  13 -16   28.26    9.53
  -6 -13  16   27.69    7.56
   6  13 -15   22.35    7.87
  -6 -13  15   18.67    6.54
   6  13 -14  746.17   19.56
  -6 -13  14  725.02   16.51
   6  13 -13   43.88    7.56
  -6 -13  13   37.02    5.21
   6  13 -12  419.88   12.64
  -6 -13  12  421.09   12.89
   6  13 -11  519.33   14.61
  -6 -13  11  499.20   14.16
   6  13 -10   33.59    4.57
  -6 -13  10   39.37    5.40
   6  13  -9   35.31    5.21
  -6 -13   9   40.71    5.08
   6  13  -8  498.76   11.43
  -6 -13   8  451.83   13.15
   6  13  -7  488.91   10.67
  -6 -13   7  503.84   11.30
   6  13  -6  464.40   16.76
  -6 -13   6  470.56   11.30
   6  13  -5 1120.90   21.34
  -6 -13   5 1092.07   21.34
   6  13  -4    5.33    2.98
  -6 -13   4    4.70    3.05
   6  13  -3  255.35    7.62
  -6 -13   3  249.12    7.18
   6  13  -2   69.28    4.25
  -6 -13   2   75.32    3.94
   6  13  -1    3.94    3.11
  -6 -13   1    2.22    2.79
   6  13   0  206.70    5.78
  -6 -13   0  204.29    5.91
   6  13   1  245.00    6.35
  -6 -13  -1  237.57    6.67
   6  13   2    3.68    4.00
  -6 -13  -2    5.21    3.49
   6  13   3  147.90    5.21
  -6 -13  -3  144.41    7.56
   6  13   4  320.18    7.62
  -6 -13  -4  310.28   11.56
   6  13   5  116.40    4.25
  -6 -13  -5  131.58    7.56
   6  13   6   95.00    8.38
  -6 -13  -6   79.44    8.19
   6  13   7    2.35    5.08
  -6 -13  -7   -0.13    5.02
   6  13   8  381.85   14.22
  -6 -13  -8  439.38   20.83
   6  13   9    9.02    8.45
  -6 -13  -9    0.32    6.73
   6  13  10  762.55   18.67
  -6 -13 -10  731.62   30.80
   6  13  11   21.21    7.49
  -6 -13 -11   27.31    9.21
   6  13  12   -2.92    7.68
  -6 -13 -12    1.33    8.19
   6  13  13  187.34   10.86
  -6 -13 -13  200.86   11.43
   6  13  14  378.54   15.18
  -6 -13 -14  361.40   16.26
   6  13  15   55.12   13.72
  -6 -13 -15   41.09   11.18
   6  13  16  222.71   14.10
  -6 -13 -16  209.31   18.92
   6  13  17   46.61   16.13
  -6 -13 -17   25.85   16.13
   6  14 -18  385.47   15.62
  -6 -14  18  355.30   14.35
   6  14 -17   30.55   10.41
  -6 -14  17   15.05    8.64
   6  14 -16   22.80    9.84
  -6 -14  16    9.59   10.73
   6  14 -15   59.38    9.65
  -6 -14  15   60.71    7.87
   6  14 -14   61.60    7.37
  -6 -14  14   59.95    6.54
   6  14 -13   -2.86    6.99
  -6 -14  13   -0.64    6.48
   6  14 -12   20.26    8.06
  -6 -14  12   20.89    5.33
   6  14 -11   64.01    5.72
  -6 -14  11   65.35    6.35
   6  14 -10  168.47    6.92
  -6 -14  10  156.15    7.43
   6  14  -9   29.47    4.89
  -6 -14   9   36.51    5.14
   6  14  -8   57.22    4.95
  -6 -14   8   43.63    5.52
   6  14  -7   84.27    6.10
  -6 -14   7   89.54    5.14
   6  14  -6   51.82    5.40
  -6 -14   6   50.17    5.40
   6  14  -5   13.91    3.56
  -6 -14   5   14.48    3.75
   6  14  -4   27.43    4.95
  -6 -14   4   36.45    4.19
   6  14  -3  124.97    5.33
  -6 -14   3  120.47    5.46
   6  14  -2  364.38    9.21
  -6 -14   2  362.22    9.02
   6  14  -1   78.24    6.41
  -6 -14   1   72.52    4.32
   6  14   0  135.64    5.14
  -6 -14   0  141.17    5.14
   6  14   1   85.92    4.19
  -6 -14  -1   87.38    5.59
   6  14   2    1.21    3.43
  -6 -14  -2   -0.64    3.37
   6  14   3   97.92    5.08
  -6 -14  -3   99.07    5.33
   6  14   4  139.96    7.75
  -6 -14  -4  149.87    8.38
   6  14   5    2.03    1.84
  -6 -14  -5   -6.73   10.35
   6  14   6  148.41    8.19
  -6 -14  -6  149.80   11.49
   6  14   7   65.85    6.79
  -6 -14  -7   82.74    7.49
   6  14   8    2.54    8.19
  -6 -14  -8    0.13   10.99
   6  14   9   67.69    5.91
  -6 -14  -9   82.05    7.62
   6  14  10   50.42    7.11
  -6 -14 -10   65.03    7.75
   6  14  11   78.17   11.75
  -6 -14 -11   97.35   10.16
   6  14  12   10.03    8.57
  -6 -14 -12    7.18   10.35
   6  14  13   25.02    9.53
  -6 -14 -13    4.76    9.59
   6  14  14  114.12   10.73
  -6 -14 -14  105.54   10.48
   6  14  15    1.78    8.45
  -6 -14 -15    2.22    8.95
   6  14  16  225.75   19.62
  -6 -14 -16  202.77   14.42
   6  15 -17   46.61   12.26
  -6 -15  17   57.72   11.62
   6  15 -16  260.17   13.34
  -6 -15  16  268.81   12.95
   6  15 -15   36.70    9.34
  -6 -15  15   34.48    8.83
   6  15 -14   18.86   10.10
  -6 -15  14   17.27    8.19
   6  15 -13   16.83   11.05
  -6 -15  13   13.46    6.35
   6  15 -12   -5.27    6.03
  -6 -15  12    1.52    5.14
   6  15 -11   22.73    5.91
  -6 -15  11   23.50    5.52
   6  15 -10  318.15    9.78
  -6 -15  10  352.70   10.29
   6  15  -9   25.21    6.16
  -6 -15   9   24.58    5.97
   6  15  -8  127.20    6.86
  -6 -15   8  128.66    6.10
   6  15  -7  320.76    9.14
  -6 -15   7  314.28    9.02
   6  15  -6  680.95   21.21
  -6 -15   6  651.16   14.48
   6  15  -5  204.86    7.75
  -6 -15   5  201.31    6.73
   6  15  -4  734.67   15.81
  -6 -15   4  773.15   18.86
   6  15  -3  128.53    6.22
  -6 -15   3  118.75    5.46
   6  15  -2  202.45    6.86
  -6 -15   2  184.80    6.54
   6  15  -1   38.86    4.32
  -6 -15   1   40.01    4.32
   6  15   0  447.13   10.29
  -6 -15   0  453.92   11.18
   6  15   1  227.15    6.99
  -6 -15  -1  239.28    8.06
   6  15   2  500.92   15.75
  -6 -15  -2  497.55   11.49
   6  15   3    6.35    3.87
  -6 -15  -3    5.72    4.19
   6  15   4   46.68    3.68
  -6 -15  -4   59.95    6.67
   6  15   5  188.29   10.73
  -6 -15  -5  203.21   10.92
   6  15   6  149.61    8.32
  -6 -15  -6  144.15    9.27
   6  15   7  146.76   15.43
  -6 -15  -7  149.55   15.75
   6  15   8  129.36    7.11
  -6 -15  -8  119.70    8.76
   6  15   9   31.31    8.19
  -6 -15  -9   41.79    8.64
   6  15  10   40.58    7.62
  -6 -15 -10   33.09    7.81
   6  15  11    3.62    7.11
  -6 -15 -11    3.75    7.62
   6  15  12  182.95   12.26
  -6 -15 -12  190.45   19.37
   6  15  13   65.22   10.92
  -6 -15 -13   73.54   10.67
   6  15  14   91.95   15.81
  -6 -15 -14   90.17   14.54
   6  15  15    2.73    9.59
  -6 -15 -15   11.05    9.65
   6  16 -16   54.55    9.84
  -6 -16  16   58.23    8.38
   6  16 -15  129.86    9.72
  -6 -16  15  122.56   12.95
   6  16 -14   42.48   10.03
  -6 -16  14   56.39   11.94
   6  16 -13    2.54    7.37
  -6 -16  13    5.21    6.73
   6  16 -12   28.70    6.86
  -6 -16  12   33.34    7.30
   6  16 -11   32.45    6.67
  -6 -16  11   26.29    6.67
   6  16 -10  453.48   14.22
  -6 -16  10  464.53   14.35
   6  16  -9   67.44    8.00
  -6 -16   9   81.28    7.75
   6  16  -8   44.39    7.11
  -6 -16   8   41.59    5.52
   6  16  -7  284.43   12.83
  -6 -16   7  289.77    8.89
   6  16  -6  119.77    6.86
  -6 -16   6  121.48    6.10
   6  16  -5    6.16    4.38
  -6 -16   5    7.87    4.32
   6  16  -4  188.67    7.18
  -6 -16   4  189.11    8.76
   6  16  -3  289.07    8.38
  -6 -16   3  279.03    9.34
   6  16  -2   22.23    5.65
  -6 -16   2   22.16    5.78
   6  16  -1  183.40    7.94
  -6 -16   1  187.14    7.94
   6  16   0   37.91    5.78
  -6 -16   0   39.12    4.45
   6  16   1   62.93    4.83
  -6 -16  -1   66.23    5.72
   6  16   2   78.11   10.67
  -6 -16  -2   87.83    5.02
   6  16   3   59.12    5.65
  -6 -16  -3   60.14    6.29
   6  16   4    1.46    3.75
  -6 -16  -4    1.84    6.86
   6  16   5   46.55    6.79
  -6 -16  -5   48.33    7.37
   6  16   6   12.89    5.14
  -6 -16  -6    3.24    6.29
   6  16   7   40.13    6.03
  -6 -16  -7   42.10    7.56
   6  16   8   12.70    7.11
  -6 -16  -8   24.96    7.56
   6  16   9    1.27    8.00
  -6 -16  -9   -2.03   10.03
   6  16  10   87.83   10.16
  -6 -16 -10   81.67   10.10
   6  16  11   31.56    9.59
  -6 -16 -11   39.69   10.35
   6  16  12  299.74   14.67
  -6 -16 -12  338.92   15.30
   6  16  13   94.30   11.43
  -6 -16 -13   80.14   11.88
   6  16  14   22.67   10.35
  -6 -16 -14   15.56   14.10
   6  17 -15   68.84   13.72
  -6 -17  15   62.17   13.65
   6  17 -14   65.79    9.91
  -6 -17  14   57.66    9.14
   6  17 -13  240.87   10.99
  -6 -17  13  237.88   12.45
   6  17 -12  310.98   12.57
  -6 -17  12  286.72   10.54
   6  17 -11   15.05    8.57
  -6 -17  11   30.35    7.18
   6  17 -10   62.80    8.26
  -6 -17  10   67.25   12.07
   6  17  -9   12.64    7.75
  -6 -17   9    9.59    6.73
   6  17  -8    9.14    6.73
  -6 -17   8   10.99    6.41
   6  17  -7   19.31    6.03
  -6 -17   7   20.32    6.29
   6  17  -6  144.91    7.30
  -6 -17   6  152.15    7.81
   6  17  -5   -2.10    9.53
  -6 -17   5    4.70    6.29
   6  17  -4  106.50    7.49
  -6 -17   4  113.23    6.54
   6  17  -3   62.42    6.29
  -6 -17   3   57.28    6.99
   6  17  -2   67.63    5.91
  -6 -17   2   66.17    6.22
   6  17  -1   -2.67    6.16
  -6 -17   1    0.51    4.32
   6  17   0  229.50   12.00
  -6 -17   0  276.30    9.02
   6  17   1    0.25    6.73
  -6 -17  -1    1.97    5.08
   6  17   2  571.02   15.30
  -6 -17  -2  543.91   15.62
   6  17   3  200.86    8.32
  -6 -17  -3  238.46   12.32
   6  17   4  301.90   18.03
  -6 -17  -4  302.15   13.65
   6  17   5  255.47    9.72
  -6 -17  -5  264.62   12.51
   6  17   6  691.17   23.05
  -6 -17  -6  694.79   23.05
   6  17   7    4.57    7.18
  -6 -17  -7    0.06    7.56
   6  17   8    4.64    8.06
  -6 -17  -8   -4.13   10.67
   6  17   9  167.84   10.61
  -6 -17  -9  177.94   11.62
   6  17  10   52.20   10.16
  -6 -17 -10   55.44   10.80
   6  17  11    2.60    9.72
  -6 -17 -11   14.16   10.35
   6  17  12    5.33    9.53
  -6 -17 -12    3.56   19.43
   6  17  13   20.64   10.22
  -6 -17 -13   19.94   10.54
   6  18 -14  230.90   15.49
  -6 -18  14  200.42   14.99
   6  18 -13  108.65   10.35
  -6 -18  13  107.26   11.05
   6  18 -12   -4.13   11.43
  -6 -18  12   -0.83   13.91
   6  18 -11   83.00   10.48
  -6 -18  11  103.96   12.45
   6  18 -10  294.72   18.10
  -6 -18  10  286.85   12.07
   6  18  -9   22.67    7.87
  -6 -18   9   27.94    8.00
   6  18  -8  255.54   10.61
  -6 -18   8  260.75   15.94
   6  18  -7   43.50    8.45
  -6 -18   7   50.74    8.95
   6  18  -6   -0.19    7.05
  -6 -18   6    3.24    7.87
   6  18  -5   16.89    6.35
  -6 -18   5   10.03    6.86
   6  18  -4  144.15    8.83
  -6 -18   4  142.82    7.37
   6  18  -3   73.92   16.00
  -6 -18   3   79.13    9.08
   6  18  -2  146.95    8.51
  -6 -18   2  153.49    7.05
   6  18  -1   55.63    6.92
  -6 -18   1   58.93    7.81
   6  18   0    9.02    5.27
  -6 -18   0    9.14    5.08
   6  18   1   55.44    5.52
  -6 -18  -1   68.01    7.18
   6  18   2   -0.95    7.24
  -6 -18  -2    1.97    6.10
   6  18   3   17.53    3.75
  -6 -18  -3   19.24    7.43
   6  18   4    0.95    8.51
  -6 -18  -4    2.60   15.30
   6  18   5  131.39   14.16
  -6 -18  -5  129.55   10.92
   6  18   6  145.93   14.92
  -6 -18  -6  169.55   11.05
   6  18   7  184.80   12.95
  -6 -18  -7  191.02   13.27
   6  18   8   98.24   10.16
  -6 -18  -8   93.60   10.54
   6  18   9    7.75    8.32
  -6 -18  -9   21.34   10.80
   6  18  10   25.72    8.89
  -6 -18 -10   27.75   10.54
   6  18  11   -3.37   13.08
  -6 -18 -11   -2.03   10.16
   6  18  12   53.34   10.35
  -6 -18 -12   51.06   11.62
   6  19 -13    1.40   14.80
  -6 -19  13   -1.97   13.78
  -6 -19  12   74.93   17.40
   6  19 -11   -0.06   10.54
  -6 -19  11    0.19   11.11
   6  19 -10   44.83   12.07
  -6 -19  10   59.50   10.22
   6  19  -9   63.31   10.80
  -6 -19   9   59.69   14.10
   6  19  -8  229.31   16.70
  -6 -19   8  229.50   10.61
   6  19  -7    3.11   10.67
  -6 -19   7   16.38    9.08
   6  19  -6    8.89    8.64
  -6 -19   6    4.70    7.49
   6  19  -5   53.79    9.46
  -6 -19   5   55.69    8.19
   6  19  -4  338.73   11.75
  -6 -19   4  318.98   12.57
   6  19  -3  173.05    8.45
  -6 -19   3  169.24    7.75
   6  19  -2    4.32   12.45
  -6 -19   2    3.81   10.73
   6  19  -1    1.84   11.81
  -6 -19   1  -10.41   10.99
   6  19   0  203.53   11.30
  -6 -19   0  220.23   11.11
   6  19   1   34.67    6.29
  -6 -19  -1   40.01    7.05
   6  19   2   -1.46    7.75
  -6 -19  -2    2.16    9.02
   6  19   3   18.23    9.97
  -6 -19  -3   18.03   10.41
   6  19   4  158.95   12.26
  -6 -19  -4  147.26   13.08
   6  19   5    7.30    8.26
  -6 -19  -5    6.41    8.26
   6  19   6  233.12   13.72
  -6 -19  -6  212.48   18.03
   6  19   7  106.43   12.83
  -6 -19  -7   92.46   11.68
   6  19   8   28.83   11.11
  -6 -19  -8   27.81   11.62
   6  19   9   15.69   11.88
  -6 -19  -9   28.77   15.94
   6  19  10  279.99   15.56
  -6 -19 -10  243.47   23.50
   6  19  11    5.65   21.02
   6  20 -12   84.14   16.07
  -6 -20  12   75.89   14.92
   6  20 -11   26.54   15.24
  -6 -20  11   -1.84   15.18
   6  20 -10   79.82   17.65
  -6 -20  10   90.17   19.50
   6  20  -9   59.57   26.35
  -6 -20   9   41.85   11.05
   6  20  -8   11.43   12.83
  -6 -20   8   29.78   10.99
   6  20  -7   34.16   11.94
  -6 -20   7   35.43   12.13
   6  20  -6    0.95    9.46
  -6 -20   6    9.14   10.54
   6  20  -5   -1.14   10.92
  -6 -20   5    4.19    9.72
   6  20  -4    7.87    9.46
  -6 -20   4   -1.33   10.22
   6  20  -3   52.01   12.32
  -6 -20   3   55.31   12.07
   6  20  -2  241.63   14.61
  -6 -20   2  231.91   10.54
   6  20  -1   88.27    9.02
  -6 -20   1   83.00    9.65
   6  20   0  193.24   10.35
  -6 -20   0  195.34   10.86
   6  20   1   26.67    9.46
  -6 -20  -1   13.72    8.13
   6  20   2    0.95    7.37
  -6 -20  -2   -2.79   11.11
   6  20   3   -3.05   10.03
  -6 -20  -3    9.46   10.29
   6  20   4  137.55   12.32
  -6 -20  -4  140.85   12.70
   6  20   5   14.86   13.91
  -6 -20  -5   10.41   14.48
   6  20   6   61.92   10.67
  -6 -20  -6   60.96   11.05
   6  20   7   34.86   25.40
  -6 -20  -7    8.95   17.27
   6  20   8   94.24   12.95
  -6 -20  -8  101.03   12.26
   6  20   9  106.50   14.03
  -6 -20  -9  122.56   14.99
   6  21 -11   21.21   36.13
  -6 -21  11    5.33   19.75
   6  21 -10   70.36   16.51
  -6 -21  10   74.24   17.65
   6  21  -9   17.84   20.32
  -6 -21   9   -9.72   18.03
   6  21  -8  194.77   20.26
  -6 -21   8  224.80   20.13
   6  21  -7   49.09   15.05
  -6 -21   7   56.65   15.18
   6  21  -6   -0.13   13.72
  -6 -21   6    7.11   11.56
   6  21  -5   22.10   19.94
  -6 -21   5  -11.18   20.26
   6  21  -4  261.51   22.61
  -6 -21   4  287.86   16.51
   6  21  -3    8.64    9.97
  -6 -21   3    8.13   10.16
   6  21  -2   81.73   15.05
  -6 -21   2  101.80   11.30
   6  21  -1   39.37    9.97
  -6 -21   1   38.36    9.53
   6  21   0  104.97   10.61
  -6 -21   0  112.08    9.91
   6  21   1   17.40    8.83
  -6 -21  -1    7.81   11.62
   6  21   2   -0.64   23.43
  -6 -21  -2    4.13   24.45
   6  21   3  128.79   14.80
  -6 -21  -3  129.48   16.00
   6  21   4  127.39   13.02
  -6 -21  -4  142.18   16.51
   6  21   5   28.83   14.92
  -6 -21  -5   14.03   14.73
   6  21   6    3.56   13.53
  -6 -21  -6   -5.21   17.21
   6  21   7   24.70   12.95
  -6 -21  -7    6.48   11.37
   6  21   8  159.27   18.99
  -6 -21  -8  125.86   24.13
   6  22 -10   -6.35   23.62
  -6 -22  10    0.13   14.67
   6  22  -9  124.85   23.75
  -6 -22   9   84.97   21.08
   6  22  -8    5.78   16.64
  -6 -22   8    9.27   13.53
   6  22  -7    0.44   24.39
  -6 -22   7  -27.94   28.89
   6  22  -6   15.05   35.18
  -6 -22   6   20.89   15.75
   6  22  -5   20.70   16.00
  -6 -22   5   25.59   17.65
  -6 -22   4   30.35   17.46
   6  22  -3    5.65   25.66
  -6 -22   3   32.89   17.91
   6  22  -2   -7.24   19.75
  -6 -22   2    1.08   15.81
   6  22  -1   61.60   15.81
  -6 -22   1   57.15   14.80
   6  22   0   75.38   17.15
  -6 -22   0   67.69   18.61
   6  22   1   85.09   17.46
  -6 -22  -1   74.05   16.83
   6  22   2  -21.46   18.92
  -6 -22  -2   -5.27   16.64
   6  22   3  -11.56   12.57
  -6 -22  -3   -0.89   14.61
   6  22   4   13.91   13.21
  -6 -22  -4   11.37   13.34
   6  22   5   60.58   19.24
  -6 -22  -5   36.90   29.08
   6  22   6   35.18   19.75
  -6 -22  -6   12.64   13.34
   6  23   1   83.06   35.94
  -6 -23  -1   59.63   21.78
   6  23   2   16.07   15.62
  -6 -23  -2    8.76   20.19
   6  23   3   -5.84   16.83
  -6 -23  -3    3.43   17.08
   6  23   4  215.40   18.99
  -6 -23  -4  149.68   14.29
   6  23   5   62.36   10.73
   7   0 -25    7.68   12.51
   7   0 -24    9.53    8.83
   7   0 -23   -1.91    9.78
   7   0 -22  609.63   16.13
   7   0 -21   -2.67    7.18
   7   0 -20   87.38    7.18
   7   0 -19    2.48    5.72
   7   0 -18  574.26   13.02
   7   0 -17   -0.19    4.00
   7   0 -16  417.03   11.62
   7   0 -15    0.57    4.19
   7   0 -14    7.62    3.49
   7   0 -13    0.06    3.11
   7   0 -12   -0.57    3.81
   7   0 -11    0.19    2.73
   7   0 -10  339.68    9.84
   7   0  -9   -1.52    2.60
   7   0  -8  120.85    4.45
   7   0  -7    0.57    2.60
   7   0  -6  788.52   18.61
   7   0  -5   -3.05    2.48
   7   0  -4 1149.73   22.42
   7   0  -3    2.48    2.03
   7   0  -2  447.00   10.03
   7   0  -1   -0.70    1.97
   7   0   0  214.90    6.22
   7   0   1   -0.89    1.91
   7   0   2  409.22    8.64
   7   0   3   -0.89    2.98
   7   0   4   39.75    3.05
   7   0   5   -0.57    2.03
   7   0   6   52.96    2.92
   7   0   7    0.89    2.79
   7   0   8   45.85    2.79
   7   0   9    0.38    3.30
   7   0  10  612.17   12.70
   7   0  11    2.67    3.62
   7   0  12    8.89    3.68
   7   0  13    1.78    3.30
   7   0  14   50.42    4.00
   7   0  15   -0.51    3.62
   7   0  16  184.16    8.00
   7   0  17    1.46    7.05
   7   0  18   28.89    8.06
   7   0  19   -7.43    8.64
   7   0  20   18.29   10.16
   7   0  21   -1.33    7.94
   7   0  22   14.22    9.53
   7   0  23   -2.10   12.00
   7   0  24   12.70   12.76
   7   0  25    6.54   34.23
   7   1 -25   -0.19   15.11
  -7  -1  25   14.29   19.05
   7   1 -24   60.90   11.43
  -7  -1  24   72.08   10.67
   7   1 -23  193.05   10.10
  -7  -1  23  188.48   11.37
   7   1 -22  112.59    8.32
  -7  -1  22  108.46    8.38
   7   1 -21  435.25   14.29
  -7  -1  21  410.93   13.65
   7   1 -20   20.26    5.78
  -7  -1  20   26.54    6.54
   7   1 -19  102.94    6.48
  -7  -1  19  105.03    6.67
   7   1 -18  229.50    8.38
  -7  -1  18  238.90    9.40
   7   1 -17    7.24    4.57
  -7  -1  17    8.76    5.14
   7   1 -16  601.57   14.29
  -7  -1  16  603.47   15.88
   7   1 -15  445.79   11.37
  -7  -1  15  430.30   15.69
   7   1 -14    4.64    3.81
  -7  -1  14    7.75    5.02
   7   1 -13  535.59   11.94
  -7  -1  13  536.60   11.75
   7   1 -12   96.21    5.27
  -7  -1  12  102.24    6.10
   7   1 -11  207.34    6.16
  -7  -1  11  218.13    6.67
   7   1 -10   35.12    3.56
  -7  -1  10   36.70    4.89
   7   1  -9    7.75    2.86
  -7  -1   9    7.49    2.79
   7   1  -8  147.84    5.02
  -7  -1   8  147.26    4.95
   7   1  -7  899.34   17.59
  -7  -1   7  892.73   20.58
   7   1  -6  498.12   16.76
  -7  -1   6  463.77   11.88
   7   1  -5 2558.74   44.39
  -7  -1   5 2575.00   53.66
   7   1  -4 1997.88   35.24
  -7  -1   4 2026.33   36.51
   7   1  -3 1414.41   25.78
  -7  -1   3 1444.51   27.56
   7   1  -2  275.73    9.78
  -7  -1   2  258.01    6.54
   7   1  -1  181.37    5.02
  -7  -1   1  184.92    5.97
   7   1   0 4116.42   95.95
  -7  -1   0 4076.86   68.77
   7   1   1  807.07   16.07
  -7  -1  -1  782.68   15.56
   7   1   2 4029.48   69.09
  -7  -1  -2 4051.96   69.85
   7   1   3  699.74   14.42
  -7  -1  -3  711.18   16.64
   7   1   4  727.30   14.35
  -7  -1  -4  715.18   16.70
   7   1   5  558.07   11.81
  -7  -1  -5  540.03   11.11
   7   1   6 1071.05   22.23
  -7  -1  -6 1110.36   21.27
   7   1   7  179.65    5.08
  -7  -1  -7  176.98    5.08
   7   1   8   51.63    3.24
  -7  -1  -8   60.52    4.13
   7   1   9  597.12   12.07
  -7  -1  -9  620.75   14.35
   7   1  10   38.36    3.49
  -7  -1 -10   36.96    2.98
   7   1  11   67.38    3.94
  -7  -1 -11   66.87    4.06
   7   1  12    3.05    4.70
  -7  -1 -12    2.48    3.24
   7   1  13    4.00    2.92
  -7  -1 -13   -0.25    2.98
   7   1  14  326.03    8.64
  -7  -1 -14  312.37    8.57
   7   1  15   63.19    5.52
  -7  -1 -15   69.09    6.22
   7   1  16    5.97    5.02
  -7  -1 -16    0.13    4.45
   7   1  17    7.49    4.76
  -7  -1 -17   -0.89    4.64
   7   1  18  654.34   18.10
  -7  -1 -18  639.73   15.62
   7   1  19  274.72   10.54
  -7  -1 -19  254.20    8.95
   7   1  20  280.75   10.86
  -7  -1 -20  291.04   10.61
   7   1  21    6.86    7.68
  -7  -1 -21   13.08    8.51
   7   1  22   40.07    9.08
  -7  -1 -22   41.91    9.53
   7   1  23   -2.67   12.07
  -7  -1 -23   -0.38   10.80
   7   1  24  110.43   11.43
  -7  -1 -24  104.91   10.54
   7   2 -25   -3.43   19.50
  -7  -2  25   18.99   20.70
   7   2 -24   12.32   10.41
  -7  -2  24    5.27   11.62
   7   2 -23   18.67   13.34
  -7  -2  23   21.08   10.10
   7   2 -22  138.82    8.26
  -7  -2  22  144.91    8.26
   7   2 -21   65.09    6.60
  -7  -2  21   58.04    6.67
   7   2 -20   20.96    5.78
  -7  -2  20   24.07    5.40
   7   2 -19   64.96    6.48
  -7  -2  19   57.09    5.78
   7   2 -18  184.16    7.11
  -7  -2  18  170.89    6.99
   7   2 -17   32.77    4.57
  -7  -2  17   30.16    4.45
   7   2 -16   47.63    4.51
  -7  -2  16   41.98    4.32
   7   2 -15  153.17    6.03
  -7  -2  15  161.43    7.11
   7   2 -14  359.11   10.67
  -7  -2  14  359.62    9.97
   7   2 -13  376.19    9.72
  -7  -2  13  380.32    9.84
   7   2 -12   77.09    4.64
  -7  -2  12   80.52    4.95
   7   2 -11    7.05    2.92
  -7  -2  11   10.86    2.86
   7   2 -10  934.96   18.73
  -7  -2  10  958.46   22.10
   7   2  -9   43.88    3.56
  -7  -2   9   42.99    3.18
   7   2  -8 1224.98   26.99
  -7  -2   8 1252.61   23.88
   7   2  -7    3.18    2.60
  -7  -2   7    2.79    2.54
   7   2  -6  160.73    5.21
  -7  -2   6  166.95    5.40
   7   2  -5  383.12    8.38
  -7  -2   5  382.16    9.21
   7   2  -4  125.99    4.89
  -7  -2   4  125.17    4.45
   7   2  -3 1555.26   32.83
  -7  -2   3 1541.23   29.85
   7   2  -2  385.21    8.83
  -7  -2   2  417.66   10.86
   7   2  -1    1.97    2.29
  -7  -2   1    2.60    2.35
   7   2   0   11.24    2.16
  -7  -2   0    9.59    2.67
   7   2   1  635.86   14.61
  -7  -2  -1  631.67   12.57
   7   2   2   11.11    2.35
  -7  -2  -2    6.54    2.41
   7   2   3  667.80   13.21
  -7  -2  -3  652.12   13.34
   7   2   4   14.22    2.22
  -7  -2  -4   14.80    2.22
   7   2   5  404.20    8.95
  -7  -2  -5  391.94    9.08
   7   2   6  179.84    5.21
  -7  -2  -6  192.92    7.62
   7   2   7  163.08    5.78
  -7  -2  -7  166.82    6.16
   7   2   8    7.37    2.92
  -7  -2  -8    3.56    4.89
   7   2   9  297.39    7.24
  -7  -2  -9  302.34    7.37
   7   2  10   63.00    4.19
  -7  -2 -10   59.76    4.00
   7   2  11  277.45    7.05
  -7  -2 -11  267.03    8.45
   7   2  12   18.67    3.87
  -7  -2 -12   27.43    3.94
   7   2  13   16.13    3.24
  -7  -2 -13   16.57    3.24
   7   2  14    5.27    3.68
  -7  -2 -14    6.03    3.81
   7   2  15    4.83    3.94
  -7  -2 -15    1.65    4.25
   7   2  16   49.41    4.95
  -7  -2 -16   42.48    5.14
   7   2  17   86.30    5.91
  -7  -2 -17   76.97    6.16
   7   2  18    2.86    5.14
  -7  -2 -18    0.38    5.46
   7   2  19  244.81    9.65
  -7  -2 -19  247.03   12.70
   7   2  20    8.64    6.79
  -7  -2 -20    4.70    8.70
   7   2  21   11.24    7.87
  -7  -2 -21   -1.91    7.37
   7   2  22    6.22    9.78
  -7  -2 -22    5.14    9.46
   7   2  23    5.14   13.15
  -7  -2 -23   -6.29   17.78
   7   2  24  142.88   18.23
  -7  -2 -24  135.33   17.65
   7   3 -26   -1.97   23.43
   7   3 -25   -8.76   18.86
   7   3 -24   86.62   10.86
  -7  -3  24   89.29   11.30
   7   3 -23  196.23   11.94
  -7  -3  23  223.98   11.18
   7   3 -22   53.53    8.32
  -7  -3  22   72.39    8.00
   7   3 -21   -1.84    6.29
  -7  -3  21    2.29    6.48
   7   3 -20  239.15    9.59
  -7  -3  20  217.05    8.95
   7   3 -19   35.24    6.16
  -7  -3  19   38.55    5.78
   7   3 -18  686.22   17.72
  -7  -3  18  689.46   15.24
   7   3 -17   25.34    5.08
  -7  -3  17   25.46    4.51
   7   3 -16    0.32    6.92
  -7  -3  16    6.67    4.83
   7   3 -15   14.54    5.14
  -7  -3  15    4.57    6.03
   7   3 -14 1188.98   22.67
  -7  -3  14 1177.93   33.47
   7   3 -13   19.18    3.49
  -7  -3  13   20.83    3.43
   7   3 -12 1659.28   30.93
  -7  -3  12 1715.61   31.37
   7   3 -11   14.99    3.94
  -7  -3  11   12.19    3.30
   7   3 -10   67.76    5.14
  -7  -3  10   72.90    3.75
   7   3  -9   33.40    4.76
  -7  -3   9   22.23    4.57
   7   3  -8 1895.39   34.29
  -7  -3   8 1896.98   39.56
   7   3  -7   10.86    2.48
  -7  -3   7    9.91    2.54
   7   3  -6 1277.05   23.75
  -7  -3   6 1236.98   23.88
   7   3  -5  124.85    4.38
  -7  -3   5  121.23    4.25
   7   3  -4    7.75    3.18
  -7  -3   4    4.32    3.05
   7   3  -3    1.65    2.10
  -7  -3   3    1.33    2.16
   7   3  -2   39.18    2.73
  -7  -3   2   38.42    3.05
   7   3  -1  148.28    4.45
  -7  -3   1  153.61    5.59
   7   3   0 1021.39   19.11
  -7  -3   0 1046.41   24.13
   7   3   1  746.80   17.15
  -7  -3  -1  729.08   14.92
   7   3   2    3.49    2.10
  -7  -3  -2    2.79    1.97
   7   3   3    9.08    2.60
  -7  -3  -3    7.94    2.22
   7   3   4 1609.94   29.21
  -7  -3  -4 1553.61   32.26
   7   3   5  132.21    4.38
  -7  -3  -5  125.48    5.02
   7   3   6 2378.46   42.23
  -7  -3  -6 2358.26   47.82
   7   3   7  116.21    3.87
  -7  -3  -7  104.91    4.32
   7   3   8   25.02    2.67
  -7  -3  -8   29.15    2.67
   7   3   9  131.77    4.83
  -7  -3  -9  132.47    4.76
   7   3  10 2556.52   44.77
  -7  -3 -10 2644.35   46.93
   7   3  11   58.80    4.25
  -7  -3 -11   65.03    6.03
   7   3  12  290.85    7.62
  -7  -3 -12  285.89    7.68
   7   3  13  163.39    5.84
  -7  -3 -13  147.58    5.84
   7   3  14    2.98    3.62
  -7  -3 -14    4.89    3.75
   7   3  15    1.65    3.94
  -7  -3 -15    2.54    4.19
   7   3  16  233.44    8.06
  -7  -3 -16  225.82   10.35
   7   3  17   20.51    5.59
  -7  -3 -17   18.92    5.59
   7   3  18    3.87    4.89
  -7  -3 -18    1.52    5.97
   7   3  19   71.38    6.54
  -7  -3 -19   67.31    7.43
   7   3  20   42.17    6.86
  -7  -3 -20   31.69    7.05
   7   3  21    9.46    8.70
  -7  -3 -21    9.53    7.56
   7   3  22   12.45   10.16
  -7  -3 -22    3.30   11.75
   7   3  23   69.54   12.57
  -7  -3 -23   83.95   14.16
   7   4 -26   78.11   21.02
  -7  -4  26   96.59   40.32
   7   4 -25   66.81   18.48
  -7  -4  25   95.32   27.31
   7   4 -24   45.60   16.51
  -7  -4  24   67.06   18.29
   7   4 -23   64.20   10.03
  -7  -4  23   67.76    9.97
   7   4 -22   65.98    9.78
  -7  -4  22   85.98    9.08
   7   4 -21   19.50    7.30
  -7  -4  21   15.18    6.99
   7   4 -20   46.87    6.92
  -7  -4  20   46.29    6.41
   7   4 -19    3.81    5.46
  -7  -4  19    6.29    5.52
   7   4 -18  330.22    9.91
  -7  -4  18  344.13   10.41
   7   4 -17   27.31    5.02
  -7  -4  17   24.00    5.33
   7   4 -16   79.95    5.14
  -7  -4  16   73.66    5.14
   7   4 -15   41.02    4.57
  -7  -4  15   47.44    4.76
   7   4 -14  361.97   10.54
  -7  -4  14  350.73    9.21
   7   4 -13   17.02    4.51
  -7  -4  13   10.73    3.81
   7   4 -12  704.57   15.05
  -7  -4  12  733.34   18.29
   7   4 -11    2.60    2.92
  -7  -4  11    0.57    3.37
   7   4 -10   53.28    4.13
  -7  -4  10   58.55    4.57
   7   4  -9   96.84    4.70
  -7  -4   9  100.21    4.13
   7   4  -8  794.81   15.49
  -7  -4   8  808.34   16.26
   7   4  -7 2312.73   40.45
  -7  -4   7 2350.33   41.91
   7   4  -6   77.16    4.19
  -7  -4   6   83.57    3.87
   7   4  -5   42.55    4.25
  -7  -4   5   46.74    3.24
   7   4  -4   39.44    2.92
  -7  -4   4   46.04    3.49
   7   4  -3  311.74    7.11
  -7  -4   3  318.34    7.43
   7   4  -2  151.65    5.59
  -7  -4   2  154.06    4.64
   7   4  -1  345.65    7.81
  -7  -4   1  345.01    7.94
   7   4   0  929.82   20.13
  -7  -4   0  930.52   18.92
   7   4   1   19.75    2.73
  -7  -4  -1   19.62    2.54
   7   4   2  342.60   11.05
  -7  -4  -2  334.09   15.24
   7   4   3   38.86    3.05
  -7  -4  -3   40.01    2.86
   7   4   4  721.72   15.69
  -7  -4  -4  725.97   14.61
   7   4   5   34.10    2.67
  -7  -4  -5   37.91    2.67
   7   4   6   55.95    3.56
  -7  -4  -6   55.44    3.18
   7   4   7  261.82    6.60
  -7  -4  -7  249.89    6.48
   7   4   8  151.65    4.95
  -7  -4  -8  154.76    5.21
   7   4   9    2.35    2.67
  -7  -4  -9   -0.76    2.48
   7   4  10  425.41    9.72
  -7  -4 -10  400.07    9.78
   7   4  11   42.67    3.49
  -7  -4 -11   42.74    3.43
   7   4  12  125.36    5.08
  -7  -4 -12  126.18    5.91
   7   4  13   -0.83    3.87
  -7  -4 -13    1.46    4.06
   7   4  14  103.07    5.02
  -7  -4 -14  107.89    6.86
   7   4  15  311.67   13.15
  -7  -4 -15  303.61    8.83
   7   4  16   41.15    4.89
  -7  -4 -16   42.67    4.83
   7   4  17  119.83    6.86
  -7  -4 -17  133.04    6.99
   7   4  18  107.64    6.86
  -7  -4 -18  112.78    6.67
   7   4  19    9.65    6.73
  -7  -4 -19    5.40    5.97
   7   4  20  303.04   11.11
  -7  -4 -20  310.09   11.43
   7   4  21   44.58    8.26
  -7  -4 -21   39.56    8.89
   7   4  22   -1.40   10.48
  -7  -4 -22   -4.25   10.92
   7   4  23   36.64   11.81
  -7  -4 -23   38.99   11.18
   7   5 -26   27.56   29.85
   7   5 -25  -11.24   19.05
  -7  -5  25    8.19   21.72
   7   5 -24    0.25   16.76
  -7  -5  24  -12.26   18.67
   7   5 -23   72.71   10.16
  -7  -5  23   96.53   10.54
   7   5 -22   19.37    8.13
  -7  -5  22   12.57    8.45
   7   5 -21  250.46   10.10
  -7  -5  21  257.76   10.29
   7   5 -20   32.51    8.26
  -7  -5  20   41.47    7.75
   7   5 -19  102.56    7.49
  -7  -5  19  103.70    8.13
   7   5 -18   94.68    7.37
  -7  -5  18  103.13    6.35
   7   5 -17    0.89    5.02
  -7  -5  17    1.78    4.83
   7   5 -16   42.61    6.03
  -7  -5  16   35.88    6.16
   7   5 -15  443.13   10.92
  -7  -5  15  437.54   10.92
   7   5 -14  230.39    7.37
  -7  -5  14  232.55    7.62
   7   5 -13  257.25    8.45
  -7  -5  13  245.82    7.49
   7   5 -12    4.32    3.43
  -7  -5  12    6.41    3.62
   7   5 -11   16.19    3.37
  -7  -5  11   17.21    3.56
   7   5 -10   36.45    4.13
  -7  -5  10   41.66    4.83
   7   5  -9  401.47   10.48
  -7  -5   9  404.07    9.53
   7   5  -8  949.88   20.70
  -7  -5   8  970.52   22.23
   7   5  -7  532.22   11.43
  -7  -5   7  542.70   12.00
   7   5  -6  260.36    6.48
  -7  -5   6  262.90    6.60
   7   5  -5  143.45    5.33
  -7  -5   5  138.18    4.38
   7   5  -4 1073.40   19.56
  -7  -5   4 1063.56   20.38
   7   5  -3  190.45    5.21
  -7  -5   3  195.21    5.21
   7   5  -2  709.52   16.07
  -7  -5   2  709.02   14.92
   7   5  -1  123.39    4.64
  -7  -5   1  125.80    4.51
   7   5   0  389.34    8.57
  -7  -5   0  404.07   10.22
   7   5   1  110.50    4.13
  -7  -5  -1  108.84    4.32
   7   5   2 1569.04   27.50
  -7  -5  -2 1597.18   34.48
   7   5   3  748.20   14.86
  -7  -5  -3  769.15   18.16
   7   5   4   25.91    2.54
  -7  -5  -4   28.89    2.60
   7   5   5  998.46   18.80
  -7  -5  -5  994.97   27.12
   7   5   6  147.84    5.78
  -7  -5  -6  151.84    4.95
   7   5   7  312.56    7.62
  -7  -5  -7  290.78    7.43
   7   5   8  407.57    9.34
  -7  -5  -8  391.44   10.67
   7   5   9  437.28   10.61
  -7  -5  -9  420.01   10.67
   7   5  10  615.67   12.89
  -7  -5 -10  621.06   15.05
   7   5  11  638.46   12.83
  -7  -5 -11  672.25   14.29
   7   5  12   12.83    4.38
  -7  -5 -12    8.95    3.68
   7   5  13   51.63    4.32
  -7  -5 -13   40.20    4.57
   7   5  14  662.21   20.70
  -7  -5 -14  656.12   14.73
   7   5  15   30.10    4.76
  -7  -5 -15   33.72    4.64
   7   5  16  136.15    5.97
  -7  -5 -16  143.77    6.54
   7   5  17   41.98    6.03
  -7  -5 -17   54.87    5.46
   7   5  18   42.29    6.60
  -7  -5 -18   36.58    6.86
   7   5  19   13.02    6.99
  -7  -5 -19    9.91    7.05
   7   5  20  221.37   12.07
  -7  -5 -20  196.99   10.73
   7   5  21    5.65    9.27
  -7  -5 -21    7.68    8.57
   7   5  22   -0.06    9.14
  -7  -5 -22   -3.37    9.91
   7   6 -25   -4.45   36.64
  -7  -6  25  -13.08   31.75
   7   6 -24  206.32   25.78
  -7  -6  24  223.21   21.02
   7   6 -23   50.55   18.54
  -7  -6  23   69.60   17.84
   7   6 -22  162.38   10.92
  -7  -6  22  147.58   10.35
   7   6 -21    3.30    9.34
  -7  -6  21    4.95    7.62
   7   6 -20   85.09    7.43
  -7  -6  20   76.52    8.06
   7   6 -19  136.28    7.56
  -7  -6  19  142.12    8.38
   7   6 -18  492.98   12.57
  -7  -6  18  485.36   12.38
   7   6 -17  446.11   11.81
  -7  -6  17  422.23   12.51
   7   6 -16  212.17    7.30
  -7  -6  16  204.10    7.43
   7   6 -15   63.25    5.27
  -7  -6  15   58.68    5.21
   7   6 -14   41.40    4.45
  -7  -6  14   38.17    5.21
   7   6 -13  188.99    6.22
  -7  -6  13  180.92    7.37
   7   6 -12  181.43    6.41
  -7  -6  12  174.63    6.54
   7   6 -11  845.29   17.53
  -7  -6  11  822.12   16.00
   7   6 -10    9.14    3.05
  -7  -6  10    5.91    3.18
   7   6  -9  261.00    7.18
  -7  -6   9  273.19    7.62
   7   6  -8    2.41    3.05
  -7  -6   8    2.41    3.75
   7   6  -7   57.53    4.19
  -7  -6   7   52.45    3.24
   7   6  -6  110.62    4.45
  -7  -6   6  106.05    4.89
   7   6  -5 2182.74   44.71
  -7  -6   5 2034.59   36.07
   7   6  -4  346.41    8.00
  -7  -6   4  355.81    8.83
   7   6  -3   77.60    3.87
  -7  -6   3   82.30    3.94
   7   6  -2  705.02   14.48
  -7  -6   2  694.35   13.91
   7   6  -1   11.43    2.73
  -7  -6   1    9.84    2.86
   7   6   0  771.88   14.86
  -7  -6   0  773.09   17.84
   7   6   1    1.71    2.29
  -7  -6  -1    4.70    2.10
   7   6   2   49.85    2.92
  -7  -6  -2   52.07    2.92
   7   6   3    5.27    2.60
  -7  -6  -3    7.24    2.29
   7   6   4  226.07    5.97
  -7  -6  -4  222.07    8.32
   7   6   5  507.58   11.81
  -7  -6  -5  502.57   12.89
   7   6   6    4.70    2.35
  -7  -6  -6    8.19    2.79
   7   6   7  216.48    7.43
  -7  -6  -7  214.13    6.35
   7   6   8   58.99    3.37
  -7  -6  -8   64.84    3.56
   7   6   9  143.64    5.21
  -7  -6  -9  139.07    5.84
   7   6  10    6.86    3.11
  -7  -6 -10    6.92    3.56
   7   6  11  501.42   11.49
  -7  -6 -11  479.90   12.70
   7   6  12   30.29    3.62
  -7  -6 -12   31.24    5.46
   7   6  13 1037.52   20.58
  -7  -6 -13 1032.50   20.51
   7   6  14    6.99    6.22
  -7  -6 -14    7.30    5.02
   7   6  15   80.97    5.59
  -7  -6 -15   64.65    5.91
   7   6  16  463.96   13.78
  -7  -6 -16  453.99   14.10
   7   6  17  291.61   10.29
  -7  -6 -17  274.27   12.64
   7   6  18   37.78    6.60
  -7  -6 -18   43.94    6.79
   7   6  19   50.74    8.19
  -7  -6 -19   48.33    7.81
   7   6  20   93.29    8.57
  -7  -6 -20   67.69    7.37
   7   6  21   42.23    9.91
  -7  -6 -21   48.52    9.78
   7   7 -24    6.41   20.19
  -7  -7  24    8.13   20.07
   7   7 -23   18.67   19.24
  -7  -7  23    5.72   28.77
   7   7 -22   97.41   11.30
  -7  -7  22   89.48   12.32
   7   7 -21    4.13    7.68
  -7  -7  21    5.02    7.49
   7   7 -20   89.86    8.64
  -7  -7  20   80.52   10.03
   7   7 -19   22.23    7.05
  -7  -7  19   31.18    6.92
   7   7 -18  115.00    7.24
  -7  -7  18  116.08    6.79
   7   7 -17   31.43    6.48
  -7  -7  17   29.08    5.33
   7   7 -16  148.15    8.76
  -7  -7  16  158.38    6.79
   7   7 -15  119.13    6.29
  -7  -7  15  117.16    6.67
   7   7 -14    0.57    3.75
  -7  -7  14   -0.25    3.75
   7   7 -13  125.93    5.72
  -7  -7  13  124.28    6.54
   7   7 -12  186.64    6.22
  -7  -7  12  195.46    6.54
   7   7 -11  256.43   10.41
  -7  -7  11  271.16    8.06
   7   7 -10    0.64    2.92
  -7  -7  10   -0.44    2.86
   7   7  -9 1349.00   25.02
  -7  -7   9 1341.32   26.35
   7   7  -8  247.22    6.86
  -7  -7   8  258.52    6.92
   7   7  -7    5.52    2.86
  -7  -7   7    3.62    2.79
   7   7  -6   28.20    3.87
  -7  -7   6   37.53    3.68
   7   7  -5  242.90    7.24
  -7  -7   5  226.77    6.10
   7   7  -4  649.07   15.18
  -7  -7   4  657.58   13.72
   7   7  -3  434.87    9.59
  -7  -7   3  445.03   10.10
   7   7  -2   -0.06    2.29
  -7  -7   2    0.38    2.35
   7   7  -1    2.41    2.60
  -7  -7   1    1.21    2.29
   7   7   0 3099.41   53.03
  -7  -7   0 3105.70   52.45
   7   7   1  153.74    4.70
  -7  -7  -1  159.14    4.83
   7   7   2 1056.32   19.37
  -7  -7  -2 1037.96   19.88
   7   7   3   83.25    3.62
  -7  -7  -3   79.51    3.75
   7   7   4   28.89    2.67
  -7  -7  -4   31.24    2.92
   7   7   5  117.10    4.32
  -7  -7  -5  110.50    5.02
   7   7   6  308.12    7.37
  -7  -7  -6  315.36   10.41
   7   7   7  110.88    4.13
  -7  -7  -7  108.21    5.52
   7   7   8    1.91    2.60
  -7  -7  -8   -0.51    2.79
   7   7   9  801.03   18.92
  -7  -7  -9  805.48   16.45
   7   7  10   20.70    2.79
  -7  -7 -10   19.05    2.86
   7   7  11   19.24    3.43
  -7  -7 -11   20.51    3.87
   7   7  12   10.61    3.62
  -7  -7 -12    8.70    4.95
   7   7  13  327.61    9.46
  -7  -7 -13  333.14   12.51
   7   7  14  377.53    9.78
  -7  -7 -14  360.26    9.40
   7   7  15  340.57    9.59
  -7  -7 -15  317.26   13.02
   7   7  16   12.38    7.62
  -7  -7 -16    7.56    7.05
   7   7  17  105.92   11.11
  -7  -7 -17  106.81    7.75
   7   7  18  319.68   11.62
  -7  -7 -18  311.80   10.35
   7   7  19   40.01    7.87
  -7  -7 -19   37.02    8.38
   7   7  20  204.48   11.37
  -7  -7 -20  195.97   11.75
   7   7  21  275.60   12.70
  -7  -7 -21  265.70   13.21
   7   8 -24    7.94   19.37
  -7  -8  24    5.27   16.70
   7   8 -23   -5.97   25.72
  -7  -8  23   11.68   18.29
   7   8 -22  171.78   25.08
  -7  -8  22  163.33   17.97
   7   8 -21   35.12   12.70
  -7  -8  21   27.24    9.59
   7   8 -20   -3.81    9.21
  -7  -8  20    1.59    7.43
   7   8 -19   17.02    7.05
  -7  -8  19   19.05    7.94
   7   8 -18   21.02    6.67
  -7  -8  18   24.70    7.05
   7   8 -17  332.57   11.81
  -7  -8  17  332.06   11.56
   7   8 -16  119.26    7.56
  -7  -8  16  108.02    8.32
   7   8 -15  430.24   10.54
  -7  -8  15  424.71   10.67
   7   8 -14   37.72    5.97
  -7  -8  14   28.58    5.84
   7   8 -13  117.48    6.54
  -7  -8  13  120.40    5.52
   7   8 -12   19.88    4.51
  -7  -8  12   20.45    4.06
   7   8 -11  470.12   10.86
  -7  -8  11  470.12   10.99
   7   8 -10 1022.72   36.20
  -7  -8  10  978.33   19.94
   7   8  -9  106.30    5.52
  -7  -8   9  106.62    4.70
   7   8  -8  550.57   11.81
  -7  -8   8  536.92   13.53
   7   8  -7   88.65    4.64
  -7  -8   7   79.38    4.19
   7   8  -6  307.04    7.43
  -7  -8   6  315.74    7.62
   7   8  -5   20.45    3.05
  -7  -8   5   20.96    3.05
   7   8  -4  345.14    8.26
  -7  -8   4  352.06    9.14
   7   8  -3   37.85    3.68
  -7  -8   3   38.36    3.49
   7   8  -2   14.99    2.98
  -7  -8   2   15.18    2.79
   7   8  -1   17.21    2.92
  -7  -8   1   12.70    2.60
   7   8   0  275.41    9.65
  -7  -8   0  279.42    6.99
   7   8   1  700.06   13.72
  -7  -8  -1  728.77   14.67
   7   8   2   30.93    3.75
  -7  -8  -2   29.78    3.30
   7   8   3  142.50    4.38
  -7  -8  -3  159.46    5.59
   7   8   4  615.28   12.57
  -7  -8  -4  602.97   15.05
   7   8   5  171.33    5.21
  -7  -8  -5  181.43    8.76
   7   8   6  352.89    8.06
  -7  -8  -6  337.65    9.34
   7   8   7  354.22    7.81
  -7  -8  -7  375.37   10.73
   7   8   8  460.59   10.29
  -7  -8  -8  463.00   12.00
   7   8   9   49.47    3.75
  -7  -8  -9   50.04    4.32
   7   8  10   16.45    2.79
  -7  -8 -10    8.38    3.18
   7   8  11   23.05    3.56
  -7  -8 -11   27.31    6.03
   7   8  12  387.63   10.03
  -7  -8 -12  405.47   12.07
   7   8  13  242.96    9.14
  -7  -8 -13  221.75    8.38
   7   8  14   30.93    4.13
  -7  -8 -14   25.34    4.57
   7   8  15   77.47    5.52
  -7  -8 -15   76.90    8.76
   7   8  16   -0.57    5.46
  -7  -8 -16   -1.46    6.10
   7   8  17    9.97    8.38
  -7  -8 -17    2.60    8.51
   7   8  18   -2.10    6.79
  -7  -8 -18    0.89    7.68
   7   8  19   21.15    9.78
  -7  -8 -19   24.13    8.51
   7   8  20    7.62   10.67
  -7  -8 -20   17.91   11.24
   7   9 -23   88.21   20.58
  -7  -9  23  156.47   27.94
   7   9 -22   32.64   17.65
  -7  -9  22   39.18   15.62
   7   9 -21    3.11   10.67
  -7  -9  21   -0.38    8.00
   7   9 -20    4.95    9.21
  -7  -9  20    2.22    8.70
   7   9 -19   48.01   10.41
  -7  -9  19   42.67    9.53
   7   9 -18   33.59    6.67
  -7  -9  18   44.71    6.79
   7   9 -17   50.04    6.03
  -7  -9  17   48.58    6.92
   7   9 -16  337.27    9.91
  -7  -9  16  350.54   11.49
   7   9 -15   20.19    5.46
  -7  -9  15   17.34    5.27
   7   9 -14   80.84    5.40
  -7  -9  14   84.14    5.52
   7   9 -13   -1.02    5.33
  -7  -9  13   -0.64    4.95
   7   9 -12  586.33   12.70
  -7  -9  12  571.85   13.15
   7   9 -11  112.91    5.91
  -7  -9  11  108.72    5.08
   7   9 -10   51.69    4.95
  -7  -9  10   43.06    4.06
   7   9  -9   -0.38    3.81
  -7  -9   9    1.65    3.49
   7   9  -8  200.23    6.22
  -7  -9   8  199.02    6.29
   7   9  -7   19.05    3.56
  -7  -9   7   23.81    4.00
   7   9  -6    2.98    2.67
  -7  -9   6    4.95    2.67
   7   9  -5  364.95    8.70
  -7  -9   5  374.35    8.64
   7   9  -4  313.71    8.76
  -7  -9   4  301.26    7.68
   7   9  -3    0.19    2.48
  -7  -9   3    1.21    2.41
   7   9  -2   81.47    3.68
  -7  -9   2   82.62    3.75
   7   9  -1  355.81    8.38
  -7  -9   1  350.67    9.27
   7   9   0 1413.65   25.40
  -7  -9   0 1427.43   26.54
   7   9   1  508.79   10.61
  -7  -9  -1  517.30   12.57
   7   9   2  103.26    3.94
  -7  -9  -2  103.51    4.19
   7   9   3   44.07    3.18
  -7  -9  -3   45.40    3.43
   7   9   4  643.99   13.34
  -7  -9  -4  644.37   15.24
   7   9   5  133.36    4.32
  -7  -9  -5  137.42    6.54
   7   9   6  844.15   16.45
  -7  -9  -6  825.93   23.94
   7   9   7  113.42    4.57
  -7  -9  -7  115.13    7.81
   7   9   8   35.31    3.62
  -7  -9  -8   41.98    7.18
   7   9   9    2.29    3.49
  -7  -9  -9    1.78    3.56
   7   9  10  252.36    8.32
  -7  -9 -10  226.45   10.35
   7   9  11   86.11    5.08
  -7  -9 -11   83.06    5.78
   7   9  12  141.68    5.21
  -7  -9 -12  142.88    6.79
   7   9  13    3.24    4.25
  -7  -9 -13   -2.67    5.84
   7   9  14   40.20    4.64
  -7  -9 -14   41.59    5.59
   7   9  15   15.88    5.65
  -7  -9 -15   16.45    7.68
   7   9  16   51.95    7.11
  -7  -9 -16   57.85    6.79
   7   9  17   -0.19    7.05
  -7  -9 -17    0.76    9.46
   7   9  18  171.27   11.75
  -7  -9 -18  224.61   15.75
   7   9  19   23.37    9.34
  -7  -9 -19   15.30   10.41
   7  10 -22   11.88   38.61
  -7 -10  22    5.21   21.91
   7  10 -21   48.83   34.23
  -7 -10  21   34.55   16.13
   7  10 -20   24.39   10.54
  -7 -10  20   10.61    9.46
   7  10 -19  404.96   14.92
  -7 -10  19  451.70   20.89
   7  10 -18   10.92    7.43
  -7 -10  18    6.92    6.35
   7  10 -17   25.85    6.22
  -7 -10  17   18.73    5.78
   7  10 -16   46.99    5.78
  -7 -10  16   47.18    6.48
   7  10 -15   23.37    5.08
  -7 -10  15   24.64    4.95
   7  10 -14  272.56    9.91
  -7 -10  14  256.05    9.65
   7  10 -13    1.02    3.94
  -7 -10  13   -0.57    3.81
   7  10 -12   70.68    8.70
  -7 -10  12   75.00    6.41
   7  10 -11    0.83    5.78
  -7 -10  11   -0.25    5.08
   7  10 -10  727.24   15.11
  -7 -10  10  770.42   15.81
   7  10  -9  650.72   13.27
  -7 -10   9  628.30   15.30
   7  10  -8  672.82   30.10
  -7 -10   8  677.52   15.49
   7  10  -7  754.87   14.92
  -7 -10   7  749.85   14.86
   7  10  -6   81.60    4.70
  -7 -10   6   87.70    5.08
   7  10  -5    6.29    3.05
  -7 -10   5    3.30    2.92
   7  10  -4   59.19    4.13
  -7 -10   4   53.66    4.32
   7  10  -3 1407.74   25.78
  -7 -10   3 1426.86   25.97
   7  10  -2   25.53    3.62
  -7 -10   2   18.67    3.18
   7  10  -1  410.80   10.67
  -7 -10   1  409.47    9.40
   7  10   0   29.40    3.56
  -7 -10   0   28.58    2.86
   7  10   1   32.32    3.94
  -7 -10  -1   36.77    3.24
   7  10   2  269.32    6.60
  -7 -10  -2  258.97    7.05
   7  10   3  532.73   10.99
  -7 -10  -3  557.31   17.59
   7  10   4  343.11   11.05
  -7 -10  -4  333.77    8.26
   7  10   5  364.76    8.26
  -7 -10  -5  358.16   10.35
   7  10   6   91.19    4.13
  -7 -10  -6   80.90    5.84
   7  10   7  130.94    4.57
[truncated: 307,643 more chars]
