# Supplementary material for: Crystal structure of 1,4,8,11-tetra­azonia­cyclo­tetra­decane bis­(dichromate) monohydrate from synchrotron data
Source: Acta Crystallogr E Crystallogr Commun. 2017 Apr 28;73(Pt 5):755–8. doi: 10.1107/S2056989017005771 (PMC5418799; doi:10.1107/S2056989017005771)
Supplement: Supplementary file 2 [file e-73-00755-Isup2.hkl]

data_I                                                                          
_shelx_title ' S147 in P2(1)/c (block yellow)'                                  
_shelx_refln_list_code          4                                               
_shelx_F_calc_maximum      221.51                                               
_exptl_crystal_F_000      1336.00                                               
_reflns_d_resolution_high  0.7085                                               
                                                                                
loop_                                                                           
 _space_group_symop_operation_xyz                                               
 'x, y, z'                                                                      
 '-x, y+1/2, -z+1/2'                                                            
 '-x, -y, -z'                                                                   
 'x, -y-1/2, z-1/2'                                                             
                                                                                
_cell_length_a    10.4280                                                       
_cell_length_b    13.9610                                                       
_cell_length_c    15.4900                                                       
_cell_angle_alpha  90.000                                                       
_cell_angle_beta   94.671                                                       
_cell_angle_gamma  90.000                                                       
                                                                                
_shelx_F_squared_multiplier     1.000                                           
                                                                                
loop_                                                                           
 _refln_index_h                                                                 
 _refln_index_k                                                                 
 _refln_index_l                                                                 
 _refln_F_squared_calc                                                          
 _refln_F_squared_meas                                                          
 _refln_F_squared_sigma                                                         
 _refln_observed_status                                                         
   1   0   0         35.09         32.88         2.44 o                         
   3   0   0       1031.93        634.57        15.62 o                         
   4   0   0      16455.14      18435.75       313.68 o                         
   5   0   0       1811.42       1658.27        41.04 o                         
   6   0   0        225.56         45.68         8.53 o                         
   7   0   0       1284.39       1032.92        29.90 o                         
   8   0   0        408.78        570.60        19.47 o                         
   9   0   0       6180.28       6120.64       115.26 o                         
  10   0   0       9017.29       9589.96       244.15 o                         
  11   0   0        246.73        237.97        20.08 o                         
  12   0   0       2122.34       2235.29        58.30 o                         
  13   0   0       2263.49       2168.40        58.30 o                         
  14   0   0        441.23        361.58        30.15 o                         
   1   1   0       9257.59       7787.12       106.75 o                         
   2   1   0       2217.80       1666.50       120.75 o                         
   3   1   0      34720.81      32386.49       533.51 o                         
   4   1   0       2865.76       2928.18        40.54 o                         
   5   1   0      19491.25      18456.08       222.66 o                         
   6   1   0       5760.75       6120.76       143.02 o                         
   7   1   0      21475.11      20697.41       282.83 o                         
   8   1   0        614.07        725.65        17.17 o                         
   9   1   0        918.73        983.48        20.25 o                         
  10   1   0        146.70        146.43        13.16 o                         
  11   1   0          0.49          7.59        13.21 o                         
  12   1   0          9.91         17.60        27.23 o                         
  13   1   0        169.33        141.69        19.43 o                         
  14   1   0         85.56         81.34        24.19 o                         
   0   2   0       4118.38       4308.17        88.08 o                         
   1   2   0       1995.61       1646.20        31.21 o                         
   2   2   0      37246.30      41344.56       690.64 o                         
   3   2   0       1604.81       1153.08        18.87 o                         
   4   2   0      14105.38      12391.85       162.24 o                         
   5   2   0         71.99        130.99         8.01 o                         
   6   2   0       3826.79       2971.68        46.77 o                         
   7   2   0         23.56         51.01         8.04 o                         
   8   2   0      23125.37      24756.48       315.00 o                         
   9   2   0        314.37        320.80        12.48 o                         
  10   2   0       7197.55       7194.50        98.54 o                         
  11   2   0          2.54         -5.27        12.93 o                         
  12   2   0       2964.64       2957.55        47.95 o                         
  13   2   0        444.10        452.42        21.31 o                         
  14   2   0        465.50        501.81        25.95 o                         
   1   3   0        934.92        730.05        12.99 o                         
   2   3   0       1067.63       1442.59        23.79 o                         
   3   3   0       8316.43       8202.19       117.88 o                         
   4   3   0         38.39         35.02         5.24 o                         
   5   3   0        390.11        413.47        10.32 o                         
   6   3   0        710.28        836.35        15.41 o                         
   7   3   0       4206.62       4992.77        72.54 o                         
   8   3   0       2002.07       1922.77        62.80 o                         
   9   3   0         41.37         41.01        10.72 o                         
  10   3   0        930.18        917.49        22.70 o                         
  11   3   0        144.46        185.70        13.55 o                         
  12   3   0       1087.50       1073.40        27.01 o                         
  13   3   0       2146.48       2174.74        42.39 o                         
  14   3   0        337.98        315.11        24.21 o                         
   0   4   0        160.10         11.24         3.33 o                         
   1   4   0        934.78        727.41        13.92 o                         
   2   4   0      13149.43      15119.47       269.05 o                         
   3   4   0         13.49         31.00         4.15 o                         
   4   4   0       5781.10       6475.84       129.28 o                         
   5   4   0          0.94         13.88         5.92 o                         
   6   4   0       3944.18       3712.84        51.74 o                         
   7   4   0       4094.87       4501.02        66.71 o                         
   8   4   0       4189.03       4269.88        59.17 o                         
   9   4   0        791.17        798.39        20.18 o                         
  10   4   0       1439.17       1476.62        34.69 o                         
  11   4   0        820.10        785.74        20.88 o                         
  12   4   0        183.12        136.77        27.07 o                         
  13   4   0        979.88        901.48        31.44 o                         
  14   4   0        164.33        182.20        21.83 o                         
   1   5   0       1251.66       1958.04        44.82 o                         
   2   5   0       1025.14       1106.08        23.07 o                         
   3   5   0       2347.75       2411.99       108.52 o                         
   4   5   0        300.53        345.58         8.60 o                         
   5   5   0       2396.69       2314.78        34.01 o                         
   6   5   0       2590.25       3057.25        44.28 o                         
   7   5   0       1827.39       1902.98        35.43 o                         
   8   5   0       5318.43       5359.47        71.80 o                         
   9   5   0          0.71          2.28         9.14 o                         
  10   5   0       2834.14       2787.74        42.25 o                         
  11   5   0        310.28        297.41        27.70 o                         
  12   5   0       1843.96       1811.09        36.82 o                         
  13   5   0       1269.70       1287.67        35.92 o                         
  14   5   0       1297.23       1226.60        33.01 o                         
   0   6   0      20354.02      20438.02       361.40 o                         
   1   6   0        287.78        833.23        15.44 o                         
   2   6   0       1022.55        537.22        11.04 o                         
   3   6   0        844.33        678.62        13.93 o                         
   4   6   0       8397.83       8605.60       120.93 o                         
   5   6   0      15532.45      16568.81       219.55 o                         
   6   6   0        324.49        293.71         9.35 o                         
   7   6   0       3913.03       3732.85        55.18 o                         
   8   6   0        361.00        360.54        13.82 o                         
   9   6   0       2910.05       3017.65        57.18 o                         
  10   6   0        135.04        113.87        12.42 o                         
  11   6   0        891.85        943.82        24.54 o                         
  12   6   0         12.02          8.31        16.68 o                         
  13   6   0       1595.26       1549.07        33.85 o                         
   1   7   0        859.05        595.33        14.06 o                         
   2   7   0        566.00        355.95        12.33 o                         
   3   7   0      10843.15      10048.26       158.52 o                         
   4   7   0         62.66         76.14         6.71 o                         
   5   7   0      15143.42      15099.41       186.12 o                         
   6   7   0       2845.07       3021.54        78.70 o                         
   7   7   0      14881.51      15340.87       184.39 o                         
   8   7   0         77.05         48.73        10.20 o                         
   9   7   0        323.64        365.23        20.23 o                         
  10   7   0        234.88        217.16        13.87 o                         
  11   7   0         70.63         55.46        16.16 o                         
  12   7   0        351.49        374.99        24.71 o                         
  13   7   0        204.34        154.59        24.31 o                         
   0   8   0      19957.69      20240.39       448.13 o                         
   1   8   0      17141.25      15908.43       222.15 o                         
   2   8   0       6120.49       7961.33       139.22 o                         
   3   8   0       5585.95       5800.91       130.22 o                         
   4   8   0        724.66        848.93        18.70 o                         
   5   8   0       6952.13       7305.59        96.88 o                         
   6   8   0        193.87        197.28        13.23 o                         
   7   8   0       1457.28       1335.91        27.20 o                         
   8   8   0       3829.25       4090.39        59.39 o                         
   9   8   0        439.60        413.07        19.49 o                         
  10   8   0       3484.23       3690.92        53.88 o                         
  11   8   0        471.00        420.47        20.08 o                         
  12   8   0       2455.32       2426.98        45.03 o                         
  13   8   0         11.33          9.12        19.78 o                         
   1   9   0       1020.70        802.59        14.01 o                         
   2   9   0       2631.19       3137.82        52.14 o                         
   3   9   0      26638.21      28648.35       390.84 o                         
   4   9   0       5421.71       6172.67        92.18 o                         
   5   9   0       9533.38       9538.90       130.88 o                         
   6   9   0       4678.56       4977.64        70.52 o                         
   7   9   0       6645.79       6892.82        89.06 o                         
   8   9   0       1718.82       1676.28        28.37 o                         
   9   9   0        634.01        726.79        18.93 o                         
  10   9   0       1838.08       1791.69        52.01 o                         
  11   9   0         44.50         37.20        15.97 o                         
  12   9   0         45.12         24.87        16.88 o                         
  13   9   0        941.96        930.14        29.40 o                         
   0  10   0       5424.81       5403.19       116.48 o                         
   1  10   0       3574.17       3617.99        52.85 o                         
   2  10   0       2950.66       2790.51        42.77 o                         
   3  10   0       2509.91       2523.79        68.86 o                         
   4  10   0        925.58        956.61        20.11 o                         
   5  10   0          2.30          8.49         7.21 o                         
   6  10   0       1217.86       1227.77        23.53 o                         
   7  10   0        140.26        138.50        10.68 o                         
   8  10   0       2231.95       2159.78        34.92 o                         
   9  10   0          2.49          4.69        11.08 o                         
  10  10   0       2093.83       1996.38        46.23 o                         
  11  10   0         13.19          1.66        16.02 o                         
  12  10   0        412.44        371.93        22.38 o                         
   1  11   0       1915.52       2205.76        32.94 o                         
   2  11   0       2180.26       2214.83        31.44 o                         
   3  11   0        726.25        800.95        16.62 o                         
   4  11   0       2185.00       2390.01        40.97 o                         
   5  11   0       2002.21       2163.92        42.01 o                         
   6  11   0        562.32        570.50        18.13 o                         
   7  11   0          6.39         -6.08         9.45 o                         
   8  11   0        592.65        549.75        23.61 o                         
   9  11   0        145.41        154.30        14.52 o                         
  10  11   0        652.33        633.91        19.80 o                         
  11  11   0        929.24        965.78        37.46 o                         
  12  11   0        490.50        469.10        29.54 o                         
   0  12   0       1553.59       1575.29        37.45 o                         
   1  12   0       1081.42       1005.43        27.29 o                         
   2  12   0        704.20        661.65        37.92 o                         
   3  12   0        789.43        737.44        15.26 o                         
   4  12   0        887.46        871.22        16.76 o                         
   5  12   0       3470.58       3631.44        59.00 o                         
   6  12   0        361.25        366.69        13.22 o                         
   7  12   0       4750.81       4930.22        68.19 o                         
   8  12   0         30.45         31.58        18.85 o                         
   9  12   0       5404.36       5602.58        96.32 o                         
  10  12   0        155.42        156.46        16.68 o                         
  11  12   0        588.95        571.89        25.72 o                         
   1  13   0       3110.90       3123.68        52.32 o                         
   2  13   0         26.58         38.39        10.06 o                         
   3  13   0         38.89         24.95         7.83 o                         
   4  13   0        945.77        902.63        28.33 o                         
   5  13   0        419.70        423.19        16.96 o                         
   6  13   0        942.88        986.06        19.83 o                         
   7  13   0        472.74        468.54        17.19 o                         
   8  13   0        121.94        118.71        14.82 o                         
   9  13   0       2374.62       2240.00        65.79 o                         
  10  13   0        318.68        273.76        26.16 o                         
  11  13   0        496.65        454.45        28.11 o                         
   0  14   0        673.59        619.43        20.79 o                         
   1  14   0       7631.39       7510.16       126.18 o                         
   2  14   0        748.90        705.48        21.15 o                         
   3  14   0       1038.84       1023.95        20.74 o                         
   4  14   0        877.95        891.24        19.78 o                         
   5  14   0         34.57         42.54        13.73 o                         
   6  14   0        578.43        663.84        17.43 o                         
   7  14   0        105.95         81.94        14.76 o                         
   8  14   0        667.06        729.85        23.99 o                         
   9  14   0        581.95        510.15        21.89 o                         
  10  14   0       1116.76       1185.33        32.22 o                         
   1  15   0        338.22        290.33        20.68 o                         
   2  15   0       1891.47       2032.87        48.37 o                         
   3  15   0        601.76        600.92        15.09 o                         
   4  15   0       1826.11       1894.64        33.70 o                         
   5  15   0         12.57         24.04        11.30 o                         
   6  15   0       2066.44       2163.76        36.38 o                         
   7  15   0        101.52         86.72        14.54 o                         
   8  15   0        422.30        540.84        23.57 o                         
   9  15   0         74.75         98.06        17.96 o                         
   0  16   0       1047.56       1125.34        43.11 o                         
   1  16   0       7023.44       7099.05        97.25 o                         
   2  16   0        497.40        581.48        19.55 o                         
   3  16   0       3739.30       3756.51        61.74 o                         
   4  16   0         71.22         88.99        13.76 o                         
   5  16   0        241.22        258.90        19.79 o                         
   6  16   0        177.49        185.31        16.89 o                         
   7  16   0         85.94         61.71        17.08 o                         
   8  16   0        113.88        116.18        21.64 o                         
   1  17   0         11.39         -1.17        11.22 o                         
   2  17   0        886.06        895.66        24.09 o                         
   3  17   0        509.33        500.98        17.22 o                         
   4  17   0       3176.54       3110.67        62.04 o                         
   5  17   0       2941.30       2914.52        50.94 o                         
   6  17   0       1272.81       1254.16       112.29 o                         
   7  17   0        540.53        494.77        29.02 o                         
   0  18   0       1107.00       1183.53        45.70 o                         
   1  18   0        740.70        726.36        20.30 o                         
   2  18   0       1167.98       1193.73        34.15 o                         
   3  18   0        522.46        531.55        22.15 o                         
   4  18   0       1155.87       1090.86        33.91 o                         
   5  18   0         23.69         29.12        18.05 o                         
   1  19   0         44.58         16.52        20.71 o                         
   2  19   0        291.81        250.71        19.14 o                         
   3  19   0         35.34         40.58        23.30 o                         
 -14   1   1        218.08        220.13        33.32 o                         
 -13   1   1        355.19        421.32        19.69 o                         
 -12   1   1        206.29        200.79        17.80 o                         
 -11   1   1        104.92        102.18        13.97 o                         
 -10   1   1        679.66        762.92        22.11 o                         
  -9   1   1        114.64        121.66        11.52 o                         
  -8   1   1       3185.60       3409.48        52.93 o                         
  -7   1   1        776.38        877.70        18.44 o                         
  -6   1   1       1755.74       1392.44        23.24 o                         
  -5   1   1         17.48          7.24         5.26 o                         
  -4   1   1        363.53        227.61        10.38 o                         
  -3   1   1       1190.28        466.32        12.11 o                         
  -2   1   1        191.64        202.80         5.27 o                         
  -1   1   1        104.35         30.30         2.27 o                         
   0   1   1        130.83         98.98         4.42 o                         
   1   1   1        177.30        171.64         4.60 o                         
   2   1   1       1310.57       1456.76        27.98 o                         
   3   1   1      15620.99      12299.56       266.68 o                         
   4   1   1         27.37         73.97         8.36 o                         
   5   1   1       7116.54       7451.43        95.41 o                         
   6   1   1        103.90        247.40         8.28 o                         
   7   1   1       3364.99       3840.39        58.93 o                         
   8   1   1        453.35        481.20        13.56 o                         
   9   1   1       3275.33       3391.92        50.48 o                         
  10   1   1         74.03         86.14        12.35 o                         
  11   1   1       1407.38       1411.40        26.96 o                         
  12   1   1        523.51        513.23        19.05 o                         
  13   1   1         24.68         47.02        18.39 o                         
  14   1   1        123.67        138.13        20.22 o                         
 -14   2   1         32.95         44.34        18.91 o                         
 -13   2   1        435.85        427.37        40.19 o                         
 -12   2   1         44.58         21.14        14.61 o                         
 -11   2   1        891.92        903.60        29.41 o                         
 -10   2   1       3508.46       3545.88        53.80 o                         
  -9   2   1         27.50         23.11         9.04 o                         
  -8   2   1       4071.50       4239.70        61.11 o                         
  -7   2   1          0.21         10.93         7.86 o                         
  -6   2   1       9694.40      10856.36       145.73 o                         
  -5   2   1       1308.42        945.81        17.18 o                         
  -4   2   1      18064.02      15976.35       205.07 o                         
  -3   2   1        295.27        480.96         9.26 o                         
  -2   2   1      37121.22      37303.09       847.91 o                         
  -1   2   1        698.44        555.82         9.33 o                         
   0   2   1      17734.20      16865.20       404.75 o                         
   1   2   1        208.21        235.16         5.78 o                         
   2   2   1      21324.83      18429.33       215.62 o                         
   3   2   1      15742.02      17929.38       302.14 o                         
   4   2   1       2809.20       1721.16        28.46 o                         
   5   2   1      11279.52       9647.67       122.72 o                         
   6   2   1        100.54        230.47         9.75 o                         
   7   2   1       2915.87       3057.34        45.99 o                         
   8   2   1         63.09         70.76         9.51 o                         
   9   2   1       1489.97       1501.61        26.61 o                         
  10   2   1        207.28        248.48        13.82 o                         
  11   2   1        728.04        659.97        20.84 o                         
  12   2   1         47.78         48.85        18.71 o                         
  13   2   1        656.31        694.40        22.27 o                         
  14   2   1         36.27         38.09        20.93 o                         
 -14   3   1        487.43        437.54        31.97 o                         
 -13   3   1          1.37        -10.24        18.07 o                         
 -12   3   1        682.40        677.15        22.71 o                         
 -11   3   1        178.69        164.76        22.06 o                         
 -10   3   1        491.41        462.82        16.72 o                         
  -9   3   1        729.16        797.32        21.40 o                         
  -8   3   1         24.17         19.53         8.28 o                         
  -7   3   1        694.24        721.66        16.71 o                         
  -6   3   1       2243.95       2371.87        56.51 o                         
  -5   3   1       3500.63       3586.90        57.94 o                         
  -4   3   1       1185.25       1433.30        23.66 o                         
  -3   3   1         35.70         45.33         3.66 o                         
  -2   3   1       5976.13       5755.66        73.39 o                         
  -1   3   1        504.03        817.06        17.40 o                         
   0   3   1       6207.67       5752.70        80.16 o                         
   1   3   1         34.77         29.58         3.16 o                         
   2   3   1       3027.57       2904.02        44.40 o                         
   3   3   1       5852.74       6399.13        81.37 o                         
   4   3   1       3597.74       3426.36        47.19 o                         
   5   3   1       8397.63       8003.46       164.32 o                         
   6   3   1         66.26         25.31        19.91 o                         
   7   3   1       3377.51       3559.70        54.38 o                         
   8   3   1        356.45        424.07        19.80 o                         
   9   3   1        352.86        381.28        13.66 o                         
  10   3   1          4.92         -2.81        11.22 o                         
  11   3   1        261.87        274.88        15.60 o                         
  12   3   1        228.39        254.45        22.04 o                         
  13   3   1         68.77         81.97        17.65 o                         
  14   3   1          2.56          5.93        23.39 o                         
 -14   4   1        459.27        479.51        25.09 o                         
 -13   4   1        275.10        285.79        22.98 o                         
 -12   4   1        700.19        663.76        29.43 o                         
 -11   4   1       2066.69       2194.23        37.54 o                         
 -10   4   1       3579.28       3588.22        59.51 o                         
  -9   4   1        286.48        284.84        13.88 o                         
  -8   4   1       4224.20       3877.49        53.30 o                         
  -7   4   1       1858.80       1661.82        26.79 o                         
  -6   4   1       2853.87       2783.24        70.23 o                         
  -5   4   1      10276.50      10319.05       138.89 o                         
  -3   4   1      21826.79      21025.15       268.83 o                         
  -2   4   1        174.42         37.17         3.46 o                         
  -1   4   1       5608.94       5856.50       122.94 o                         
   0   4   1        141.42        242.61         9.30 o                         
   1   4   1       2104.48       1951.69        28.40 o                         
   2   4   1          5.18         12.17         3.15 o                         
   3   4   1        769.14        422.66         9.08 o                         
   4   4   1        178.06        141.62         6.63 o                         
   5   4   1         38.18        106.19         6.99 o                         
   6   4   1       2206.56       1847.76        31.89 o                         
   7   4   1         89.94         94.29         8.91 o                         
   8   4   1       5114.07       5291.62        82.78 o                         
   9   4   1        770.46        920.98        20.90 o                         
  10   4   1       1263.24       1221.23        48.03 o                         
  11   4   1       1038.02       1070.04        24.83 o                         
  12   4   1        667.30        681.63        22.28 o                         
  13   4   1       1004.85       1070.95        30.15 o                         
  14   4   1        370.70        369.27        24.13 o                         
 -14   5   1          0.60         -5.95        24.01 o                         
 -13   5   1        232.34        285.97        21.40 o                         
 -12   5   1          7.55         16.43        14.29 o                         
 -11   5   1         12.95         17.71        12.90 o                         
 -10   5   1        493.82        434.49        17.64 o                         
  -9   5   1        781.06        779.37        17.64 o                         
  -8   5   1        638.47        768.83        17.50 o                         
  -7   5   1        465.00        597.68        15.51 o                         
  -6   5   1       7523.83       8305.33       107.82 o                         
  -5   5   1       1989.32       2112.53        35.15 o                         
  -4   5   1       8363.43       8646.33       136.70 o                         
  -3   5   1       9296.05       8523.99       115.88 o                         
  -2   5   1       1392.56       1595.05        25.63 o                         
  -1   5   1       5470.85       4856.07        70.49 o                         
   0   5   1        700.98        518.58        23.05 o                         
   1   5   1        707.21        727.41        13.99 o                         
   2   5   1       3716.76       3180.17        49.69 o                         
   3   5   1       4041.18       3857.64        77.68 o                         
   4   5   1       4060.34       4270.04        66.93 o                         
   5   5   1        958.71        884.90        21.04 o                         
   6   5   1       1521.16       1924.59        30.42 o                         
   7   5   1        539.22        526.19        14.32 o                         
   8   5   1        751.56        819.68        17.98 o                         
   9   5   1        224.16        240.45        14.07 o                         
  10   5   1        139.56        156.08        20.84 o                         
  11   5   1        280.60        283.36        20.75 o                         
  12   5   1         10.07          8.11        15.60 o                         
  13   5   1          0.26        -14.30        17.75 o                         
  14   5   1         49.25         44.46        25.80 o                         
 -14   6   1        113.19        125.32        30.22 o                         
 -13   6   1        101.31         78.19        21.72 o                         
 -12   6   1        859.72        816.09        25.16 o                         
 -11   6   1        163.40        191.93        16.44 o                         
 -10   6   1       1061.08        964.93        23.96 o                         
  -9   6   1        407.46        365.53        16.90 o                         
  -8   6   1       1490.28       1628.89        29.05 o                         
  -7   6   1         22.60         51.40         9.46 o                         
  -6   6   1       5961.19       5813.48        89.22 o                         
  -5   6   1          1.14         15.19         6.10 o                         
  -4   6   1       2877.58       2906.51        42.19 o                         
  -3   6   1       7726.79       7173.03       105.64 o                         
  -2   6   1        935.65       1135.14        19.62 o                         
  -1   6   1        682.13        436.16         9.37 o                         
   0   6   1        362.16        560.62        10.86 o                         
   1   6   1       5129.78       3638.91        48.23 o                         
   2   6   1       1907.29       2412.37        34.44 o                         
   3   6   1      10601.85       9864.11       143.59 o                         
   4   6   1        214.57        185.45        10.81 o                         
   5   6   1       1734.15       1658.72        30.48 o                         
   6   6   1       3319.60       3355.77        46.73 o                         
   7   6   1         11.39         15.66         7.41 o                         
   8   6   1        672.03        791.31        21.32 o                         
   9   6   1        435.14        464.94        14.86 o                         
  10   6   1        353.73        336.02        17.62 o                         
  11   6   1       1198.55       1160.50        29.96 o                         
  12   6   1          6.11         -2.84        15.69 o                         
  13   6   1       1150.33       1086.89        31.19 o                         
 -13   7   1       2132.30       2331.93        59.94 o                         
 -12   7   1          0.01         -3.32        19.57 o                         
 -11   7   1        738.46        783.46        22.55 o                         
 -10   7   1         22.79         37.40        12.16 o                         
  -9   7   1        252.92        267.12        12.81 o                         
  -8   7   1       2882.34       2992.97        46.03 o                         
  -7   7   1          0.89          8.49         8.23 o                         
  -6   7   1       1254.96       1234.14        42.88 o                         
  -5   7   1        997.41       1003.23        18.53 o                         
  -4   7   1       1421.71       1516.33        43.53 o                         
  -3   7   1        476.32        455.24        15.83 o                         
  -2   7   1        181.04        257.78         8.18 o                         
  -1   7   1        991.62        799.85        21.82 o                         
   0   7   1       1138.63       2250.36        41.84 o                         
   1   7   1       2418.31       2693.18        88.78 o                         
   2   7   1       6678.40       5939.00        88.15 o                         
   3   7   1        149.50        126.43         6.73 o                         
   4   7   1      13044.40      12883.92       173.18 o                         
   5   7   1         35.06         30.94         6.53 o                         
   6   7   1       3992.52       4267.58       128.50 o                         
   7   7   1        812.71        750.53        16.16 o                         
   8   7   1        562.26        631.87        17.90 o                         
   9   7   1        277.59        279.94        14.07 o                         
  10   7   1       4097.35       4421.53        60.64 o                         
  11   7   1        321.69        335.16        18.19 o                         
  12   7   1        684.37        671.90        22.38 o                         
  13   7   1        150.94        132.51        22.47 o                         
 -13   8   1         86.79        110.03        21.95 o                         
 -12   8   1          1.05          8.75        18.71 o                         
 -11   8   1        261.20        206.07        18.93 o                         
 -10   8   1        102.89         89.98        14.98 o                         
  -9   8   1         10.47         12.41        11.93 o                         
  -8   8   1        878.02        920.01        19.94 o                         
  -7   8   1         64.21         72.03        10.80 o                         
  -6   8   1        121.24        154.21        10.21 o                         
  -5   8   1        548.54        566.76        15.61 o                         
  -4   8   1        122.44         73.87         6.44 o                         
  -3   8   1       4870.10       4513.80        65.67 o                         
  -2   8   1       1553.54       1443.54        23.99 o                         
  -1   8   1       9403.25       9958.29       123.78 o                         
   0   8   1        895.04        787.40        14.45 o                         
   1   8   1        394.12        519.25        19.95 o                         
   2   8   1       4707.45       4553.94        70.62 o                         
   3   8   1      12539.47      14205.97       187.67 o                         
   4   8   1      10655.16      11448.79       140.33 o                         
   5   8   1       6069.30       6557.48       100.03 o                         
   6   8   1       4215.19       4482.88        60.91 o                         
   7   8   1       3059.99       3440.50        69.20 o                         
   8   8   1        947.19        933.70        37.93 o                         
   9   8   1          2.44         10.57        12.17 o                         
  10   8   1        417.65        400.23        19.43 o                         
  11   8   1          7.76         17.15        16.72 o                         
  12   8   1        310.62        256.70        23.46 o                         
  13   8   1         57.60         46.82        22.40 o                         
 -13   9   1         11.01         28.45        23.12 o                         
 -12   9   1        724.54        697.24        22.69 o                         
 -11   9   1         29.51          6.29        15.15 o                         
 -10   9   1         93.86        107.27        14.26 o                         
  -9   9   1        335.48        338.51        14.40 o                         
  -8   9   1         57.63         46.92        12.33 o                         
  -7   9   1       1764.65       1699.28        29.88 o                         
  -6   9   1         66.61         83.54        11.09 o                         
  -5   9   1       7704.64       7990.20       109.08 o                         
  -4   9   1       4363.93       3626.46        60.24 o                         
  -3   9   1       1133.30       1137.12        20.98 o                         
  -2   9   1       1956.37       1460.27        23.46 o                         
  -1   9   1       1332.23       1195.37        22.13 o                         
   0   9   1        112.88        150.64        12.63 o                         
   1   9   1        124.85        141.46         6.24 o                         
   2   9   1        946.62        840.44        18.56 o                         
   3   9   1       1392.55       1357.48        25.58 o                         
   4   9   1        767.34        861.82        17.57 o                         
   5   9   1       2150.44       2178.78        36.51 o                         
   6   9   1         58.37         40.55         8.66 o                         
   7   9   1       2401.29       2465.86        39.02 o                         
   8   9   1        111.35        120.98        13.01 o                         
   9   9   1       1092.94       1019.13        21.65 o                         
  10   9   1         25.55         29.11        13.21 o                         
  11   9   1        487.29        504.54        21.48 o                         
  12   9   1          2.10          3.23        20.22 o                         
 -12  10   1       1441.78       1541.11        34.26 o                         
 -11  10   1       2681.08       2804.03        54.16 o                         
 -10  10   1        793.03        804.40        20.77 o                         
  -9  10   1       4511.08       4749.87        68.26 o                         
  -8  10   1        770.47        856.93        21.72 o                         
  -7  10   1       1696.96       1970.45        33.89 o                         
  -6  10   1       1450.31       1549.61        34.47 o                         
  -5  10   1       8052.08       8778.45       117.84 o                         
  -4  10   1         23.99         13.53         7.58 o                         
  -3  10   1       7590.63       6853.33        86.90 o                         
  -2  10   1          1.06          1.94         5.15 o                         
  -1  10   1       2004.72       2139.31        36.86 o                         
   0  10   1       1552.17       1951.28        65.64 o                         
   1  10   1        722.17        632.30        13.27 o                         
   2  10   1       2160.50       2239.29        35.90 o                         
   3  10   1        383.01        343.35        13.71 o                         
   4  10   1         24.46          9.72         9.44 o                         
   5  10   1        580.44        477.84        13.61 o                         
   6  10   1         90.47         93.00        13.70 o                         
   7  10   1        153.65        168.23        11.99 o                         
   8  10   1        651.21        651.76        17.84 o                         
   9  10   1        101.49         70.91        14.46 o                         
  10  10   1       1337.78       1377.41        32.57 o                         
  11  10   1        845.24        935.30        27.54 o                         
  12  10   1       3122.42       3221.13        71.81 o                         
 -12  11   1        476.36        480.34        28.12 o                         
 -11  11   1        973.84        960.13        25.31 o                         
 -10  11   1        724.39        757.65        23.71 o                         
  -9  11   1        940.69       1020.92        24.13 o                         
  -8  11   1          0.53         -5.22        13.21 o                         
  -7  11   1       1064.99       1135.11        22.07 o                         
  -6  11   1        686.44        713.91        24.96 o                         
  -5  11   1       3145.88       3142.42        49.20 o                         
  -4  11   1       2555.23       2808.19        45.38 o                         
  -3  11   1       2023.33       2035.95        36.30 o                         
  -2  11   1       2682.48       2629.71        40.68 o                         
  -1  11   1       1214.77       1237.04        20.48 o                         
   0  11   1       4944.28       5100.42        76.96 o                         
   1  11   1        152.51        184.29         9.80 o                         
   2  11   1       8687.39       9006.08       144.84 o                         
   3  11   1       2087.45       2131.04        37.13 o                         
   4  11   1        370.02        423.48        13.57 o                         
   5  11   1       2902.00       2760.32        46.49 o                         
   6  11   1         25.93         18.56        11.87 o                         
   7  11   1       1166.58       1171.96        26.62 o                         
   8  11   1          2.21          3.31        10.92 o                         
   9  11   1        782.06        840.28        21.33 o                         
  10  11   1        199.40        199.93        21.39 o                         
  11  11   1        189.02        191.02        19.51 o                         
  12  11   1          0.34         11.81        23.13 o                         
 -11  12   1          4.38          4.05        20.30 o                         
 -10  12   1         63.79         51.78        15.49 o                         
  -9  12   1         82.05         72.33        13.94 o                         
  -8  12   1        177.08        138.76        16.29 o                         
  -7  12   1        773.86        731.23        49.19 o                         
  -6  12   1        154.12        150.50        15.36 o                         
  -5  12   1        461.53        458.42        13.78 o                         
  -4  12   1        803.23        800.02        19.02 o                         
  -3  12   1        890.84        809.46        17.36 o                         
  -2  12   1       1398.13       1370.31        49.12 o                         
  -1  12   1        341.39        282.20        10.30 o                         
   0  12   1       1529.63       1584.78        27.55 o                         
   1  12   1        156.04        116.92        10.10 o                         
   2  12   1       3952.22       3923.60        71.31 o                         
   3  12   1       2289.53       2237.21        76.08 o                         
   4  12   1       2492.09       2539.81        79.93 o                         
   5  12   1        435.25        381.94        13.82 o                         
   6  12   1        609.50        622.66        15.61 o                         
   7  12   1          8.05          5.88         9.02 o                         
   8  12   1        423.85        421.63        16.51 o                         
   9  12   1          0.02          3.30        13.01 o                         
  10  12   1        498.27        463.30        21.40 o                         
  11  12   1         42.79         45.10        18.06 o                         
 -11  13   1        266.88        296.87        23.42 o                         
 -10  13   1         56.74         42.80        19.10 o                         
  -9  13   1        187.01        176.47        17.01 o                         
  -8  13   1         63.41         72.29        14.79 o                         
  -7  13   1         11.84         20.62        11.94 o                         
  -6  13   1         41.09         14.53         9.95 o                         
  -5  13   1        193.58        198.84        12.55 o                         
  -4  13   1        590.11        683.60        23.90 o                         
  -3  13   1        524.85        606.75        16.69 o                         
  -2  13   1       2776.86       3028.24        55.41 o                         
  -1  13   1        489.78        527.98        15.01 o                         
   0  13   1        903.86        974.44        19.83 o                         
   1  13   1          9.86         11.82         8.01 o                         
   2  13   1         21.15         27.60         8.28 o                         
   3  13   1         71.62         74.83        16.72 o                         
   4  13   1       1702.51       1756.44        33.33 o                         
   5  13   1        541.53        500.36        18.12 o                         
   6  13   1       1107.72       1159.08        22.07 o                         
   7  13   1        862.78        842.80        34.73 o                         
   8  13   1       2142.75       2142.80        37.73 o                         
   9  13   1        261.90        286.80        16.68 o                         
  10  13   1       3879.78       4021.65        64.89 o                         
 -10  14   1          0.54         20.23        18.05 o                         
  -9  14   1          1.09          6.82        16.56 o                         
  -8  14   1          0.36          3.85        16.36 o                         
  -7  14   1        804.47        790.32        23.74 o                         
  -6  14   1        430.04        356.62        17.17 o                         
  -5  14   1        738.55        820.62        21.62 o                         
  -4  14   1        299.27        318.38        13.39 o                         
  -3  14   1       2100.36       2231.01       142.44 o                         
  -2  14   1        342.16        353.02        12.47 o                         
  -1  14   1       6009.28       6155.01        85.76 o                         
   0  14   1       1787.38       1673.85        32.13 o                         
   1  14   1       5637.12       5678.80        86.06 o                         
   2  14   1        858.50        787.05        24.51 o                         
   3  14   1       4212.32       4223.82        74.48 o                         
   4  14   1         33.39         33.84        10.69 o                         
   5  14   1       1224.82       1192.16        26.14 o                         
   6  14   1        391.03        414.35        16.07 o                         
   7  14   1        439.74        426.69        16.77 o                         
   8  14   1        131.17        132.26        16.29 o                         
   9  14   1          5.89         22.84        18.45 o                         
  10  14   1        394.12        383.58        22.69 o                         
  -9  15   1        118.22        103.40        19.92 o                         
  -8  15   1          6.36         22.73        15.59 o                         
  -7  15   1         65.24         80.69        15.99 o                         
  -6  15   1        136.20        188.97        14.63 o                         
  -5  15   1       1076.24       1018.49        21.10 o                         
  -4  15   1        236.98        222.11        12.16 o                         
  -3  15   1        913.25        963.71        43.70 o                         
  -2  15   1         91.28        117.27        12.30 o                         
  -1  15   1       1515.28       1530.68        30.84 o                         
   0  15   1        339.93        333.46        14.47 o                         
   1  15   1        402.98        419.95        13.98 o                         
   2  15   1        160.01        148.63        15.36 o                         
   3  15   1        612.00        633.89        28.77 o                         
   4  15   1        220.33        235.92        16.44 o                         
   5  15   1        274.68        282.20        14.18 o                         
   6  15   1       1146.74       1115.71        29.10 o                         
   7  15   1         63.80         65.48        17.20 o                         
   8  15   1        933.35        930.17        24.55 o                         
   9  15   1         92.04         78.54        21.08 o                         
  -8  16   1       2349.48       2468.14        46.15 o                         
  -7  16   1       1298.02       1273.82        32.15 o                         
  -6  16   1        920.74        888.74        26.93 o                         
  -5  16   1         98.90        128.28        14.63 o                         
  -4  16   1        448.38        419.97        29.38 o                         
  -3  16   1        104.00        121.96        13.53 o                         
  -2  16   1        482.47        494.15        19.12 o                         
  -1  16   1         31.27         34.78        15.79 o                         
   0  16   1        287.68        285.27        14.96 o                         
   1  16   1         11.68          2.41        10.39 o                         
   2  16   1         60.62         61.07        10.54 o                         
   3  16   1        462.87        505.02        22.90 o                         
   4  16   1        171.91        171.46        13.53 o                         
   5  16   1         47.06         42.29        13.47 o                         
   6  16   1        333.47        308.36        17.69 o                         
   7  16   1        107.11        127.23        24.65 o                         
   8  16   1        114.42         65.40        22.17 o                         
  -7  17   1        308.99        308.93        22.49 o                         
  -6  17   1          1.01         -3.84        16.94 o                         
  -5  17   1        181.09        183.12        21.41 o                         
  -4  17   1        542.57        556.06        21.48 o                         
  -3  17   1          8.84          2.83        16.11 o                         
  -2  17   1         69.98         68.17        22.83 o                         
  -1  17   1        345.96        346.21        16.34 o                         
   0  17   1         94.57        124.98        20.82 o                         
   1  17   1         89.91         97.78        12.58 o                         
   2  17   1        222.01        243.62        17.51 o                         
   3  17   1        125.70        116.37        13.52 o                         
   4  17   1        553.73        593.86        20.14 o                         
   5  17   1         11.16         17.96        22.80 o                         
   6  17   1          0.12          5.89        19.42 o                         
   7  17   1          1.51         -0.42        20.04 o                         
  -5  18   1       1407.76       1346.97        37.34 o                         
  -4  18   1       1078.64       1079.03        31.34 o                         
  -3  18   1        468.22        431.92        19.40 o                         
  -2  18   1       1827.56       1805.92        35.83 o                         
  -1  18   1          0.17          2.71        13.76 o                         
   0  18   1        921.63        901.68        25.93 o                         
   1  18   1          0.43         -0.23        13.74 o                         
   2  18   1       1355.74       1329.72        32.20 o                         
   3  18   1        178.29        157.27        24.84 o                         
   4  18   1        595.91        575.76        25.27 o                         
   5  18   1        171.43        222.72        23.21 o                         
  -3  19   1        101.19        107.23        28.90 o                         
  -2  19   1        166.84        174.43        19.56 o                         
  -1  19   1        516.90        409.37        21.39 o                         
   0  19   1          9.87          7.49        19.60 o                         
   1  19   1        676.35        630.65        27.23 o                         
   2  19   1        104.89         82.29        20.66 o                         
   3  19   1        432.63        456.11        23.02 o                         
 -14   0   2       1140.52       1157.48        42.36 o                         
 -13   0   2         79.28         35.88        26.78 o                         
 -12   0   2          4.12         -5.80        22.80 o                         
 -11   0   2        290.84        273.31        19.79 o                         
 -10   0   2        145.48        147.28        20.08 o                         
  -9   0   2        943.90        992.40        28.94 o                         
  -8   0   2        462.20        306.65        17.65 o                         
  -7   0   2       2256.16       2154.10        48.33 o                         
  -6   0   2        178.60        119.29        15.82 o                         
  -5   0   2        968.48        461.57        16.20 o                         
  -4   0   2       1640.96        575.78        19.01 o                         
  -3   0   2       1989.00       1103.10        36.92 o                         
  -2   0   2      25707.44      24327.76       461.78 o                         
  -1   0   2          0.26         54.75         3.35 o                         
   0   0   2      16827.99      16845.30       317.39 o                         
   1   0   2        309.46        120.53         5.48 o                         
   3   0   2          1.01          4.89         6.08 o                         
   4   0   2       1224.44        623.19        17.72 o                         
   5   0   2       3772.32       3676.92        70.91 o                         
   6   0   2      10647.08      13873.48       284.64 o                         
   7   0   2       1789.34       1969.31        41.58 o                         
   8   0   2       3456.50       3633.68        70.20 o                         
   9   0   2       1588.60       1592.16        40.61 o                         
  10   0   2        241.39        214.83        19.79 o                         
  11   0   2       4946.07       5201.93        99.72 o                         
  12   0   2       1807.09       1819.12        56.11 o                         
  13   0   2       1078.78       1048.07        38.67 o                         
  14   0   2       1848.01       1928.10        66.80 o                         
 -14   1   2        870.84        890.83        50.26 o                         
 -13   1   2        954.32        942.35        25.96 o                         
 -12   1   2        159.23        157.25        17.19 o                         
 -11   1   2        563.10        537.41        20.45 o                         
 -10   1   2        302.45        318.78        20.54 o                         
  -9   1   2       3786.17       3744.04        52.67 o                         
  -8   1   2        104.50        175.40        10.87 o                         
  -7   1   2       1444.80       1268.18        42.60 o                         
  -6   1   2        356.92        317.66        20.09 o                         
  -5   1   2        574.91        512.36        12.84 o                         
  -4   1   2       8780.93       8245.74       110.24 o                         
  -3   1   2      11871.82       9535.48       117.09 o                         
  -2   1   2        666.78        373.85         9.17 o                         
  -1   1   2       3371.92       2733.54        47.98 o                         
   0   1   2         15.04         29.64         1.82 o                         
   1   1   2       4194.72       3713.85       113.48 o                         
   2   1   2       1136.80       1018.91        19.80 o                         
   3   1   2        514.25        869.68        15.45 o                         
   4   1   2        307.33        224.57         7.94 o                         
   5   1   2       1338.83       1190.04        21.23 o                         
   6   1   2       4031.64       3726.91        53.30 o                         
   7   1   2      19353.90      20310.91       246.91 o                         
   8   1   2        416.85        546.03        15.61 o                         
   9   1   2       9146.79       9252.36       140.56 o                         
  10   1   2         36.08         58.61        16.43 o                         
  11   1   2       1329.56       1310.84        27.16 o                         
  12   1   2        249.06        240.13        15.72 o                         
  13   1   2        533.32        643.83        26.46 o                         
  14   1   2        429.90        402.53        22.06 o                         
 -14   2   2         15.30         11.56        20.19 o                         
 -13   2   2        561.19        625.49        39.72 o                         
 -12   2   2        142.30        142.14        15.82 o                         
 -11   2   2       1149.64       1178.36        28.06 o                         
 -10   2   2       2434.85       2423.74        49.35 o                         
  -9   2   2       1538.40       1505.77        28.83 o                         
  -8   2   2       5132.56       5602.87       144.38 o                         
  -7   2   2       1946.59       1919.83        78.12 o                         
  -6   2   2      14580.48      13651.56       178.67 o                         
  -5   2   2         25.95          7.43         5.69 o                         
  -4   2   2        101.00         30.74         4.80 o                         
  -3   2   2         75.65        117.69         5.24 o                         
  -2   2   2      31553.60      34063.61       421.06 o                         
  -1   2   2       2685.34       1849.59        26.13 o                         
   0   2   2       5114.74       4155.80        65.52 o                         
   1   2   2        160.31        153.23         6.38 o                         
   2   2   2         26.10         19.49         3.22 o                         
   3   2   2       4499.12       4081.20        57.70 o                         
   4   2   2      20578.30      21421.22       276.19 o                         
   5   2   2         51.17         78.78         6.66 o                         
   6   2   2       5264.36       4575.52        66.70 o                         
   7   2   2         64.83         44.86        10.95 o                         
   8   2   2          1.82          7.15         9.12 o                         
   9   2   2        750.52        820.36        18.05 o                         
  10   2   2       2014.79       2019.63        48.71 o                         
  11   2   2        447.65        465.16        17.66 o                         
  12   2   2        193.16        175.50        16.81 o                         
  13   2   2        545.19        482.84        22.89 o                         
  14   2   2       1305.06       1355.59        33.18 o                         
 -14   3   2        226.88        200.79        23.56 o                         
 -13   3   2       1109.98       1057.14        26.58 o                         
 -12   3   2        970.23       1038.25        26.03 o                         
 -11   3   2       3915.12       4161.88        69.26 o                         
 -10   3   2        650.39        559.50        20.23 o                         
  -9   3   2       4276.30       4384.23        65.07 o                         
  -8   3   2       3759.32       3492.86        48.93 o                         
  -7   3   2        256.02        186.19         9.75 o                         
  -6   3   2       6011.71       5675.48        88.84 o                         
  -5   3   2       3536.26       3925.18        86.96 o                         
  -4   3   2       1001.87        517.26        12.63 o                         
  -3   3   2      17709.36      17983.95       232.23 o                         
  -2   3   2       2645.13       2557.57        37.98 o                         
   0   3   2        534.49        645.93        11.79 o                         
   2   3   2       2339.21       1804.66        27.51 o                         
   3   3   2       1610.33       1481.79        22.73 o                         
   4   3   2       5387.80       6423.83       583.93 o                         
   5   3   2        437.77        209.05         9.03 o                         
   6   3   2       1675.46       1747.47        29.71 o                         
   7   3   2          1.28         14.99         6.88 o                         
   8   3   2        797.37        827.20        17.99 o                         
   9   3   2       1601.92       1857.02        32.88 o                         
  10   3   2        424.77        457.51        15.40 o                         
  11   3   2        607.04        615.16        19.01 o                         
  12   3   2         58.70         53.88        16.24 o                         
  13   3   2          3.22         -2.99        15.60 o                         
  14   3   2         16.41          8.22        20.00 o                         
 -14   4   2        984.81        923.40        33.74 o                         
 -13   4   2        833.40        823.42        28.14 o                         
 -12   4   2         14.52          4.07        19.47 o                         
 -11   4   2        752.64        753.16        22.77 o                         
 -10   4   2        687.70        711.12        20.84 o                         
  -9   4   2         67.46         63.44        10.33 o                         
  -8   4   2       8011.61       7739.16       105.42 o                         
  -7   4   2        749.10        734.63        17.13 o                         
  -6   4   2      39003.65      40757.29       478.71 o                         
  -5   4   2       1022.82       1531.64        24.09 o                         
  -4   4   2      25942.92      25314.88       323.24 o                         
  -3   4   2        383.98        487.48        10.11 o                         
  -2   4   2      29148.29      26193.22       838.35 o                         
  -1   4   2       6900.46       6325.77        90.20 o                         
   0   4   2       1111.62        915.56        16.22 o                         
   1   4   2       2115.47       2230.17        43.48 o                         
   2   4   2       3258.67       2024.45        30.49 o                         
   3   4   2       4240.30       3860.73        58.97 o                         
   4   4   2       2198.40       1735.74        28.87 o                         
   5   4   2          1.37         27.13         5.04 o                         
   6   4   2       6619.08       6187.09       133.46 o                         
   7   4   2       1513.94       1633.20        43.01 o                         
   8   4   2       3593.25       3530.03        52.42 o                         
   9   4   2        298.03        320.78        14.73 o                         
  10   4   2        276.24        244.76        19.03 o                         
  11   4   2          7.71          6.56        12.88 o                         
  12   4   2        513.56        534.09        19.81 o                         
  13   4   2        411.48        362.90        22.89 o                         
  14   4   2        216.06        149.99        22.48 o                         
 -14   5   2        130.96        134.82        21.62 o                         
 -13   5   2       3033.30       3028.65        54.25 o                         
 -12   5   2        455.50        447.29        18.30 o                         
 -11   5   2       4775.38       5000.37        98.14 o                         
 -10   5   2        349.57        323.77        14.74 o                         
  -9   5   2      10021.58      10649.53       206.89 o                         
  -8   5   2        365.20        452.34        13.77 o                         
  -7   5   2       3203.26       3423.31        52.77 o                         
  -6   5   2        120.32         78.46         8.84 o                         
  -5   5   2        119.28        168.23         8.66 o                         
  -4   5   2        281.46        310.20         8.47 o                         
  -3   5   2      29470.48      32623.26       423.88 o                         
  -2   5   2        524.52        402.43         8.28 o                         
  -1   5   2      18738.41      19490.38       245.88 o                         
   0   5   2      12160.00       9648.05       134.97 o                         
   1   5   2       6865.32       8250.08       129.49 o                         
   2   5   2        194.98         28.82         3.15 o                         
   3   5   2        294.70        280.93         7.60 o                         
   4   5   2       4109.62       3581.24        95.42 o                         
   5   5   2       1619.11       1835.71        30.44 o                         
   6   5   2       1214.00       1057.76        19.51 o                         
   7   5   2       7369.14       7698.63       104.75 o                         
   8   5   2       1402.64       1464.91        30.05 o                         
   9   5   2       5633.99       5977.34        80.84 o                         
  10   5   2         18.70          8.36        11.18 o                         
  11   5   2       2182.77       2148.00        43.02 o                         
  12   5   2       1039.47       1027.62        26.03 o                         
  13   5   2       1040.78        991.25        26.37 o                         
  14   5   2        435.55        406.36        23.35 o                         
 -14   6   2       1953.52       2044.83        42.06 o                         
 -13   6   2          6.82          2.62        20.39 o                         
 -12   6   2       2044.18       2141.78        38.92 o                         
 -11   6   2        673.52        701.62        25.13 o                         
 -10   6   2          1.23          4.14        11.26 o                         
  -9   6   2        148.39        144.96        20.22 o                         
  -8   6   2       2113.13       2360.70        38.99 o                         
  -7   6   2       2976.79       3373.47        48.38 o                         
  -6   6   2       5318.11       5611.47        96.62 o                         
  -5   6   2       9787.46       9455.65       130.41 o                         
  -4   6   2       3211.85       3243.78        54.04 o                         
  -3   6   2      16974.79      19047.92       357.11 o                         
  -2   6   2         78.97          4.03         6.23 o                         
  -1   6   2        278.93        253.60         6.86 o                         
   0   6   2       9356.38       9562.92       135.78 o                         
   1   6   2       1002.02       1561.13        25.34 o                         
   2   6   2      29698.08      32169.60       428.91 o                         
   3   6   2         33.35         43.03         4.23 o                         
   4   6   2      18169.70      16707.11       215.50 o                         
   5   6   2        191.15         99.56         8.24 o                         
   6   6   2      13493.67      14305.40       188.48 o                         
   7   6   2        244.00        244.34         9.90 o                         
   8   6   2       1056.25       1119.85        21.87 o                         
   9   6   2        606.51        595.72        22.54 o                         
  10   6   2        235.13        243.72        16.24 o                         
  11   6   2       1876.97       1858.20        42.57 o                         
  12   6   2        100.57         84.78        18.96 o                         
  13   6   2       1467.97       1467.11        38.49 o                         
 -13   7   2        444.35        362.43        23.26 o                         
 -12   7   2        214.87        176.41        22.21 o                         
 -11   7   2        306.44        233.76        17.61 o                         
 -10   7   2         17.83          6.91        13.22 o                         
  -9   7   2       1490.21       1509.03        29.84 o                         
  -8   7   2        600.51        657.35        16.62 o                         
  -7   7   2          1.44          0.75         7.86 o                         
  -6   7   2         91.05        116.58        10.33 o                         
  -5   7   2        986.99        772.68        16.77 o                         
  -4   7   2       2987.16       3043.95        44.68 o                         
  -3   7   2        377.47        189.89         7.00 o                         
  -2   7   2        255.46        344.30         8.98 o                         
  -1   7   2          4.30          6.31         3.94 o                         
   0   7   2       1073.16        849.48        15.33 o                         
   1   7   2       4346.94       3918.47        83.05 o                         
   2   7   2       3220.78       2984.48        47.86 o                         
   3   7   2       1243.63       1305.12        21.85 o                         
   4   7   2          3.93         17.46         8.05 o                         
   5   7   2       4773.09       4425.48        93.30 o                         
   6   7   2       2922.90       3016.45        43.63 o                         
   7   7   2       5120.20       5072.40        67.18 o                         
   8   7   2       1111.59       1164.00        26.35 o                         
   9   7   2       2772.41       2857.83        42.53 o                         
  10   7   2          0.84         -3.62        10.97 o                         
  11   7   2        741.49        732.57        20.57 o                         
  12   7   2        219.47        180.44        25.42 o                         
  13   7   2        202.22        187.43        47.46 o                         
 -13   8   2       1009.65        992.64        27.57 o                         
 -12   8   2          2.20          0.01        17.01 o                         
 -11   8   2       1147.30       1161.89        28.22 o                         
 -10   8   2        202.48        204.69        19.74 o                         
  -9   8   2        445.40        506.08        15.18 o                         
  -8   8   2        398.80        441.13        27.40 o                         
  -7   8   2         36.05         72.29         9.76 o                         
  -6   8   2       6007.15       6065.88        95.73 o                         
  -5   8   2        731.96        633.73        14.78 o                         
  -4   8   2        686.51        645.72        14.56 o                         
  -3   8   2       2568.33       2437.10        39.82 o                         
  -2   8   2       1979.64       2259.28        33.97 o                         
  -1   8   2        728.78        762.15        15.63 o                         
   0   8   2       2485.70       3136.83        47.65 o                         
   1   8   2       5923.27       6166.42        86.32 o                         
   2   8   2       6616.71       6958.20       210.97 o                         
   3   8   2      24358.42      25034.20       315.75 o                         
   4   8   2       5725.06       6584.29        85.20 o                         
   5   8   2       3212.61       3230.14        60.38 o                         
   6   8   2         61.58         74.02         9.57 o                         
   7   8   2        124.78        145.13        11.87 o                         
   8   8   2          4.31         14.52        12.77 o                         
   9   8   2       1669.20       1603.48        28.57 o                         
  10   8   2       1746.62       1811.78        68.65 o                         
  11   8   2        923.91        854.04        24.80 o                         
  12   8   2       2510.10       2588.93        86.40 o                         
  13   8   2       1754.91       1563.95        50.61 o                         
 -13   9   2        217.35        201.37        24.15 o                         
 -12   9   2        137.55        162.27        21.36 o                         
 -11   9   2        606.60        570.01        31.36 o                         
 -10   9   2        613.18        607.74        21.77 o                         
  -9   9   2        588.86        604.33        33.95 o                         
  -8   9   2        602.25        647.32        20.30 o                         
  -7   9   2        328.28        393.21        12.59 o                         
  -6   9   2       1769.59       1760.13        40.31 o                         
  -5   9   2       1457.94       1511.91        30.83 o                         
  -4   9   2          0.72          6.23        22.20 o                         
  -3   9   2       3374.90       3006.60        45.16 o                         
  -2   9   2       1395.32       1544.36        26.05 o                         
  -1   9   2       4096.87       4355.36        96.73 o                         
   0   9   2        154.85        378.79         9.02 o                         
   1   9   2         44.43         14.01         5.80 o                         
   2   9   2       2436.98       2126.46        33.88 o                         
   3   9   2        904.41        796.80        15.58 o                         
   4   9   2       3022.96       3035.96        44.97 o                         
   5   9   2        159.33        194.31        10.74 o                         
   6   9   2       5783.55       6128.35       101.18 o                         
   7   9   2        465.18        495.62        13.76 o                         
   8   9   2       6498.23       6538.62        87.60 o                         
   9   9   2        173.79        159.83        15.06 o                         
  10   9   2       3343.30       3417.21        67.02 o                         
  11   9   2          0.29         -1.42        17.79 o                         
  12   9   2       1565.42       1485.90        36.37 o                         
 -12  10   2        135.15        130.36        31.63 o                         
 -11  10   2       1005.87        968.07        28.47 o                         
 -10  10   2          0.91         -3.66        16.29 o                         
  -9  10   2          0.60        -10.70        13.01 o                         
  -8  10   2        183.81        209.46        19.64 o                         
  -7  10   2         86.42        106.31        16.43 o                         
  -6  10   2       2736.82       2667.46        43.99 o                         
  -5  10   2        949.97        918.55        21.13 o                         
  -4  10   2       1611.72       1770.03        26.97 o                         
  -3  10   2         91.82         70.22         6.44 o                         
  -2  10   2        392.21        438.58        10.43 o                         
  -1  10   2       2057.58       1971.92        30.99 o                         
   0  10   2        132.14         78.48         6.41 o                         
   1  10   2       1482.47       1569.85        33.89 o                         
   2  10   2         11.90         25.52         5.68 o                         
   3  10   2        461.20        559.50        12.66 o                         
   4  10   2       3596.61       3531.44        57.63 o                         
   5  10   2        426.92        454.24        11.73 o                         
   6  10   2       1728.12       1727.16        31.45 o                         
   7  10   2       1257.13       1270.32        24.85 o                         
   8  10   2        239.28        232.28        12.98 o                         
   9  10   2         29.36         38.01        14.82 o                         
  10  10   2        952.61        920.54        38.23 o                         
  11  10   2        322.57        322.89        24.65 o                         
  12  10   2        404.57        368.47        27.43 o                         
 -12  11   2       1347.17       1092.29        36.93 o                         
 -11  11   2        660.03        665.86        29.37 o                         
 -10  11   2       1266.22       1204.50        31.49 o                         
  -9  11   2       1835.90       1919.02        72.62 o                         
  -8  11   2        763.28        708.78        36.83 o                         
  -7  11   2        105.13        109.98        11.17 o                         
  -6  11   2        806.33        822.43        17.55 o                         
  -5  11   2       2126.71       2122.54        36.05 o                         
  -4  11   2       1422.39       1432.27        24.84 o                         
  -3  11   2        175.29        275.81        11.93 o                         
  -2  11   2       3915.64       4194.88        69.09 o                         
  -1  11   2         56.04         51.46         6.00 o                         
   0  11   2       8536.78       8467.08       115.06 o                         
   1  11   2       4406.71       4545.95        62.44 o                         
   2  11   2       1846.08       2033.23        60.46 o                         
   3  11   2        543.89        548.60        13.88 o                         
   4  11   2       1053.75       1186.85        21.72 o                         
   5  11   2        281.58        240.36        11.94 o                         
   6  11   2        278.41        315.28        24.18 o                         
   7  11   2        535.25        575.01        17.04 o                         
   8  11   2        255.72        282.10        13.42 o                         
   9  11   2        578.32        700.50        22.31 o                         
  10  11   2       1805.06       1631.24        36.02 o                         
  11  11   2       1261.12       1331.88        36.03 o                         
 -11  12   2        299.21        291.23        20.82 o                         
 -10  12   2        252.80        245.16        24.20 o                         
  -9  12   2       1603.89       1669.70        31.04 o                         
  -8  12   2         91.95         64.54        11.82 o                         
  -7  12   2       4465.29       4713.94        72.35 o                         
  -6  12   2        543.85        584.97        16.25 o                         
  -5  12   2       5147.53       5488.69        74.33 o                         
  -4  12   2       1400.42       1471.93        54.76 o                         
  -3  12   2       7802.68       7990.39       109.71 o                         
  -2  12   2       1773.38       1785.67        48.99 o                         
  -1  12   2       3434.37       3302.83        63.42 o                         
   0  12   2         61.09         38.36         6.33 o                         
   1  12   2       1778.23       1710.20        28.13 o                         
   2  12   2       4002.86       3825.65        67.93 o                         
   3  12   2         22.77         14.93         6.19 o                         
   4  12   2       2977.16       2994.43        60.79 o                         
   5  12   2         12.14         12.53         8.01 o                         
   6  12   2       1512.46       1504.63        48.94 o                         
   7  12   2         94.88         91.07        13.01 o                         
   8  12   2       1253.38       1303.67        36.12 o                         
   9  12   2          1.78          5.04        14.90 o                         
  10  12   2        532.77        535.71        21.81 o                         
  11  12   2         33.47         42.14        19.01 o                         
 -11  13   2       1469.82       1446.42        35.02 o                         
 -10  13   2       1889.19       1841.68        47.43 o                         
  -9  13   2       2357.19       2312.86        42.66 o                         
  -8  13   2        266.65        246.66        14.52 o                         
  -7  13   2       2105.84       1965.73        32.71 o                         
  -6  13   2        328.67        348.20        14.47 o                         
  -5  13   2        379.78        390.50        13.01 o                         
  -4  13   2        110.82         92.95         9.95 o                         
  -3  13   2         24.15         18.93         9.86 o                         
  -2  13   2       2371.22       2480.00        48.42 o                         
  -1  13   2       1614.33       1606.90        31.27 o                         
   0  13   2       3833.56       3918.81        57.02 o                         
   1  13   2        680.66        671.81        16.00 o                         
   2  13   2       3025.22       3236.77        48.56 o                         
   3  13   2       4221.47       4133.29        91.20 o                         
   4  13   2       1285.61       1304.76        36.59 o                         
   5  13   2          2.15          0.10         8.47 o                         
   6  13   2         34.88         21.54        12.60 o                         
   7  13   2         16.53         17.34        11.82 o                         
   8  13   2        208.90        198.10        19.17 o                         
   9  13   2        111.17        105.67        16.03 o                         
  10  13   2         73.45         39.07        19.18 o                         
 -10  14   2        150.59        128.74        26.36 o                         
  -9  14   2         92.90         64.91        19.76 o                         
  -8  14   2         76.28         87.24        16.33 o                         
  -7  14   2        276.78        235.25        14.19 o                         
  -6  14   2       1645.33       1744.78        30.95 o                         
  -5  14   2        861.74        850.78        32.28 o                         
  -4  14   2       2153.82       2185.00        34.62 o                         
  -3  14   2       1528.94       1596.57        29.30 o                         
  -2  14   2       1082.15       1110.89        21.33 o                         
  -1  14   2          5.52         17.83        10.43 o                         
   0  14   2         87.04         66.66         9.51 o                         
   1  14   2       1021.88       1016.42        34.60 o                         
   2  14   2        203.69        176.23        11.82 o                         
   3  14   2       3555.67       3470.39        56.37 o                         
   4  14   2        180.85        207.44        11.62 o                         
   5  14   2       1565.82       1481.79        28.98 o                         
   6  14   2          6.22          1.33        11.51 o                         
   7  14   2       1822.25       1753.50        61.17 o                         
   8  14   2         44.40         50.07        13.87 o                         
   9  14   2        444.43        447.65        21.89 o                         
  10  14   2        265.22        246.00        22.79 o                         
  -9  15   2         25.25          5.59        16.78 o                         
  -8  15   2       1505.70       1621.02        31.91 o                         
  -7  15   2         49.49         28.40        15.41 o                         
  -6  15   2        960.15        928.75        42.33 o                         
  -5  15   2        185.22        185.38        19.17 o                         
  -4  15   2        425.05        434.33        15.42 o                         
  -3  15   2       2056.91       2046.69        42.34 o                         
  -2  15   2        509.82        556.20        16.22 o                         
  -1  15   2        406.19        411.68        21.62 o                         
   0  15   2        292.24        336.04        13.08 o                         
   1  15   2        857.92        868.97        22.51 o                         
   2  15   2         10.51          6.68         8.37 o                         
   3  15   2        258.97        295.86        12.85 o                         
   4  15   2        651.96        665.00        18.88 o                         
   5  15   2         12.20         10.42        14.18 o                         
   6  15   2       2293.48       2397.40        44.62 o                         
   7  15   2          2.26        -16.06        14.91 o                         
   8  15   2       3769.96       3810.94        59.25 o                         
   9  15   2          2.04         -4.45        22.36 o                         
  -8  16   2        199.15        154.51        24.99 o                         
  -7  16   2        415.63        413.10        23.14 o                         
  -6  16   2        128.33        106.34        19.36 o                         
  -5  16   2        355.09        324.55        15.82 o                         
  -4  16   2        610.40        564.96        26.49 o                         
  -3  16   2        143.68        103.87        13.69 o                         
  -2  16   2        762.70        702.41        19.41 o                         
  -1  16   2        244.43        234.09        21.75 o                         
   0  16   2         83.92        108.25        11.68 o                         
   1  16   2        988.29        956.18        22.83 o                         
   2  16   2        128.35         92.60        10.75 o                         
   3  16   2       3368.94       3370.45        57.74 o                         
   4  16   2          6.42         -5.06        12.09 o                         
   5  16   2       3771.95       3650.55        54.49 o                         
   6  16   2        454.40        413.32        23.29 o                         
   7  16   2        697.50        653.98        28.63 o                         
   8  16   2        747.45        701.62        27.66 o                         
  -7  17   2         10.53          8.96        23.61 o                         
  -6  17   2        344.64        320.82        20.53 o                         
  -5  17   2        193.16        206.70        16.34 o                         
  -4  17   2        414.46        400.34        20.23 o                         
  -3  17   2        130.64        150.50        14.47 o                         
  -2  17   2       4331.15       4261.21        64.48 o                         
  -1  17   2        262.58        239.26        17.95 o                         
   0  17   2       4151.14       4039.51        64.95 o                         
   1  17   2        252.29        292.15        14.70 o                         
   2  17   2       1421.82       1379.47        33.40 o                         
   3  17   2       1368.75       1326.08        31.58 o                         
   4  17   2          0.79         -0.05        13.24 o                         
   5  17   2       1204.43       1178.23        33.64 o                         
   6  17   2       2898.63       2684.29        65.20 o                         
   7  17   2       2366.29       2297.69        79.97 o                         
  -5  18   2       3432.42       3590.53        82.52 o                         
  -4  18   2        224.54        269.79        26.02 o                         
  -3  18   2       1792.77       1818.90        52.76 o                         
  -2  18   2        125.61        123.79        15.05 o                         
  -1  18   2         34.71         24.39        17.58 o                         
   0  18   2        147.13        143.91        15.21 o                         
   1  18   2        191.79        183.38        18.85 o                         
   2  18   2        346.32        333.75        15.72 o                         
   3  18   2       1780.82       1685.38        60.53 o                         
   4  18   2        224.73        199.75        19.66 o                         
   5  18   2       1547.59       1501.62        36.82 o                         
  -3  19   2        200.53        191.25        31.69 o                         
  -2  19   2       2172.36       2079.90        45.83 o                         
  -1  19   2        165.94        169.83        25.32 o                         
   0  19   2       3536.85       3439.05        60.46 o                         
   1  19   2        142.86        182.83        21.61 o                         
   2  19   2       1690.79       1666.96        59.90 o                         
   3  19   2         37.66         22.46        16.46 o                         
 -14   1   3        216.27        230.63        24.09 o                         
 -13   1   3         28.99         39.85        16.02 o                         
 -12   1   3       1171.67       1125.09        28.79 o                         
 -11   1   3         10.02          0.05        12.36 o                         
 -10   1   3       3106.10       3011.60        49.70 o                         
  -9   1   3       1971.27       1715.83        31.02 o                         
  -8   1   3       3212.73       3195.63        45.17 o                         
  -7   1   3       6769.34       6964.78        91.79 o                         
  -6   1   3       4719.99       4875.60        84.84 o                         
  -5   1   3        837.62        547.66        11.94 o                         
  -4   1   3       5826.73       5627.47        74.76 o                         
  -3   1   3      12243.04      11748.63       168.16 o                         
  -2   1   3       1029.04       1054.06        19.35 o                         
  -1   1   3      13691.20      10825.76       170.61 o                         
   0   1   3       1466.37       1182.53        26.02 o                         
   1   1   3      14680.91      14247.11       194.24 o                         
   2   1   3        889.25        587.19         9.84 o                         
   3   1   3       2349.29       1787.91        30.76 o                         
   4   1   3       4519.59       5405.35        87.01 o                         
   5   1   3       1674.00       1220.94        20.11 o                         
   6   1   3        192.27        263.58         9.05 o                         
   7   1   3       3684.87       3406.93        52.69 o                         
   8   1   3          4.39         12.31        10.09 o                         
   9   1   3       4005.15       3964.60        91.39 o                         
  10   1   3       1405.69       1413.73        32.38 o                         
  11   1   3        233.57        227.95        28.75 o                         
  12   1   3        562.24        601.71        30.90 o                         
  13   1   3        205.93        217.92        22.90 o                         
  14   1   3        820.42        803.66        27.33 o                         
 -14   2   3        163.05        217.33        27.91 o                         
 -13   2   3        208.07        224.91        19.33 o                         
 -12   2   3        611.03        671.97        21.64 o                         
 -11   2   3        378.98        354.90        19.57 o                         
 -10   2   3        853.01        823.45        75.11 o                         
  -9   2   3       1797.71       1907.41        53.44 o                         
  -8   2   3      15961.17      16058.54       208.96 o                         
  -7   2   3       6544.73       7538.66       107.58 o                         
  -6   2   3      10694.55       9793.83       245.01 o                         
  -5   2   3       1374.52       1516.04        26.37 o                         
  -4   2   3       3104.73       3774.00        62.38 o                         
  -3   2   3        375.66        337.50         8.85 o                         
  -2   2   3       1199.27        999.75        16.08 o                         
  -1   2   3       1890.23       1809.07        56.25 o                         
   0   2   3      26007.63      21907.92       514.68 o                         
   1   2   3       2072.43       2482.76        37.51 o                         
   2   2   3         67.88         59.48         3.98 o                         
   3   2   3       7497.98       7557.99        95.39 o                         
   4   2   3       1008.96        789.58        23.97 o                         
   5   2   3       9274.99      11330.08       141.68 o                         
   6   2   3          7.09          6.25         5.59 o                         
   7   2   3       2945.48       3185.25        45.29 o                         
   8   2   3         25.57         52.29         8.28 o                         
   9   2   3       2969.64       3053.35        45.13 o                         
  10   2   3       1352.79       1392.13        27.99 o                         
  11   2   3        450.76        458.94        18.43 o                         
  12   2   3        870.35        941.07        31.99 o                         
  13   2   3         56.09         27.49        17.10 o                         
  14   2   3         45.82         34.97        23.88 o                         
 -14   3   3        756.96        777.49        27.78 o                         
 -13   3   3          8.57         10.75        31.18 o                         
 -12   3   3        569.72        490.88        21.23 o                         
 -11   3   3        259.94        273.24        19.46 o                         
 -10   3   3        250.83        226.49        27.53 o                         
  -9   3   3         70.10         58.72        10.69 o                         
  -8   3   3       2861.17       2664.55        47.00 o                         
  -7   3   3          6.89          7.15         7.21 o                         
  -6   3   3       2456.58       2888.16        42.82 o                         
  -5   3   3       7450.41       6925.65       141.61 o                         
  -4   3   3       3433.16       4223.53        57.27 o                         
  -3   3   3       6571.15       6678.55        86.37 o                         
  -2   3   3        414.15        553.98        11.19 o                         
  -1   3   3       3399.16       4112.79        66.55 o                         
   0   3   3      12743.85      10195.15       151.86 o                         
   1   3   3       1060.71       1460.98       128.84 o                         
   2   3   3      49064.82      48632.33      5340.15 o                         
   3   3   3       1453.03       1769.17        96.10 o                         
   4   3   3      12259.52      13827.02       253.22 o                         
   5   3   3        175.13        205.95        10.33 o                         
   6   3   3       5299.91       5920.09        78.00 o                         
   7   3   3         66.80         40.52         8.09 o                         
   8   3   3       1282.22       1380.47        37.08 o                         
   9   3   3          3.96          3.35        12.93 o                         
  10   3   3         46.13         47.15        13.00 o                         
  11   3   3         27.54         26.82        13.29 o                         
  12   3   3        688.13        711.16        24.93 o                         
  13   3   3         90.46         79.90        23.28 o                         
  14   3   3        190.88        148.27        21.73 o                         
 -14   4   3          0.78        -11.19        21.50 o                         
 -13   4   3        843.06        811.80        25.19 o                         
 -12   4   3        319.79        305.19        28.15 o                         
 -11   4   3        104.41        116.05        15.38 o                         
 -10   4   3         33.30         37.29        13.42 o                         
  -9   4   3       1325.88       1330.87        25.99 o                         
  -8   4   3       2452.43       2704.73        40.24 o                         
  -7   4   3       1600.01       1514.42        24.70 o                         
  -6   4   3       1312.07       1045.50        65.62 o                         
  -5   4   3       8589.59       8278.80       112.37 o                         
  -4   4   3          2.57         13.43         4.84 o                         
  -3   4   3        808.11        700.35        14.03 o                         
  -2   4   3        663.26       1106.03        23.18 o                         
  -1   4   3        223.27        611.45        12.14 o                         
   0   4   3      22267.45      20926.51       348.00 o                         
   1   4   3         42.00         27.57         8.67 o                         
   3   4   3       1159.11       1341.63        24.96 o                         
   4   4   3       1770.64       1713.59        28.48 o                         
   5   4   3       1103.87        846.06        30.37 o                         
   6   4   3        414.04        529.63        12.78 o                         
   7   4   3        202.98        189.20        10.00 o                         
   8   4   3         22.83         20.96         8.06 o                         
   9   4   3        232.01        240.59        16.28 o                         
  10   4   3         27.05         11.01        11.57 o                         
  11   4   3         10.72          5.25        14.94 o                         
  12   4   3         17.72         40.53        14.29 o                         
  13   4   3         51.16         46.47        19.79 o                         
  14   4   3        574.76        537.49        29.07 o                         
 -14   5   3        431.62        458.45        25.59 o                         
 -13   5   3        298.32        303.64        21.09 o                         
 -12   5   3        655.91        644.17        26.78 o                         
 -11   5   3         11.85          0.26        14.19 o                         
 -10   5   3         28.33         28.33        13.06 o                         
  -9   5   3         28.08         21.92        10.48 o                         
  -8   5   3        489.55        466.20        15.61 o                         
  -7   5   3        947.58        925.85        17.69 o                         
  -6   5   3        202.53        152.74         8.71 o                         
  -5   5   3       3708.00       3212.09        59.97 o                         
  -4   5   3       1322.17       1591.03        27.10 o                         
  -3   5   3      13630.45      13163.87       187.13 o                         
  -2   5   3       1731.60       1408.99        23.28 o                         
  -1   5   3       5927.85       4696.80        97.79 o                         
   0   5   3        605.75        487.75        12.51 o                         
   1   5   3      16976.53      14293.68       242.81 o                         
   2   5   3       1666.60       2514.55        39.61 o                         
   3   5   3       8570.80       7248.51        98.38 o                         
   4   5   3      16417.50      15859.05       224.67 o                         
   5   5   3      12698.22      13172.27       179.19 o                         
   6   5   3        545.36        464.36        13.09 o                         
   7   5   3       3747.09       3655.86        55.56 o                         
   8   5   3        186.09        184.95        15.97 o                         
   9   5   3        630.06        592.68        17.12 o                         
  10   5   3         32.58         33.53        13.89 o                         
  11   5   3         29.15         19.31        14.06 o                         
  12   5   3          8.82         13.70        16.19 o                         
  13   5   3        127.73        123.05        20.63 o                         
 -13   6   3       1096.77       1020.23        27.96 o                         
 -12   6   3         16.43         23.30        19.76 o                         
 -11   6   3         72.06         84.14        14.45 o                         
 -10   6   3       1218.42       1270.93        27.89 o                         
  -9   6   3        552.59        574.35        16.26 o                         
  -8   6   3       2820.90       2881.19        44.96 o                         
  -7   6   3        327.47        383.36        13.23 o                         
  -6   6   3      10277.12      10848.71       155.05 o                         
  -5   6   3       1600.00       1898.81        29.44 o                         
  -4   6   3      14429.44      14465.41       194.92 o                         
  -3   6   3       1012.97        880.70        16.38 o                         
  -2   6   3       3202.60       3589.51        53.58 o                         
  -1   6   3       9041.61       8112.08       109.30 o                         
   0   6   3        105.30         90.58         3.33 o                         
   1   6   3       2086.17       1780.74        53.65 o                         
   2   6   3       1149.65       1003.35        20.54 o                         
   3   6   3         42.61         10.03         3.33 o                         
   4   6   3       3199.39       3325.14        49.50 o                         
   5   6   3        341.95        412.73        12.17 o                         
   6   6   3       2138.97       2202.11        59.92 o                         
   7   6   3         18.71         30.38         8.23 o                         
   8   6   3       4942.63       4861.10       141.02 o                         
   9   6   3        239.75        244.34        18.99 o                         
  10   6   3       1491.08       1550.67        34.62 o                         
  11   6   3         91.96         95.30        14.92 o                         
  12   6   3        688.29        668.10        29.57 o                         
  13   6   3        492.93        462.42        22.81 o                         
 -13   7   3       1871.41       1811.19        42.85 o                         
 -12   7   3        594.89        598.79        49.33 o                         
 -11   7   3       4736.46       4948.89        75.55 o                         
 -10   7   3        178.25        201.06        18.26 o                         
  -9   7   3       1304.00       1377.14        26.41 o                         
  -8   7   3       1057.93       1253.48        27.79 o                         
  -7   7   3       1798.10       2114.56        33.44 o                         
  -6   7   3        762.16        821.83        32.46 o                         
  -5   7   3        138.81        288.35        10.51 o                         
  -4   7   3       8213.95       8299.24       106.45 o                         
  -3   7   3        625.49        824.22        16.36 o                         
  -2   7   3       6088.56       5818.49        82.10 o                         
  -1   7   3       3774.68       4968.31        65.10 o                         
   0   7   3       3356.05       3227.09        50.22 o                         
   1   7   3       2169.61       2011.19        34.27 o                         
   2   7   3       2034.92       2648.47        79.13 o                         
   3   7   3        858.35        796.50        17.15 o                         
   4   7   3       4787.07       4423.77        60.02 o                         
   5   7   3       2510.45       2564.79        43.00 o                         
   6   7   3       5766.75       5826.47        88.64 o                         
   7   7   3        341.39        390.60        12.48 o                         
   8   7   3       1197.65       1319.10        60.66 o                         
   9   7   3        856.44        808.60        19.75 o                         
  10   7   3       1716.45       1839.61        34.82 o                         
  11   7   3        436.28        473.38        21.87 o                         
  12   7   3       2187.90       2283.94        41.16 o                         
  13   7   3       1199.38       1281.23        37.06 o                         
 -13   8   3        927.53        917.12        29.17 o                         
 -12   8   3        107.98        119.68        16.86 o                         
 -11   8   3       1532.20       1602.38        32.21 o                         
 -10   8   3         28.38         19.29        17.63 o                         
  -9   8   3        100.21        105.50        12.01 o                         
  -8   8   3          7.32         -0.06        12.62 o                         
  -7   8   3        137.69        182.64        12.13 o                         
  -6   8   3       4543.52       4507.65        65.96 o                         
  -5   8   3       2884.59       3204.21        49.95 o                         
  -4   8   3       1999.35       2111.41        33.90 o                         
  -3   8   3        985.64       1046.03        23.20 o                         
  -2   8   3        314.76        530.19        30.90 o                         
  -1   8   3        131.39        328.93         9.61 o                         
   0   8   3          1.23          0.31         4.10 o                         
   1   8   3        643.93        637.58        13.57 o                         
   2   8   3       2854.92       2506.41        41.74 o                         
   3   8   3          1.14          6.25         5.15 o                         
   4   8   3       1520.65       1419.64        49.00 o                         
   5   8   3       6823.01       7482.07       103.37 o                         
   6   8   3        655.07        672.50        15.00 o                         
   7   8   3        705.56        716.66        40.68 o                         
   8   8   3        398.12        497.56        34.25 o                         
   9   8   3       2106.91       2087.23        33.78 o                         
  10   8   3        968.17        922.06        23.76 o                         
  11   8   3        401.27        374.32        19.19 o                         
  12   8   3        425.40        398.63        21.32 o                         
  13   8   3        109.49        107.33        25.69 o                         
 -13   9   3         84.62         54.75        20.32 o                         
 -12   9   3          2.24          5.64        16.88 o                         
 -11   9   3         18.42         14.84        17.89 o                         
 -10   9   3        520.90        488.65        20.52 o                         
  -9   9   3        221.42        164.47        15.54 o                         
  -8   9   3       1015.88        898.29        19.69 o                         
  -7   9   3          2.39          3.39         8.28 o                         
  -6   9   3       1909.21       1909.31        35.24 o                         
  -5   9   3       1346.77       1432.10        24.49 o                         
  -4   9   3       1066.56        989.34        22.80 o                         
  -3   9   3       3251.28       3528.53        69.92 o                         
  -2   9   3       8223.62       7817.98       148.66 o                         
  -1   9   3         85.60        130.32         6.79 o                         
   0   9   3       2414.49       1757.59        85.26 o                         
   1   9   3        991.26       1101.88        23.72 o                         
   2   9   3       5293.97       5139.22        93.50 o                         
   3   9   3         13.75         35.58         4.40 o                         
   4   9   3       5816.78       5674.17        84.05 o                         
   5   9   3        334.61        366.14         9.89 o                         
   6   9   3        787.00        894.96        19.67 o                         
   7   9   3        246.45        214.18        11.18 o                         
   8   9   3         54.17         86.72        13.87 o                         
   9   9   3        357.22        375.35        38.82 o                         
  10   9   3        104.04        102.48        15.99 o                         
  11   9   3        162.46        150.21        18.33 o                         
  12   9   3        260.12        255.87        22.17 o                         
 -12  10   3        109.33        156.16        21.62 o                         
 -11  10   3          9.71          1.81        18.62 o                         
 -10  10   3         18.15         37.41        14.51 o                         
  -9  10   3        553.75        603.17        21.51 o                         
  -8  10   3         48.80         49.66        14.31 o                         
  -7  10   3       6566.34       6872.53        88.72 o                         
  -6  10   3         89.59         98.97         9.72 o                         
  -5  10   3      10326.28      11097.74       149.40 o                         
  -4  10   3       1783.33       1980.68        30.50 o                         
  -3  10   3      20143.02      22251.08       263.87 o                         
  -2  10   3        379.83        501.97        12.43 o                         
  -1  10   3      19299.88      18776.50       244.40 o                         
   0  10   3         72.54         93.90         5.77 o                         
   1  10   3       5973.79       5891.43        90.62 o                         
   2  10   3          5.41         13.61        10.49 o                         
   3  10   3        611.52        632.94        14.72 o                         
   4  10   3        296.15        226.26        11.26 o                         
   5  10   3        772.76        874.89        23.92 o                         
   6  10   3          5.13         10.13        10.49 o                         
   7  10   3       2487.02       2597.76        59.14 o                         
   8  10   3        160.01        164.22        12.55 o                         
   9  10   3       3503.78       3688.68        57.89 o                         
  10  10   3        709.32        712.51        21.20 o                         
  11  10   3       3842.67       3769.97        62.87 o                         
  12  10   3        417.39        425.45        23.02 o                         
 -12  11   3        805.88        745.57        34.53 o                         
 -11  11   3         93.79         75.91        19.74 o                         
 -10  11   3       1499.13       1491.29        36.75 o                         
  -9  11   3       1272.56       1311.66        27.73 o                         
  -8  11   3        123.37        109.70        12.47 o                         
  -7  11   3         39.34         39.03        13.39 o                         
  -6  11   3        244.85        287.69        11.52 o                         
  -5  11   3        119.17         99.69        10.68 o                         
  -4  11   3        877.42        949.13        26.82 o                         
  -3  11   3        311.28        294.68        29.84 o                         
  -2  11   3       5207.71       5543.97        85.84 o                         
  -1  11   3       1268.07       1050.94        19.69 o                         
   0  11   3      18360.26      18749.96       288.93 o                         
   1  11   3        246.23        234.99        24.35 o                         
   2  11   3      20560.19      21243.33       365.65 o                         
   3  11   3          1.05          1.44         7.10 o                         
   4  11   3      12325.29      12996.65       182.66 o                         
   5  11   3        148.95        169.98         9.91 o                         
   6  11   3       2377.36       2527.35        51.01 o                         
   7  11   3          2.67         11.63         8.88 o                         
   8  11   3       1092.38       1241.48        31.70 o                         
   9  11   3         87.27         84.68        16.73 o                         
  10  11   3          1.23         10.20        24.48 o                         
  11  11   3         67.63         59.26        17.17 o                         
 -11  12   3         22.30         18.99        20.02 o                         
 -10  12   3         25.80         26.98        18.45 o                         
  -9  12   3         82.00         82.29        15.05 o                         
  -8  12   3          5.53         -1.42        12.21 o                         
  -7  12   3          6.81         18.19        10.64 o                         
  -6  12   3        472.26        420.43        14.83 o                         
  -5  12   3        765.72        678.40        17.13 o                         
  -4  12   3         21.37         16.88         8.40 o                         
  -3  12   3       4823.72       4460.02        69.25 o                         
  -2  12   3          1.54         -6.12         7.28 o                         
  -1  12   3        920.17       1071.75        23.26 o                         
   0  12   3         52.03         60.26         7.80 o                         
   1  12   3       1798.77       1845.43        36.59 o                         
   2  12   3        741.27        723.85        33.96 o                         
   3  12   3        308.14        351.66         9.57 o                         
   4  12   3       1264.93       1279.66        48.18 o                         
   5  12   3       1767.65       1796.46        38.06 o                         
   6  12   3        121.50        113.65        16.89 o                         
   7  12   3       2167.34       2196.07        38.65 o                         
   8  12   3         80.41         82.32        13.20 o                         
   9  12   3       1490.57       1508.22        41.14 o                         
  10  12   3        146.19        147.06        18.49 o                         
  11  12   3        158.23        180.12        23.24 o                         
 -11  13   3       1536.00       1614.20        39.24 o                         
 -10  13   3       1478.36       1583.10        35.58 o                         
  -9  13   3       1057.90       1177.77        28.95 o                         
  -8  13   3       2443.52       2475.77        40.44 o                         
  -7  13   3       2793.69       2819.06        42.24 o                         
  -6  13   3       1214.19       1209.99        25.08 o                         
  -5  13   3         39.25         28.30         9.74 o                         
  -4  13   3        796.73        775.71        16.25 o                         
  -3  13   3        807.58        807.85        16.26 o                         
  -2  13   3        162.50        153.70         9.39 o                         
  -1  13   3         89.80         74.55        11.48 o                         
   0  13   3        211.41        187.31        10.43 o                         
   1  13   3        732.09        745.87        18.73 o                         
   2  13   3         91.67         79.65         8.92 o                         
   3  13   3       1255.54       1301.49        38.63 o                         
   4  13   3        128.44        131.96        11.86 o                         
   5  13   3        101.29        117.94        15.21 o                         
   6  13   3        711.58        703.97        20.57 o                         
   7  13   3         27.83         20.13        12.51 o                         
   8  13   3        389.33        439.13        20.03 o                         
   9  13   3        473.97        490.12        26.70 o                         
  10  13   3       1317.77       1337.28        35.27 o                         
 -10  14   3        788.33        715.64        27.78 o                         
  -9  14   3        834.58        896.23        27.43 o                         
  -8  14   3        733.12        673.30        46.61 o                         
  -7  14   3        343.43        410.91        18.63 o                         
  -6  14   3        637.04        588.88        18.29 o                         
  -5  14   3        288.45        294.48        14.46 o                         
  -4  14   3        920.96        907.92        33.65 o                         
  -3  14   3        139.70        138.79        11.48 o                         
  -2  14   3        220.69        264.58        13.30 o                         
  -1  14   3        514.86        509.34        14.60 o                         
   0  14   3        194.70        199.19        11.17 o                         
   1  14   3         64.02         55.56        13.91 o                         
   2  14   3        462.20        412.52        14.14 o                         
   3  14   3         99.56         85.82        18.07 o                         
   4  14   3        838.40        802.97        23.06 o                         
   5  14   3        368.43        312.86        12.95 o                         
   6  14   3        471.43        472.02        17.63 o                         
   7  14   3        328.95        320.76        18.90 o                         
   8  14   3       1446.99       1486.08        55.92 o                         
   9  14   3          0.14         -1.23        17.31 o                         
  -9  15   3        517.92        429.00        35.93 o                         
  -8  15   3         37.45         34.92        15.99 o                         
  -7  15   3         23.83         24.65        18.84 o                         
  -6  15   3        601.56        590.66        23.44 o                         
  -5  15   3        232.32        205.12        16.89 o                         
  -4  15   3        209.48        184.86        11.72 o                         
  -3  15   3       2216.56       2257.26        46.05 o                         
  -2  15   3         15.63         15.98        10.31 o                         
  -1  15   3       1657.69       1788.12        35.37 o                         
   0  15   3          0.12          4.53         8.23 o                         
   1  15   3       5085.55       5163.05        90.82 o                         
   2  15   3         48.73         61.08        12.31 o                         
   3  15   3       3156.02       3030.81        54.58 o                         
   4  15   3         99.66         81.31        11.59 o                         
   5  15   3       2758.52       2731.09        53.42 o                         
   6  15   3         35.26         28.97        13.62 o                         
   7  15   3        634.10        675.12        22.61 o                         
   8  15   3          0.49          3.00        20.32 o                         
   9  15   3          1.86         -1.54        20.74 o                         
  -8  16   3        734.11        750.89        27.28 o                         
  -7  16   3         97.58        148.51        16.98 o                         
  -6  16   3       1287.97       1366.22        29.93 o                         
  -5  16   3         32.27         39.26        13.10 o                         
  -4  16   3       1067.92       1112.46        35.05 o                         
  -3  16   3        148.59        185.11        14.91 o                         
  -2  16   3        235.46        250.02        14.07 o                         
  -1  16   3        644.69        705.71        22.39 o                         
   0  16   3        484.21        491.16        40.94 o                         
   1  16   3         51.43         45.94        11.07 o                         
   2  16   3         34.50         21.23        10.51 o                         
   3  16   3         79.43         80.32        16.14 o                         
   4  16   3        112.11         76.56        16.74 o                         
   5  16   3         98.70        105.81        13.06 o                         
   6  16   3        326.81        285.52        20.14 o                         
   7  16   3          6.85          6.33        18.15 o                         
   8  16   3         48.48         32.25        23.53 o                         
  -7  17   3        126.07        120.16        21.39 o                         
  -6  17   3        273.36        288.60        22.40 o                         
  -5  17   3        208.95        195.69        22.66 o                         
  -4  17   3        278.48        267.41        15.97 o                         
  -3  17   3        506.22        495.90        17.22 o                         
  -2  17   3        977.68       1005.78        26.91 o                         
  -1  17   3       1204.83       1215.58        27.47 o                         
   0  17   3       1025.57       1077.30        25.28 o                         
   1  17   3         57.88         50.04        13.25 o                         
   2  17   3       1541.34       1608.84        49.07 o                         
   3  17   3         16.74          4.87        12.19 o                         
   4  17   3       1233.85       1158.67        46.16 o                         
   5  17   3         90.45         62.52        14.33 o                         
   6  17   3        993.08       1026.81        90.18 o                         
  -5  18   3       1022.39       1083.30        29.54 o                         
  -4  18   3         52.29         48.55        19.01 o                         
  -3  18   3       1619.20       1667.56        32.85 o                         
  -2  18   3         70.19         89.05        15.32 o                         
  -1  18   3        457.68        399.26        21.91 o                         
   0  18   3        530.44        614.40        22.07 o                         
   1  18   3        262.86        231.44        15.93 o                         
   2  18   3         53.20         73.04        16.59 o                         
   3  18   3         35.34         63.92        15.51 o                         
   4  18   3         22.11         20.96        17.62 o                         
   5  18   3         94.83         73.57        16.78 o                         
  -3  19   3        744.42        715.70        26.66 o                         
  -2  19   3          2.55         14.62        18.56 o                         
  -1  19   3       1371.28       1400.93        37.02 o                         
   0  19   3        854.09        864.55        28.01 o                         
   1  19   3       2830.25       2848.50        82.54 o                         
   2  19   3        510.38        483.34        25.40 o                         
   3  19   3       2932.70       2672.61        65.53 o                         
 -14   0   4        602.51        560.47        40.51 o                         
 -13   0   4         60.74         55.04        26.44 o                         
 -12   0   4       6579.89       6873.67       132.51 o                         
 -11   0   4        467.32        438.35        24.06 o                         
 -10   0   4       8968.14       9631.89       174.50 o                         
  -9   0   4        984.83        983.28        32.93 o                         
  -8   0   4       9996.95       9493.61       237.75 o                         
  -7   0   4       5310.21       5582.88       108.87 o                         
  -6   0   4         82.85         91.27        10.35 o                         
  -4   0   4         21.13         39.57         7.28 o                         
  -3   0   4       1632.28       1272.55        33.74 o                         
  -2   0   4      48238.75      59813.17       967.93 o                         
  -1   0   4       2107.32       2235.14        51.53 o                         
   0   0   4      47681.57      53028.51       855.30 o                         
   1   0   4       2872.89       2191.13        51.10 o                         
   2   0   4      45525.91      51932.52       846.59 o                         
   3   0   4       3531.90       3459.49        66.75 o                         
   4   0   4        214.59        452.05        14.29 o                         
   5   0   4       1018.74        576.13        17.40 o                         
   6   0   4         24.92          4.55         9.44 o                         
   7   0   4        212.22        190.50        14.62 o                         
   8   0   4       6324.38       7174.79       130.45 o                         
   9   0   4       2265.98       2356.49        51.63 o                         
  10   0   4       1493.99       1423.49        44.52 o                         
  11   0   4        166.00        156.67        28.60 o                         
  12   0   4          0.91         -4.55        21.89 o                         
  13   0   4       1712.99       1694.34        49.99 o                         
  14   0   4        784.82        838.01        41.09 o                         
 -14   1   4       2364.62       2373.00        51.23 o                         
 -13   1   4         55.39         28.22        19.06 o                         
 -12   1   4       2098.80       2144.15        38.00 o                         
 -11   1   4        662.94        674.41        29.08 o                         
 -10   1   4       2426.99       2434.91        62.65 o                         
  -9   1   4       5871.74       5820.17       152.39 o                         
  -8   1   4       1973.83       1877.08        53.17 o                         
  -7   1   4      10066.44       9884.58       124.59 o                         
  -6   1   4        839.46       1158.59        21.03 o                         
  -5   1   4      22971.84      20873.13       264.18 o                         
  -4   1   4          1.97          7.33         7.44 o                         
  -3   1   4      19632.90      16163.17       459.12 o                         
  -2   1   4       4105.95       4321.06       158.36 o                         
  -1   1   4      16140.97      16010.88       203.46 o                         
   0   1   4       5976.21       6023.21        75.11 o                         
   1   1   4        351.20        194.06         9.77 o                         
   2   1   4       1709.54       2033.29        30.14 o                         
   3   1   4       1887.54       1842.46        29.32 o                         
   4   1   4        821.64        854.39        14.95 o                         
   5   1   4       5874.18       5646.63        76.23 o                         
   6   1   4        433.07        413.80        12.05 o                         
   7   1   4       3543.34       3489.36        52.59 o                         
   8   1   4        124.88        143.68        11.17 o                         
   9   1   4       1119.36       1168.98        22.82 o                         
  10   1   4         88.70         92.79        11.52 o                         
  11   1   4       1131.96       1077.18        24.56 o                         
  12   1   4       1708.97       1610.06        40.00 o                         
  13   1   4        787.09        840.20        24.84 o                         
  14   1   4        673.51        700.31        27.26 o                         
 -14   2   4        519.93        413.09        25.83 o                         
 -13   2   4        115.56         82.55        17.01 o                         
 -12   2   4       2659.35       2666.06        47.49 o                         
 -11   2   4        169.50        195.26        31.02 o                         
 -10   2   4       1813.00       1871.50        38.62 o                         
  -9   2   4       1114.39       1069.56        27.97 o                         
  -8   2   4        901.50       1076.49        21.65 o                         
  -7   2   4        593.29        602.24        15.79 o                         
  -6   2   4          0.27         -3.06         7.37 o                         
  -5   2   4        145.88         99.01         6.86 o                         
  -4   2   4       8465.45       8389.25       232.66 o                         
  -3   2   4         84.67         37.93         4.84 o                         
  -2   2   4      29102.05      26985.95       367.07 o                         
  -1   2   4        293.45        358.43         8.41 o                         
   0   2   4      40278.61      43151.04      1503.74 o                         
   1   2   4        322.36        371.02         8.66 o                         
   2   2   4        223.90        216.13         5.69 o                         
   3   2   4       6298.96       7367.60        99.26 o                         
   4   2   4        451.35        627.44        13.22 o                         
   5   2   4        429.76        438.06        24.96 o                         
   6   2   4       5599.12       6062.27        81.02 o                         
   7   2   4         44.81         69.54         7.52 o                         
   8   2   4       5574.45       5571.81        80.58 o                         
   9   2   4        127.72        136.59        11.18 o                         
  10   2   4       1822.19       1911.47        35.41 o                         
  11   2   4        437.90        433.61        19.57 o                         
  12   2   4        270.47        257.20        16.47 o                         
  13   2   4         60.62         60.80        18.16 o                         
  14   2   4        267.65        278.50        37.28 o                         
 -14   3   4        217.15        225.44        26.20 o                         
 -13   3   4        492.38        484.48        25.71 o                         
 -12   3   4         92.38        117.41        16.89 o                         
 -11   3   4        125.03        140.90        16.54 o                         
 -10   3   4        146.93        118.35        16.58 o                         
  -9   3   4         39.93         43.20        11.44 o                         
  -8   3   4          1.03          3.81         8.81 o                         
  -7   3   4          7.15         28.74        10.54 o                         
  -6   3   4       6089.54       5161.40        69.93 o                         
  -5   3   4         80.76         60.75         7.77 o                         
  -4   3   4        186.61         91.51         5.49 o                         
  -3   3   4       9591.41       8676.23       120.77 o                         
  -2   3   4       2260.86       1511.78        25.37 o                         
  -1   3   4      27345.11      29136.87       364.60 o                         
   2   3   4        387.47         73.86         3.96 o                         
   3   3   4      27623.36      24436.23       287.92 o                         
   4   3   4       1202.36       1029.10        20.38 o                         
   5   3   4      11711.56      11665.63       158.01 o                         
   6   3   4       5630.68       5527.64        93.07 o                         
   7   3   4       7763.64       7731.59       137.38 o                         
   8   3   4        137.77        131.06        10.68 o                         
   9   3   4       1770.20       1785.73        29.47 o                         
  10   3   4       3722.07       3912.05        63.54 o                         
  11   3   4         30.93         31.66        14.29 o                         
  12   3   4       3694.01       3748.28        61.21 o                         
  13   3   4       1081.75       1069.85        47.98 o                         
  14   3   4       2042.80       1952.40        63.77 o                         
 -14   4   4          9.85          6.72        23.26 o                         
 -13   4   4        201.05        226.42        34.07 o                         
 -12   4   4        343.83        281.29        21.60 o                         
 -11   4   4        909.88        952.51        52.10 o                         
 -10   4   4         31.04         27.77        14.46 o                         
  -9   4   4         47.67         44.24        20.07 o                         
  -8   4   4         26.51         16.54        10.51 o                         
  -7   4   4        173.93        203.21        15.81 o                         
  -6   4   4       5448.64       4891.68        71.76 o                         
  -5   4   4         10.94         60.36         7.52 o                         
  -4   4   4      12763.75      10742.86       188.07 o                         
  -3   4   4        257.51        195.97         7.18 o                         
  -2   4   4       4091.04       3230.62        44.77 o                         
  -1   4   4      14806.94      15191.87       240.87 o                         
   0   4   4       1348.15        787.19        16.40 o                         
   1   4   4       7868.63       7779.81       137.75 o                         
   2   4   4         28.45          8.28         2.47 o                         
   3   4   4         77.78         55.53        12.94 o                         
   4   4   4       4049.59       3530.89       156.39 o                         
   5   4   4       4543.05       4152.16       102.14 o                         
   6   4   4       8789.74       8472.06       131.09 o                         
   7   4   4       3300.06       3494.33        51.61 o                         
   8   4   4       6361.59       6584.28        91.53 o                         
   9   4   4        596.34        683.49        17.97 o                         
  10   4   4       3106.93       3249.58        51.86 o                         
  11   4   4        326.79        332.26        16.09 o                         
  12   4   4        606.24        668.32        22.53 o                         
  13   4   4         23.67         16.57        18.01 o                         
 -14   5   4        263.86        284.99        25.59 o                         
 -13   5   4         45.64         73.25        20.48 o                         
 -12   5   4        160.75        184.87        18.71 o                         
 -11   5   4         46.82         50.62        15.28 o                         
 -10   5   4        834.93        906.36        22.82 o                         
  -9   5   4       2295.44       2474.04        38.86 o                         
  -8   5   4       3411.57       3569.47       106.62 o                         
  -7   5   4       4962.65       5178.05        68.37 o                         
  -6   5   4        857.39        888.47        17.56 o                         
  -5   5   4       2190.89       1938.76        34.00 o                         
  -4   5   4       9466.83      10077.92       152.84 o                         
  -3   5   4         63.95         47.75         5.69 o                         
  -2   5   4       1475.19       1270.92        25.26 o                         
  -1   5   4        142.15        228.48        10.64 o                         
   0   5   4       3106.48       3267.28        91.02 o                         
   1   5   4       1986.69       1600.93        35.86 o                         
   2   5   4      12520.75      11871.35       565.26 o                         
   3   5   4       3960.37       3966.29        61.63 o                         
   4   5   4      15198.49      14561.47       349.86 o                         
   5   5   4       1427.46       1429.19        25.29 o                         
   6   5   4       2869.76       2919.43        50.23 o                         
   7   5   4        118.08        131.50         8.70 o                         
   8   5   4         22.17         19.30         9.14 o                         
   9   5   4       2045.19       2214.67        40.46 o                         
  10   5   4        454.09        405.77        16.03 o                         
  11   5   4       1179.25       1202.50        30.09 o                         
  12   5   4        320.98        253.98        31.65 o                         
  13   5   4       1304.82       1365.77        50.15 o                         
 -13   6   4         70.87         72.66        19.50 o                         
 -12   6   4        396.84        443.10        22.84 o                         
 -11   6   4         85.36         82.00        15.72 o                         
 -10   6   4        595.64        627.75        22.83 o                         
  -9   6   4         33.32         34.47         9.79 o                         
  -8   6   4        403.94        362.43        23.75 o                         
  -7   6   4       1481.10       1685.43        28.49 o                         
  -6   6   4        835.27       1039.72        21.05 o                         
  -5   6   4       1215.06        938.27        29.00 o                         
  -4   6   4        866.60       1123.82        44.66 o                         
  -3   6   4        106.88        320.94        13.22 o                         
  -2   6   4       7209.24       7029.11        98.01 o                         
  -1   6   4        131.47         78.01         4.29 o                         
   0   6   4       2856.50       2170.91        69.75 o                         
   1   6   4        150.51        241.74        11.26 o                         
   2   6   4        128.29         66.57         8.41 o                         
   3   6   4        335.63        304.03        13.71 o                         
   4   6   4       1274.96       1955.45        29.50 o                         
   5   6   4       2079.52       1680.53        29.03 o                         
   6   6   4        752.31        858.38        18.21 o                         
   7   6   4       1095.76       1078.96        23.29 o                         
   8   6   4       2260.85       2443.40        41.86 o                         
   9   6   4        694.71        708.32        23.26 o                         
  10   6   4        649.67        679.00        34.86 o                         
  11   6   4        281.81        244.88        22.38 o                         
  12   6   4        410.52        413.34        33.33 o                         
  13   6   4         87.16        113.77        19.33 o                         
 -13   7   4        723.84        694.93        46.13 o                         
 -12   7   4       1485.09       1424.29        37.13 o                         
 -11   7   4         63.78         40.65        16.28 o                         
 -10   7   4        280.00        243.86        15.68 o                         
  -9   7   4        899.11        848.74        24.56 o                         
  -8   7   4          3.48          5.94         9.69 o                         
  -7   7   4       3064.98       3152.09        49.07 o                         
  -6   7   4        257.47        351.29        11.27 o                         
  -5   7   4      15838.67      16862.24       220.27 o                         
  -4   7   4         81.43         99.51         7.17 o                         
  -3   7   4      14163.56      15564.06       239.58 o                         
  -2   7   4        872.74        805.22        16.05 o                         
  -1   7   4       2061.54       2329.42        39.38 o                         
   0   7   4        547.41        721.99        19.05 o                         
   1   7   4          1.13         33.84         8.50 o                         
   2   7   4          4.85          2.04         7.42 o                         
   3   7   4        151.91         83.54         4.44 o                         
   4   7   4        581.53        680.01        14.65 o                         
   5   7   4        281.73        261.36        10.54 o                         
   6   7   4          2.06         -2.56         8.18 o                         
   7   7   4        117.67        143.76         9.44 o                         
   8   7   4        571.02        568.48        17.73 o                         
   9   7   4         85.96         53.17        11.48 o                         
  10   7   4         75.78         37.46        20.55 o                         
  11   7   4        292.65        255.98        18.06 o                         
  12   7   4         72.34         55.39        17.72 o                         
  13   7   4        507.62        498.81        27.83 o                         
 -13   8   4        298.11        280.24        30.98 o                         
 -12   8   4       1758.78       1766.87        38.44 o                         
 -11   8   4       2551.06       2649.93        46.37 o                         
 -10   8   4       1808.58       1786.40        40.12 o                         
  -9   8   4       2702.15       2981.59        47.65 o                         
  -8   8   4       2349.56       2347.88        64.30 o                         
  -7   8   4       1564.10       1673.59        29.45 o                         
  -6   8   4       1565.23       1495.36        25.95 o                         
  -5   8   4       2395.43       2731.49        55.23 o                         
  -4   8   4         60.01        102.26         8.26 o                         
  -3   8   4        729.08        548.26        13.58 o                         
  -2   8   4       4759.84       4857.36        77.20 o                         
  -1   8   4        224.62        149.73         5.69 o                         
   0   8   4       5443.78       5390.06       157.72 o                         
   1   8   4       3046.24       2803.59        58.81 o                         
   2   8   4       3147.78       3137.89        69.33 o                         
   3   8   4          2.70          7.28         3.42 o                         
   4   8   4       3274.15       3240.74        52.78 o                         
   5   8   4       1650.41       1795.83        28.43 o                         
   6   8   4        560.02        472.14        14.00 o                         
   7   8   4       2898.64       2940.00        46.48 o                         
   8   8   4         59.74         74.48        11.30 o                         
   9   8   4        348.82        364.20        16.93 o                         
  10   8   4        978.73       1065.88        27.80 o                         
  11   8   4        123.51        154.80        21.14 o                         
  12   8   4         30.94         28.43        25.47 o                         
 -12   9   4         10.89         30.60        20.22 o                         
 -11   9   4       2153.37       2320.84        39.79 o                         
 -10   9   4        633.79        684.85        25.34 o                         
  -9   9   4        108.86        103.34        14.50 o                         
  -8   9   4       1928.57       2020.90        38.92 o                         
  -7   9   4       1451.20       1473.68        29.90 o                         
  -6   9   4       9364.74       9748.51       132.44 o                         
  -5   9   4       2909.88       2974.00        45.68 o                         
  -4   9   4      13893.39      14736.11       193.87 o                         
  -3   9   4         37.64         18.42         8.04 o                         
  -2   9   4      10654.96      10606.51       143.59 o                         
  -1   9   4         70.00         90.58         5.61 o                         
   0   9   4        639.12        765.57        14.85 o                         
   1   9   4       5683.70       6071.88       115.56 o                         
   2   9   4       5845.97       5340.44       151.85 o                         
   3   9   4       6885.94       6565.49        95.79 o                         
   4   9   4       4517.46       4236.22        61.26 o                         
   5   9   4      10386.87      10905.80       144.87 o                         
   6   9   4       1354.75       1437.14        25.61 o                         
   7   9   4       2883.66       3102.35        48.34 o                         
   8   9   4        118.92        145.82        15.95 o                         
   9   9   4        159.49        196.59        18.63 o                         
  10   9   4       1400.80       1559.01        67.06 o                         
  11   9   4          0.92        -12.65        16.02 o                         
  12   9   4         81.53         90.51        19.57 o                         
 -12  10   4        595.25        524.05        26.18 o                         
 -11  10   4        353.14        347.12        18.72 o                         
 -10  10   4       1090.18        973.02        25.07 o                         
  -9  10   4       1671.22       1680.86        45.15 o                         
  -8  10   4       1617.30       1612.75        30.96 o                         
  -7  10   4        271.38        271.65        14.31 o                         
  -6  10   4        140.62        142.58        13.33 o                         
  -5  10   4          0.12         -6.71         8.40 o                         
  -4  10   4        116.00        165.47         9.64 o                         
  -3  10   4       2358.09       2376.42        41.49 o                         
  -2  10   4         81.42         80.50         7.45 o                         
  -1  10   4        207.94        232.78         8.45 o                         
   0  10   4       3677.58       3719.17        57.81 o                         
   1  10   4       1960.94       1997.66        48.27 o                         
   2  10   4       4910.41       5320.37       102.28 o                         
   3  10   4        536.47        506.69        14.98 o                         
   4  10   4       1404.79       1558.16        47.44 o                         
   5  10   4         51.73         82.34         8.84 o                         
   6  10   4        504.78        456.61        14.64 o                         
   7  10   4       1606.40       1619.77        31.78 o                         
   8  10   4        282.63        287.38        16.72 o                         
   9  10   4          3.88         21.63        15.54 o                         
  10  10   4         86.75         75.51        14.06 o                         
  11  10   4         96.90         85.07        20.04 o                         
  12  10   4          0.43         27.51        22.32 o                         
 -12  11   4       1295.11       1290.98        32.64 o                         
 -11  11   4        569.67        647.58        46.88 o                         
 -10  11   4         49.69        100.22        15.49 o                         
  -9  11   4        562.07        614.83        21.16 o                         
  -8  11   4         17.55         19.82        12.21 o                         
  -7  11   4       1559.72       1629.21        30.64 o                         
  -6  11   4        565.46        541.00        16.59 o                         
  -5  11   4       1921.01       1953.55        31.72 o                         
  -4  11   4        458.27        418.74        22.82 o                         
  -3  11   4       2639.05       2546.39        40.07 o                         
  -2  11   4        722.28        647.93        25.88 o                         
  -1  11   4        323.88        449.03        11.77 o                         
   0  11   4       1976.91       2156.18        36.24 o                         
   1  11   4        510.59        689.18        17.26 o                         
   2  11   4       7345.83       7475.95       226.78 o                         
   3  11   4       6548.50       6909.59       181.87 o                         
   4  11   4       9205.43       9102.02       114.67 o                         
   5  11   4          0.68          4.44         8.91 o                         
   6  11   4       1481.81       1495.93       107.06 o                         
   7  11   4          2.23          2.30        10.77 o                         
   8  11   4         21.20         43.72        12.68 o                         
   9  11   4        848.44        930.17        45.54 o                         
  10  11   4         90.84        135.18        15.39 o                         
  11  11   4       1760.47       1789.10        41.84 o                         
 -11  12   4          1.45         -5.79        20.85 o                         
 -10  12   4         52.95         47.15        16.77 o                         
  -9  12   4          3.05        -10.80        13.12 o                         
  -8  12   4         62.03         80.91        14.19 o                         
  -7  12   4        104.98        120.46        11.18 o                         
  -6  12   4        215.06        191.93        14.24 o                         
  -5  12   4       1406.28       1532.86        30.82 o                         
  -4  12   4        805.25        808.75        16.89 o                         
  -3  12   4       7240.49       7580.99       242.66 o                         
  -2  12   4        527.12        581.96        14.83 o                         
  -1  12   4       6209.76       6623.12        94.47 o                         
   0  12   4         22.38         28.19         6.47 o                         
   1  12   4        759.91        749.29        33.20 o                         
   2  12   4          4.86         29.67        15.21 o                         
   3  12   4       1441.90       1400.05        64.51 o                         
   4  12   4        961.29        924.13        21.27 o                         
   5  12   4       2872.04       2935.22        47.51 o                         
   6  12   4       1649.11       1644.30        33.22 o                         
   7  12   4       5108.62       5385.41       110.60 o                         
   8  12   4        939.75        878.80        29.07 o                         
   9  12   4       4404.12       4397.56        84.84 o                         
  10  12   4       1051.15        972.42        30.37 o                         
  11  12   4       2229.79       2157.09        46.08 o                         
 -10  13   4          4.97          5.98        19.94 o                         
  -9  13   4        228.41        247.84        20.96 o                         
  -8  13   4         80.80         76.43        16.49 o                         
  -7  13   4        117.73        106.85        13.73 o                         
  -6  13   4         26.15         24.04        10.21 o                         
  -5  13   4        179.89        165.24        13.22 o                         
  -4  13   4         93.48         99.72        11.71 o                         
  -3  13   4        880.79        869.73        21.81 o                         
  -2  13   4         41.68         40.52         9.18 o                         
  -1  13   4         97.51        114.07         7.71 o                         
   0  13   4       5848.94       5955.69       102.20 o                         
   1  13   4       1067.03       1071.61        27.14 o                         
   2  13   4       4605.08       4782.35        91.50 o                         
   3  13   4        125.93        130.60        18.40 o                         
   4  13   4       3985.19       4168.02        74.44 o                         
   5  13   4       1293.19       1304.38        32.20 o                         
   6  13   4       1454.08       1523.27        30.55 o                         
   7  13   4        276.15        278.41        16.34 o                         
   8  13   4        720.21        692.94        21.45 o                         
   9  13   4        373.77        374.76        49.77 o                         
  10  13   4        570.24        531.44        26.63 o                         
 -10  14   4         24.55         11.62        20.40 o                         
  -9  14   4        891.47        851.56        27.23 o                         
  -8  14   4         13.19         -2.71        14.72 o                         
  -7  14   4         13.68         21.22        13.84 o                         
  -6  14   4        163.65        159.50        21.61 o                         
  -5  14   4        420.50        390.66        17.25 o                         
  -4  14   4        152.62        146.83        16.58 o                         
  -3  14   4       2410.55       2443.73        44.27 o                         
  -2  14   4        623.52        738.35        17.29 o                         
  -1  14   4       2946.10       3061.48        48.77 o                         
   0  14   4          1.28          7.69         8.28 o                         
   1  14   4       1854.33       1843.99        35.46 o                         
   2  14   4        246.46        240.93        12.83 o                         
   3  14   4         45.84         54.75        17.40 o                         
   4  14   4        580.89        618.62        29.14 o                         
   5  14   4       1196.44       1151.30        34.16 o                         
   6  14   4        661.26        693.82        27.28 o                         
   7  14   4       3016.58       2850.29        84.33 o                         
   8  14   4        458.00        481.94        25.46 o                         
   9  14   4       1993.36       1742.66        44.12 o                         
  -9  15   4       1061.33       1105.01        63.06 o                         
  -8  15   4       1994.25       2130.35        42.74 o                         
  -7  15   4        276.39        313.62        17.43 o                         
  -6  15   4       3495.39       3616.91        92.66 o                         
  -5  15   4          1.23         -1.82        14.95 o                         
  -4  15   4       4316.25       4481.24        65.10 o                         
  -3  15   4         99.99         64.07         9.99 o                         
  -2  15   4       1108.80       1091.07        27.43 o                         
  -1  15   4         20.97         12.78         8.70 o                         
   0  15   4        805.39        774.24        20.15 o                         
   1  15   4         92.12         88.11         9.99 o                         
   2  15   4        361.32        311.81        30.69 o                         
   3  15   4        626.60        631.66        24.48 o                         
   4  15   4        776.22        784.83        28.97 o                         
   5  15   4        243.18        193.27        26.76 o                         
   6  15   4        261.39        241.55        31.79 o                         
   7  15   4        384.98        381.21        17.68 o                         
   8  15   4        210.44        187.09        18.13 o                         
  -8  16   4       1294.84       1269.73        50.75 o                         
  -7  16   4        687.67        597.47        24.07 o                         
  -6  16   4        989.07        905.89        26.64 o                         
  -5  16   4        699.43        731.04        19.59 o                         
  -4  16   4        568.98        557.37        20.57 o                         
  -3  16   4        423.81        410.83        15.69 o                         
  -2  16   4         15.03         27.06        11.65 o                         
  -1  16   4       2385.51       2364.04        43.17 o                         
   0  16   4        793.83        793.16        18.51 o                         
   1  16   4       2817.10       2780.94        91.06 o                         
   2  16   4        637.72        618.77        31.10 o                         
   3  16   4        967.98        987.83        51.98 o                         
   4  16   4        271.54        232.08        20.67 o                         
   5  16   4        366.09        352.11        23.33 o                         
   6  16   4         10.24          7.64        15.76 o                         
   7  16   4        155.25        112.62        16.99 o                         
  -7  17   4        287.56        263.57        26.55 o                         
  -6  17   4        634.95        529.38        23.62 o                         
  -5  17   4       2033.82       2070.02        41.44 o                         
  -4  17   4        893.02        928.15        32.90 o                         
  -3  17   4       4781.29       4893.54       150.43 o                         
  -2  17   4       1326.65       1413.66        35.66 o                         
  -1  17   4       2181.12       2172.94        39.78 o                         
   0  17   4        901.79        833.42        25.16 o                         
   1  17   4       2582.77       2604.21        61.00 o                         
   2  17   4       1371.05       1331.93        40.69 o                         
   3  17   4        972.85       1070.52        47.06 o                         
   4  17   4       1149.04       1132.03        42.20 o                         
   5  17   4        371.36        320.21        30.54 o                         
   6  17   4       1468.20       1449.85        52.24 o                         
  -5  18   4         21.94         28.30        22.19 o                         
  -4  18   4         18.68         27.86        15.68 o                         
  -3  18   4       1516.49       1606.24        42.70 o                         
  -2  18   4        272.84        248.59        15.89 o                         
  -1  18   4       1246.11       1218.80        31.44 o                         
   0  18   4         55.83         35.99        11.47 o                         
   1  18   4        771.32        750.03        61.67 o                         
   2  18   4        574.81        598.16        27.88 o                         
   3  18   4        548.81        543.87        39.58 o                         
   4  18   4        222.37        208.68        23.53 o                         
   5  18   4         10.32         -2.14        26.23 o                         
  -3  19   4         10.49         -2.62        21.81 o                         
  -2  19   4          6.72         26.72        20.30 o                         
  -1  19   4        334.79        376.03        27.70 o                         
   0  19   4        192.71        157.06        21.72 o                         
   1  19   4         35.42         22.36        30.53 o                         
   2  19   4       1247.93       1209.45        41.57 o                         
 -14   1   5        948.90       1018.42        32.55 o                         
 -13   1   5        168.86        191.31        20.44 o                         
 -12   1   5        700.19        716.91        30.91 o                         
 -11   1   5        554.90        509.88        21.19 o                         
 -10   1   5        375.30        366.55        36.36 o                         
  -9   1   5       4193.23       4274.49        70.24 o                         
  -8   1   5       1262.16       1019.41        35.23 o                         
  -7   1   5      13837.49      12709.93       169.46 o                         
  -6   1   5       1496.16       1333.33        25.73 o                         
  -5   1   5       3981.94       3549.61        55.09 o                         
  -4   1   5       1329.50       1000.27        20.26 o                         
  -3   1   5      10749.93      12563.98       156.94 o                         
  -2   1   5          6.95         14.60         4.96 o                         
  -1   1   5      23984.07      23961.72       303.78 o                         
   0   1   5         64.78        181.64         6.14 o                         
   1   1   5      34480.30      32401.79       400.29 o                         
   2   1   5       7610.02       7590.34       109.80 o                         
   4   1   5        878.76       1221.30        21.64 o                         
   5   1   5        323.18        418.96        10.10 o                         
   6   1   5        118.81        117.81         8.61 o                         
   7   1   5       2651.96       2644.47        43.48 o                         
   8   1   5       2966.73       3092.60        46.21 o                         
   9   1   5        260.16        256.55        12.56 o                         
  10   1   5        973.45       1003.83        21.22 o                         
  11   1   5         15.07          6.54        12.88 o                         
  12   1   5        784.28        770.10        27.39 o                         
  13   1   5          3.21        -11.29        19.15 o                         
 -14   2   5        978.68        947.84        28.85 o                         
 -13   2   5        210.71        164.89        23.88 o                         
 -12   2   5        344.55        365.97        21.86 o                         
 -11   2   5        112.02         99.09        14.37 o                         
 -10   2   5        634.96        682.23        19.93 o                         
  -9   2   5       2732.22       2629.41        57.03 o                         
  -8   2   5         59.98         71.61         9.24 o                         
  -7   2   5       1571.26       1840.17        29.80 o                         
  -6   2   5         87.33        100.23         7.88 o                         
  -5   2   5        907.03       1523.56        31.27 o                         
  -4   2   5       3743.43       4750.17        76.27 o                         
  -3   2   5        286.12        324.50        17.38 o                         
  -2   2   5        761.81        997.45        33.57 o                         
  -1   2   5          3.40         16.47         3.33 o                         
   0   2   5        267.89         73.77         3.42 o                         
   1   2   5       1297.00       1755.13        30.15 o                         
   2   2   5        392.38        889.44        15.88 o                         
   3   2   5        345.46        219.48         7.09 o                         
   4   2   5       3277.09       3151.05        46.62 o                         
   5   2   5          0.73         20.35         6.41 o                         
   6   2   5       4811.59       4301.64        88.10 o                         
   7   2   5       1360.59       1913.66        30.63 o                         
   8   2   5       3419.13       3222.95        48.22 o                         
   9   2   5         85.26        145.57        11.52 o                         
  10   2   5        545.27        490.83        16.35 o                         
  11   2   5        739.46        705.69        20.45 o                         
  12   2   5        310.32        304.71        18.94 o                         
  13   2   5          8.67        -12.98        21.18 o                         
 -14   3   5        142.82        133.56        25.70 o                         
 -13   3   5          8.71         30.28        24.04 o                         
 -12   3   5        279.55        290.53        16.57 o                         
 -11   3   5        272.39        248.65        17.54 o                         
 -10   3   5        552.58        493.23        18.59 o                         
  -9   3   5        588.43        567.17        17.12 o                         
  -8   3   5        106.42        113.10         9.55 o                         
  -7   3   5        577.34        590.04        14.63 o                         
  -6   3   5        316.32        241.36         9.90 o                         
  -5   3   5        388.13        385.97        22.40 o                         
  -4   3   5         51.78         93.23         6.85 o                         
  -3   3   5       5815.30       5378.93        76.81 o                         
  -2   3   5       1837.46       1219.64        23.74 o                         
  -1   3   5         14.31          0.29         6.54 o                         
   0   3   5       8471.21       7219.35       169.48 o                         
   1   3   5       4583.25       3455.51       100.22 o                         
   2   3   5       1192.86        735.25        15.22 o                         
   3   3   5        368.16        301.03         7.67 o                         
   4   3   5       1657.18       1289.16        25.09 o                         
   5   3   5        433.29        410.69        11.09 o                         
   6   3   5         29.35         21.96         6.79 o                         
   7   3   5        637.09        620.65        16.14 o                         
   8   3   5        962.19       1039.48        20.25 o                         
   9   3   5       1491.44       1545.94        29.62 o                         
  10   3   5          0.88          1.66        11.96 o                         
  11   3   5        148.74        140.73        14.41 o                         
  12   3   5         51.77         68.29        17.59 o                         
  13   3   5         23.98          3.66        20.53 o                         
 -14   4   5        101.03         88.68        27.47 o                         
 -13   4   5        146.27        117.28        18.06 o                         
 -12   4   5        824.54        756.50        22.48 o                         
 -11   4   5          2.66         28.75        16.36 o                         
 -10   4   5         30.82         20.54        13.52 o                         
  -9   4   5       2965.84       3151.25        54.73 o                         
  -8   4   5        302.82        293.09        13.32 o                         
  -7   4   5        241.28        217.06        12.35 o                         
  -6   4   5        288.40        421.46        12.30 o                         
  -5   4   5       1191.27       1419.39        25.63 o                         
  -4   4   5         34.21          6.99         5.15 o                         
  -3   4   5        447.21        531.02        12.35 o                         
  -2   4   5         63.75         16.95         5.93 o                         
  -1   4   5       1211.51        984.37        21.23 o                         
   0   4   5       2663.60       2505.31       112.72 o                         
   1   4   5         80.25         13.84         2.69 o                         
   2   4   5       1033.57        798.57        19.82 o                         
   3   4   5       5339.11       5774.49        86.41 o                         
   4   4   5       3462.49       4469.75        77.85 o                         
   5   4   5        629.77        687.28        13.89 o                         
   6   4   5        114.49         88.99         6.77 o                         
   7   4   5        188.27        173.01         9.13 o                         
   8   4   5        573.55        608.94        17.85 o                         
   9   4   5       1233.25       1252.74        24.90 o                         
  10   4   5        125.07        113.51        12.16 o                         
  11   4   5        938.73        952.02        22.39 o                         
  12   4   5         39.48         55.02        19.92 o                         
  13   4   5        921.86        855.19        29.31 o                         
 -14   5   5        967.61        945.74        30.05 o                         
 -13   5   5        610.23        651.06        29.07 o                         
 -12   5   5        984.98       1055.24        28.93 o                         
 -11   5   5        121.48        104.79        15.56 o                         
 -10   5   5        294.80        309.95        15.72 o                         
  -9   5   5       1783.98       1795.10        32.36 o                         
  -8   5   5       3823.28       4181.54        64.99 o                         
  -7   5   5        753.58        673.42        16.24 o                         
  -6   5   5        202.14        318.83        10.98 o                         
  -5   5   5         89.81         84.09         7.31 o                         
  -4   5   5          0.96          6.45         6.33 o                         
  -3   5   5       6337.12       5577.06        81.50 o                         
  -2   5   5         47.52         15.16         4.96 o                         
  -1   5   5       8009.03       7028.22        95.57 o                         
   0   5   5          4.08         -0.14         2.91 o                         
   1   5   5        105.44         14.93         6.67 o                         
   2   5   5       5103.74       4616.98        75.65 o                         
   3   5   5      10072.77       9064.48       131.13 o                         
   4   5   5       9752.93      10810.95       154.22 o                         
   5   5   5       4184.79       3720.41        61.10 o                         
   6   5   5       6979.01       7267.21       166.35 o                         
   7   5   5       4806.03       4826.86        74.78 o                         
   8   5   5       1392.71       1369.99        25.77 o                         
   9   5   5        272.62        280.69        13.50 o                         
  10   5   5       1660.17       1635.55        48.35 o                         
  11   5   5         48.08         51.62        13.76 o                         
  12   5   5        406.75        365.47        19.49 o                         
  13   5   5         38.08         29.83        22.10 o                         
 -13   6   5        690.58        673.00        26.32 o                         
 -12   6   5          0.86         -7.14        25.39 o                         
 -11   6   5        907.24        879.52        23.51 o                         
 -10   6   5         21.58         35.13        13.55 o                         
  -9   6   5       2590.02       2557.87        40.48 o                         
  -8   6   5         25.10         27.91         9.57 o                         
  -7   6   5       9629.62      10247.69       362.25 o                         
  -6   6   5        164.45        183.65        10.27 o                         
  -5   6   5       2477.28       3057.55        45.77 o                         
  -4   6   5       1670.62       1953.24        36.68 o                         
  -3   6   5          2.09          1.11         4.51 o                         
  -2   6   5         12.18        165.25         7.46 o                         
  -1   6   5       9769.19       9722.48       212.40 o                         
   0   6   5        645.14        710.42        45.43 o                         
   1   6   5       9795.64       9034.01       163.51 o                         
   2   6   5       1020.29       1109.36        27.60 o                         
   3   6   5      10397.26      11050.10       147.36 o                         
   4   6   5          4.74         12.96         5.44 o                         
   5   6   5       3027.70       3519.79        52.74 o                         
   6   6   5       2060.85       1944.65        34.53 o                         
   7   6   5       2078.71       2430.91        41.89 o                         
   8   6   5        407.24        439.35        16.96 o                         
   9   6   5         62.76         77.83        11.37 o                         
  10   6   5        643.21        626.66        19.51 o                         
  11   6   5        204.07        228.01        18.72 o                         
  12   6   5        331.45        300.24        18.92 o                         
  13   6   5          4.80          0.29        24.11 o                         
 -13   7   5        323.34        290.90        22.22 o                         
 -12   7   5        105.83        135.22        19.59 o                         
 -11   7   5        312.56        288.46        17.76 o                         
 -10   7   5        591.84        681.64        20.24 o                         
  -9   7   5        925.91        999.82        21.86 o                         
  -8   7   5       1513.61       1625.03        33.64 o                         
  -7   7   5       1082.13       1122.12        38.72 o                         
  -6   7   5      20216.74      21653.62       275.96 o                         
  -5   7   5       7536.77       8070.29       121.96 o                         
  -4   7   5      18904.14      19943.71       413.18 o                         
  -3   7   5       1415.23       1004.79        39.84 o                         
  -2   7   5      16341.78      15771.06       194.12 o                         
  -1   7   5       3630.28       3769.69        67.19 o                         
   0   7   5       4012.33       3169.96        84.50 o                         
   1   7   5         17.05        113.74        10.75 o                         
   2   7   5        333.74        167.98        10.52 o                         
   3   7   5          1.05         13.01         9.27 o                         
   4   7   5          6.06          5.43         5.80 o                         
   5   7   5        174.54        226.35         8.41 o                         
   6   7   5        628.85        575.42        13.12 o                         
   7   7   5        553.90        548.50        15.82 o                         
   8   7   5        109.41        101.92        11.94 o                         
   9   7   5        174.84        185.87        14.61 o                         
  10   7   5        223.50        201.83        16.19 o                         
  11   7   5        680.57        700.53        24.63 o                         
  12   7   5        124.32        124.98        25.70 o                         
  13   7   5        779.11        652.60        30.79 o                         
 -13   8   5         80.45        113.92        30.56 o                         
 -12   8   5         52.92         92.49        18.17 o                         
 -11   8   5        879.08        856.07        24.84 o                         
 -10   8   5          0.24         -5.19        13.00 o                         
  -9   8   5       1910.09       1936.10        38.78 o                         
  -8   8   5        271.46        267.74        13.53 o                         
  -7   8   5         77.46         99.20        10.33 o                         
  -6   8   5       3042.30       3210.77        49.71 o                         
  -5   8   5         68.35        106.02         9.11 o                         
  -4   8   5       2116.70       1990.41        30.91 o                         
  -3   8   5       2641.86       2838.95        42.64 o                         
  -2   8   5       1618.57       1324.09        23.14 o                         
  -1   8   5       6394.00       6288.01        96.27 o                         
   0   8   5       4883.01       4748.24       140.27 o                         
   1   8   5      11938.43      12539.30       266.77 o                         
   2   8   5       2702.36       2578.97        60.59 o                         
   3   8   5       2906.64       3116.35        65.40 o                         
   4   8   5        586.73        636.44        51.32 o                         
   5   8   5       1033.30       1065.77        20.90 o                         
   6   8   5       1948.53       2066.89        36.44 o                         
   7   8   5        843.77        835.20        24.23 o                         
   8   8   5         14.02         14.73        13.42 o                         
   9   8   5        141.72        129.57        14.47 o                         
  10   8   5        213.51        232.57        17.64 o                         
  11   8   5        444.85        312.36        74.44 o                         
  12   8   5         22.27          2.18        23.28 o                         
 -12   9   5         52.52         78.49        20.22 o                         
 -11   9   5        172.60        134.66        19.64 o                         
 -10   9   5         18.04         35.43        13.86 o                         
  -9   9   5         20.03         28.59        13.71 o                         
  -8   9   5        763.40        697.53        23.17 o                         
  -7   9   5       1809.32       1777.20        29.47 o                         
  -6   9   5        144.91        140.67        10.05 o                         
  -5   9   5        747.60        667.04        15.93 o                         
  -4   9   5        357.33        303.25        12.34 o                         
  -3   9   5       1340.13       1524.01        26.87 o                         
  -2   9   5          0.96          2.63         7.45 o                         
  -1   9   5       1241.82        945.75        19.26 o                         
   0   9   5       2455.94       2273.87        71.93 o                         
   1   9   5        519.75        548.93        21.34 o                         
   2   9   5         19.53         15.02         9.55 o                         
   3   9   5       3623.51       3749.80       105.52 o                         
   4   9   5       2224.89       2169.86       117.52 o                         
   5   9   5         24.26         37.08         6.94 o                         
   6   9   5       1766.23       1806.01        36.70 o                         
   7   9   5        613.05        645.55        17.29 o                         
   8   9   5        633.61        700.19        30.28 o                         
   9   9   5        533.59        617.80        22.16 o                         
  10   9   5         64.89         48.44        16.75 o                         
  11   9   5         12.43         27.36        19.00 o                         
  12   9   5          1.21          2.97        19.78 o                         
 -12  10   5       1094.67       1032.25        30.71 o                         
 -11  10   5         31.74         17.44        19.01 o                         
 -10  10   5       1220.32       1375.23        28.12 o                         
  -9  10   5         47.57         35.76        12.16 o                         
  -8  10   5       1617.17       1603.99        28.79 o                         
  -7  10   5         29.73         22.81        10.10 o                         
  -6  10   5        159.97        183.47        13.04 o                         
  -5  10   5       1473.70       1472.53        42.88 o                         
  -4  10   5        153.58        167.89         9.46 o                         
  -3  10   5       2826.11       2767.73        63.50 o                         
  -2  10   5        182.57        249.67         7.86 o                         
  -1  10   5        595.37        764.23        16.54 o                         
   0  10   5       1152.86       1129.31        35.68 o                         
   1  10   5          1.72          4.86         9.57 o                         
   2  10   5       5064.15       5293.27       149.82 o                         
   3  10   5         20.87         25.27        12.02 o                         
   4  10   5        273.14        273.46        31.94 o                         
   5  10   5       3194.20       3376.93        52.41 o                         
   6  10   5        292.90        281.72        17.35 o                         
   7  10   5       1647.79       1740.11        31.01 o                         
   8  10   5         20.95         33.43        12.55 o                         
   9  10   5       2805.25       2933.72        48.30 o                         
  10  10   5         82.48         90.38        15.82 o                         
  11  10   5       1598.04       1603.61        91.92 o                         
 -11  11   5         34.82         59.91        18.81 o                         
 -10  11   5        117.41        122.67        17.88 o                         
  -9  11   5          8.22          7.12        13.32 o                         
  -8  11   5        262.40        302.63        15.43 o                         
  -7  11   5         80.36         69.23        13.56 o                         
  -6  11   5         21.23         26.44        10.35 o                         
  -5  11   5        715.28        703.19        15.51 o                         
  -4  11   5          7.23          7.45         8.81 o                         
  -3  11   5          6.23          2.59         9.87 o                         
  -2  11   5        505.70        496.18        12.93 o                         
  -1  11   5         29.88         36.21         7.33 o                         
   0  11   5       2359.94       2416.00        74.74 o                         
   1  11   5          4.38        -11.32        14.95 o                         
   2  11   5       3929.48       4148.83        86.35 o                         
   3  11   5        381.53        386.73        28.47 o                         
   4  11   5       5238.29       5242.13       115.39 o                         
   5  11   5         31.06         33.94         8.03 o                         
   6  11   5       2647.83       2738.87        44.54 o                         
   7  11   5        820.65        859.94        28.92 o                         
   8  11   5       1433.09       1493.42        32.83 o                         
   9  11   5       1810.81       1919.36        38.43 o                         
  10  11   5        757.76        781.91        25.87 o                         
  11  11   5       1224.12       1159.95        81.81 o                         
 -11  12   5        185.50        154.13        22.18 o                         
 -10  12   5        126.86         59.51        20.98 o                         
  -9  12   5        320.30        293.95        20.88 o                         
  -8  12   5          0.95         -4.65        14.42 o                         
  -7  12   5          1.63         -7.89        11.83 o                         
  -6  12   5         62.62         59.53         9.79 o                         
  -5  12   5          6.20          0.61         9.99 o                         
  -4  12   5       2334.27       2290.82        36.93 o                         
  -3  12   5       1175.17       1158.64        32.02 o                         
  -2  12   5          3.32          1.30         7.06 o                         
  -1  12   5       3158.01       3001.83        48.80 o                         
   0  12   5        705.69        718.87        16.91 o                         
   1  12   5        757.97        746.43        23.45 o                         
   2  12   5       1585.59       1660.02        46.54 o                         
   3  12   5        189.00        272.96        16.14 o                         
   4  12   5        159.60        173.90        20.55 o                         
   5  12   5        290.81        316.03        35.44 o                         
   6  12   5          1.94          5.34         8.65 o                         
   7  12   5        455.37        414.99        36.38 o                         
   8  12   5         23.37         34.74        13.81 o                         
   9  12   5         87.69         82.41        13.87 o                         
  10  12   5        352.40        354.85        27.99 o                         
 -10  13   5        470.45        464.67        23.67 o                         
  -9  13   5       1428.88       1480.42        33.60 o                         
  -8  13   5       2748.58       3019.08        78.36 o                         
  -7  13   5        248.39        310.47        19.77 o                         
  -6  13   5       5056.38       5345.86        72.89 o                         
  -5  13   5       1951.97       2108.41        35.46 o                         
  -4  13   5       3402.59       3565.96        50.18 o                         
  -3  13   5         18.65         24.33         7.52 o                         
  -2  13   5       9584.63      10070.36       325.73 o                         
  -1  13   5        388.24        375.46        28.62 o                         
   0  13   5       6728.68       7057.16       134.31 o                         
   1  13   5        347.67        311.58        21.20 o                         
   2  13   5        786.06        866.10        87.14 o                         
   3  13   5       1159.24       1162.04        37.42 o                         
   4  13   5         73.69         85.19        14.72 o                         
   5  13   5         35.12         24.47        18.57 o                         
   6  13   5        597.41        577.25        36.39 o                         
   7  13   5         11.05          8.00        12.33 o                         
   8  13   5        152.82        159.79        16.78 o                         
   9  13   5        195.83        209.65        22.05 o                         
  10  13   5        202.56        145.91        20.43 o                         
 -10  14   5        148.85        146.35        23.82 o                         
  -9  14   5       1276.63       1222.92        28.55 o                         
  -8  14   5        783.26        781.34        38.08 o                         
  -7  14   5        369.85        402.77        17.69 o                         
  -6  14   5         76.13         67.96        12.37 o                         
  -5  14   5         48.26         45.38        12.51 o                         
  -4  14   5        138.47        140.11        11.62 o                         
  -3  14   5        255.00        271.74        13.71 o                         
  -2  14   5       1148.37       1099.40        23.01 o                         
  -1  14   5       1754.14       1756.01        45.77 o                         
   0  14   5        313.56        304.61        18.49 o                         
   1  14   5       5082.49       5088.17       102.53 o                         
   2  14   5        306.50        291.12        23.44 o                         
   3  14   5       3538.75       3771.99       183.17 o                         
   4  14   5        106.93         74.53        21.08 o                         
   5  14   5       1345.66       1379.06        68.74 o                         
   6  14   5         19.32          3.39        20.98 o                         
   7  14   5        451.59        519.38        21.55 o                         
   8  14   5        485.19        571.32        24.86 o                         
   9  14   5          3.19          8.69        19.99 o                         
  -9  15   5        107.57        104.85        23.97 o                         
  -8  15   5        167.12        168.24        21.39 o                         
  -7  15   5         12.12         11.19        19.81 o                         
  -6  15   5       1001.01        973.13        24.38 o                         
  -5  15   5        460.61        490.85        29.53 o                         
  -4  15   5       3966.41       4073.69        62.03 o                         
  -3  15   5         61.73         50.35        12.10 o                         
  -2  15   5       3057.07       3098.99        99.06 o                         
  -1  15   5       1247.44       1276.37        46.94 o                         
   0  15   5        360.15        380.72        28.30 o                         
   1  15   5        512.41        568.38        22.90 o                         
   2  15   5        279.73        260.79        21.59 o                         
   3  15   5       3108.84       2944.16        63.11 o                         
   4  15   5        329.58        300.49        23.70 o                         
   5  15   5        220.40        206.50        24.90 o                         
   6  15   5        871.70        939.60        36.71 o                         
   7  15   5        179.65        151.52        22.66 o                         
   8  15   5       2733.57       2607.63       127.64 o                         
  -8  16   5        224.75        209.12        20.55 o                         
  -7  16   5        321.55        283.17        22.34 o                         
  -6  16   5         23.58         33.63        14.73 o                         
  -5  16   5        460.73        436.92        26.99 o                         
  -4  16   5        164.74        226.17        16.42 o                         
  -3  16   5        180.01        186.22        13.70 o                         
  -2  16   5        208.35        181.22        14.07 o                         
  -1  16   5        412.21        415.54        15.31 o                         
   0  16   5        336.04        328.31        17.26 o                         
   1  16   5        854.61        926.54        33.07 o                         
   2  16   5        159.30        145.77        21.62 o                         
   3  16   5        290.25        275.23        21.96 o                         
   4  16   5        432.12        437.56        25.81 o                         
   5  16   5        118.77        131.60        28.60 o                         
   6  16   5        191.36        227.03        23.93 o                         
   7  16   5         96.00        136.10        22.97 o                         
  -6  17   5         28.53          9.56        25.15 o                         
  -5  17   5          0.58        -12.93        15.77 o                         
  -4  17   5          0.60         14.05        19.94 o                         
  -3  17   5        103.26        108.20        18.26 o                         
  -2  17   5          5.37          5.20        15.04 o                         
  -1  17   5          4.22         -7.32        10.75 o                         
   0  17   5        916.29        914.98        31.80 o                         
   1  17   5        169.19        171.68        22.50 o                         
   2  17   5        875.92        809.66        32.20 o                         
   3  17   5        131.66        130.23        20.50 o                         
   4  17   5       2062.11       1953.20       104.95 o                         
   5  17   5        206.09        186.19        23.76 o                         
   6  17   5       1216.27       1242.66        36.83 o                         
  -5  18   5          2.00         14.89        16.88 o                         
  -4  18   5         11.61         13.99        18.70 o                         
  -3  18   5         36.62         50.33        16.46 o                         
  -2  18   5         29.16         62.49        21.29 o                         
  -1  18   5        174.72        175.07        27.86 o                         
   0  18   5        609.38        623.29        31.93 o                         
   1  18   5         27.96         25.56        19.45 o                         
   2  18   5         10.71         35.06        25.49 o                         
   3  18   5          1.66         -4.42        26.91 o                         
   4  18   5        448.53        356.86        26.89 o                         
  -2  19   5         77.69         28.24        21.12 o                         
  -1  19   5       1459.14       1256.34        76.68 o                         
   0  19   5         18.61         10.81        36.06 o                         
   1  19   5        856.34        927.69        47.62 o                         
 -14   0   6        194.49        148.77        29.80 o                         
 -13   0   6         42.87         37.12        27.06 o                         
 -12   0   6         88.42         83.98        27.69 o                         
 -11   0   6        229.18        253.77        42.31 o                         
 -10   0   6        900.39        936.88        47.21 o                         
  -9   0   6        642.33        613.42        23.74 o                         
  -8   0   6       2085.89       2214.81        51.06 o                         
  -7   0   6       3756.82       3811.53        89.96 o                         
  -6   0   6       4562.46       4134.42        79.77 o                         
  -5   0   6       6721.00       5717.17       109.58 o                         
  -4   0   6        229.00        151.29        13.09 o                         
  -3   0   6          5.03         86.36         7.62 o                         
  -1   0   6      12328.31      12667.88       262.84 o                         
   0   0   6       6043.34       7153.44       129.70 o                         
   1   0   6       2804.73       4228.38        79.13 o                         
   2   0   6      12183.66       8844.97       160.69 o                         
   3   0   6       3401.44       3503.65        67.10 o                         
   4   0   6      46103.63      48449.75       798.41 o                         
   5   0   6        302.79        221.00        11.27 o                         
   6   0   6      14555.06      14026.96       246.81 o                         
   7   0   6        229.55        253.80        13.99 o                         
   8   0   6      13426.08      14313.72       289.44 o                         
   9   0   6         14.96         20.36        13.36 o                         
  10   0   6       1916.57       1802.24        42.44 o                         
  11   0   6        643.38        547.20        25.27 o                         
  12   0   6         57.93         55.38        20.98 o                         
  13   0   6       3034.56       2945.20        71.20 o                         
 -14   1   6         30.59          9.17        20.95 o                         
 -13   1   6        991.44        854.19        29.51 o                         
 -12   1   6        601.58        591.79        23.66 o                         
 -11   1   6        794.56        848.68        23.97 o                         
 -10   1   6        680.65        665.38        19.60 o                         
  -9   1   6        302.02        249.47        13.90 o                         
  -8   1   6       7332.92       7114.00        97.41 o                         
  -7   1   6       2444.63       2292.62        82.76 o                         
  -6   1   6        936.90       1137.60        22.08 o                         
  -5   1   6      14560.99      13947.16       174.03 o                         
  -4   1   6        647.71        537.85        12.24 o                         
  -3   1   6      44326.37      47182.50       596.30 o                         
  -2   1   6        205.87        348.62        11.25 o                         
  -1   1   6      30750.27      30159.34       432.02 o                         
   0   1   6       8835.85       9828.88       139.81 o                         
   1   1   6      27332.12      28767.22       337.09 o                         
   2   1   6      10337.47      10315.07       135.84 o                         
   3   1   6        532.47        594.01        17.23 o                         
   4   1   6       1077.11        786.59        19.08 o                         
   5   1   6        357.01        427.21        11.66 o                         
   6   1   6        192.19        300.02        10.60 o                         
   7   1   6       5136.39       5291.22        95.24 o                         
   8   1   6        653.35        707.14        17.67 o                         
   9   1   6       2923.04       3136.14        46.06 o                         
  10   1   6        747.30        756.17        35.49 o                         
  11   1   6       1595.12       1660.52        34.43 o                         
  12   1   6        420.92        438.38        22.52 o                         
  13   1   6        199.01        165.44        20.39 o                         
 -14   2   6        389.45        391.04        26.57 o                         
 -13   2   6        712.30        710.71        28.84 o                         
 -12   2   6          7.91         11.11        15.28 o                         
 -11   2   6        930.90        967.68        23.56 o                         
 -10   2   6       1207.78       1260.34        27.31 o                         
  -9   2   6       2503.47       2574.81        38.99 o                         
  -8   2   6       3046.45       3137.55        45.78 o                         
  -7   2   6        854.01        786.13        18.00 o                         
  -6   2   6       6801.88       7139.98       100.27 o                         
  -5   2   6       1769.11       1919.20        34.24 o                         
  -4   2   6      13040.55      12938.55       173.62 o                         
  -3   2   6         22.51          5.12         4.51 o                         
  -2   2   6       2988.85       3010.40        42.87 o                         
  -1   2   6       7262.29       7407.63       166.18 o                         
   0   2   6       1636.86       2749.36        52.39 o                         
   1   2   6        732.67        499.43        10.45 o                         
   2   2   6       2403.19       2097.49        30.05 o                         
   3   2   6        612.45        772.55        14.80 o                         
   4   2   6       3821.84       3812.41        64.20 o                         
   5   2   6       1625.20       1587.26        24.63 o                         
   6   2   6       6169.85       6619.82        93.87 o                         
   7   2   6        747.38        883.82        31.38 o                         
   8   2   6        452.21        391.73        14.31 o                         
   9   2   6         48.07         37.02         9.99 o                         
  10   2   6       1554.14       1540.75        27.59 o                         
  11   2   6         33.47         34.57        13.70 o                         
  12   2   6       1101.68       1127.93        27.48 o                         
  13   2   6        484.04        523.16        31.20 o                         
 -14   3   6        641.14        637.19        30.27 o                         
 -13   3   6       1166.09       1223.39        31.75 o                         
 -12   3   6        262.17        253.79        20.70 o                         
 -11   3   6       5552.47       5702.80        83.92 o                         
 -10   3   6        116.86        107.88        13.01 o                         
  -9   3   6       5679.91       5716.93        82.22 o                         
  -8   3   6        731.37        870.58        23.15 o                         
  -7   3   6       6202.22       6110.59        97.36 o                         
  -6   3   6       1022.08        894.44        18.21 o                         
  -5   3   6         17.61          1.19         6.79 o                         
  -4   3   6        178.86        233.84         8.47 o                         
  -3   3   6        607.48        687.38        21.02 o                         
  -2   3   6       1150.97       1623.45        34.96 o                         
  -1   3   6        466.10        594.59        12.32 o                         
   0   3   6         77.46        344.19         8.84 o                         
   1   3   6        169.53        170.27        10.64 o                         
   2   3   6       1863.36       1821.42        26.31 o                         
   3   3   6       1468.76       1922.29        29.06 o                         
   4   3   6       2769.21       2073.89        68.41 o                         
   5   3   6       4291.68       4552.29        67.32 o                         
   6   3   6       2579.30       2554.69        40.90 o                         
   7   3   6      10870.44      11621.21       155.24 o                         
   8   3   6        271.46        298.02        11.62 o                         
   9   3   6       5836.87       5777.36        88.20 o                         
  10   3   6       1172.58       1182.65        38.88 o                         
  11   3   6        727.68        700.24        25.10 o                         
  12   3   6       1700.15       1798.57        36.77 o                         
  13   3   6         28.88         14.14        24.09 o                         
 -14   4   6       1041.34       1058.24        31.00 o                         
 -13   4   6       3445.91       3313.43        53.38 o                         
 -12   4   6        156.62        163.02        17.19 o                         
 -11   4   6       3536.51       3378.34        55.01 o                         
 -10   4   6        401.79        396.76        16.34 o                         
  -9   4   6       2837.91       2840.59        49.38 o                         
  -8   4   6        146.15        195.23        20.84 o                         
  -7   4   6        453.10        387.16        15.37 o                         
  -6   4   6       4685.33       4926.15        73.02 o                         
  -5   4   6         34.65         23.74        10.43 o                         
  -4   4   6      11427.50      11519.24       207.94 o                         
  -3   4   6        514.54        812.26        19.05 o                         
  -2   4   6       2909.56       3163.69        65.11 o                         
  -1   4   6      10691.72      11225.56       229.91 o                         
   0   4   6       1064.10       1074.90        26.57 o                         
   1   4   6       5619.16       6300.40       113.91 o                         
   2   4   6       1146.75       1048.15        23.83 o                         
   3   4   6       3397.98       3300.20        49.57 o                         
   4   4   6       1125.53       1106.01        20.54 o                         
   5   4   6       1108.52       1245.00        21.57 o                         
   6   4   6        129.40        102.53         8.71 o                         
   7   4   6        241.34        266.78        11.37 o                         
   8   4   6       1508.08       1391.92        29.57 o                         
   9   4   6         46.63         63.54        12.33 o                         
  10   4   6       2774.39       2727.21        62.91 o                         
  11   4   6         17.43         -1.82        13.99 o                         
  12   4   6       1505.87       1524.13        31.46 o                         
  13   4   6        152.78        141.25        19.76 o                         
 -13   5   6        547.41        454.28        21.94 o                         
 -12   5   6       1122.29       1152.51        27.91 o                         
 -11   5   6       2132.69       2111.38        37.93 o                         
 -10   5   6       1191.29       1279.04        24.79 o                         
  -9   5   6       1527.88       1517.95        29.82 o                         
  -8   5   6       3778.91       3971.85        64.02 o                         
  -7   5   6       1283.97       1256.66        22.21 o                         
  -6   5   6       3253.99       3289.00        46.52 o                         
  -5   5   6         65.35         87.76         9.06 o                         
  -4   5   6      11833.75      11301.48       142.17 o                         
  -3   5   6       6659.03       6304.47        91.26 o                         
  -2   5   6       8887.06       9506.22       120.48 o                         
  -1   5   6      12580.78      11690.41       163.30 o                         
   0   5   6       3146.80       2783.66        41.39 o                         
   1   5   6       9681.67      10087.07       148.30 o                         
   2   5   6       3902.45       4180.64        71.23 o                         
   3   5   6        103.22         46.03         5.67 o                         
   4   5   6       3680.20       4026.36        59.53 o                         
   5   5   6        193.10        215.98         7.86 o                         
   6   5   6        520.56        508.04        13.14 o                         
   7   5   6        736.35        720.43        18.04 o                         
   8   5   6        114.89        140.64        14.30 o                         
   9   5   6         80.33        109.35        13.99 o                         
  10   5   6          6.44          4.63        12.16 o                         
  11   5   6         29.34         30.22        16.73 o                         
  12   5   6        259.51        241.38        20.73 o                         
  13   5   6         34.72         54.37        21.83 o                         
 -13   6   6        573.57        500.97        26.10 o                         
 -12   6   6        440.72        489.97        21.32 o                         
 -11   6   6         87.78         85.51        15.44 o                         
 -10   6   6         29.50         39.26        14.25 o                         
  -9   6   6        236.95        227.89        14.80 o                         
  -8   6   6       2279.26       2321.84        49.20 o                         
  -7   6   6        455.13        520.67        15.78 o                         
  -6   6   6       2776.25       2817.92        47.21 o                         
  -5   6   6       6663.89       7325.90       103.64 o                         
  -4   6   6         14.90         48.31         6.66 o                         
  -3   6   6       2862.67       2285.23        46.31 o                         
  -2   6   6       6544.05       7589.33       220.36 o                         
  -1   6   6       6736.88       7403.32        95.33 o                         
   0   6   6      16385.11      17419.89       218.82 o                         
   1   6   6        147.91         90.71         9.05 o                         
   2   6   6      18167.35      17709.80       305.58 o                         
   3   6   6       3311.77       2981.44        53.34 o                         
   4   6   6      13757.91      13391.43       228.19 o                         
   5   6   6       2194.91       2144.98        53.83 o                         
   6   6   6       1987.18       1959.21        31.43 o                         
   7   6   6         24.00         30.16         8.61 o                         
   8   6   6        240.13        233.28        12.43 o                         
   9   6   6        769.62        826.31        22.23 o                         
  10   6   6        915.32        911.36        23.98 o                         
  11   6   6       1566.42       1535.00        30.50 o                         
  12   6   6        277.49        242.17        21.39 o                         
  13   6   6        658.40        572.98        24.96 o                         
 -13   7   6         60.32         27.88        24.90 o                         
 -12   7   6        256.49        249.93        22.52 o                         
 -11   7   6        505.21        478.26        20.68 o                         
 -10   7   6         62.15         57.00        14.41 o                         
  -9   7   6        332.94        325.82        16.74 o                         
  -8   7   6       1733.40       1685.98        35.39 o                         
  -7   7   6        117.43        161.72        22.35 o                         
  -6   7   6         39.64         35.07         9.44 o                         
  -5   7   6       2832.77       2602.42        41.93 o                         
  -4   7   6        217.60        300.85        11.72 o                         
  -3   7   6      10476.66      10205.23       138.81 o                         
  -2   7   6        903.91       1134.88        23.31 o                         
  -1   7   6      11060.76      11836.63       169.46 o                         
   0   7   6        630.11        692.69        25.14 o                         
   1   7   6      10601.40      10216.57       209.69 o                         
   2   7   6       4819.45       4646.31       109.39 o                         
   3   7   6       2959.71       3331.05        64.99 o                         
   4   7   6        196.65        193.22         8.15 o                         
   5   7   6        124.49        209.54        10.32 o                         
   6   7   6       2617.29       2742.56        40.16 o                         
   7   7   6       1470.54       1491.92        28.89 o                         
   8   7   6       1864.36       1891.59        36.36 o                         
   9   7   6       1213.86       1206.08        29.49 o                         
  10   7   6        573.99        553.19        17.63 o                         
  11   7   6        972.35       1095.96        29.94 o                         
  12   7   6        422.93        431.75        24.16 o                         
 -13   8   6         20.11         24.34        22.41 o                         
 -12   8   6        713.87        824.79        25.94 o                         
 -11   8   6         71.46        118.96        22.51 o                         
 -10   8   6       2433.47       2524.37        60.31 o                         
  -9   8   6        455.63        431.86        25.43 o                         
  -8   8   6       4867.77       5106.71        75.34 o                         
  -7   8   6       1541.78       1495.82        25.56 o                         
  -6   8   6       5944.99       6072.74        94.28 o                         
  -5   8   6       2144.23       2167.21        50.58 o                         
  -4   8   6       2029.03       1901.84        34.64 o                         
  -3   8   6        993.31        672.87        27.44 o                         
  -2   8   6        367.61        277.27         9.67 o                         
  -1   8   6        196.25        344.49         9.06 o                         
   0   8   6       3603.14       4069.38        97.33 o                         
   1   8   6       6282.81       6678.55       124.00 o                         
   2   8   6       9468.96      10008.33       184.34 o                         
   3   8   6      14109.33      13802.28       317.34 o                         
   4   8   6       9511.11       9454.65       166.73 o                         
   5   8   6      11388.08      11477.61       186.92 o                         
   6   8   6        812.75        873.81        43.71 o                         
   7   8   6       1622.10       1665.03        36.61 o                         
   8   8   6        248.03        200.07        12.24 o                         
   9   8   6        320.17        383.65        31.65 o                         
  10   8   6        412.45        404.24        17.71 o                         
  11   8   6          8.14         14.09        16.03 o                         
  12   8   6       1379.42       1372.88        44.15 o                         
 -12   9   6         11.63         32.31        18.59 o                         
 -11   9   6        940.55       1017.40        26.16 o                         
 -10   9   6        103.97        115.70        18.49 o                         
  -9   9   6        572.03        649.28        27.71 o                         
  -8   9   6         42.45         43.36        10.43 o                         
  -7   9   6         20.22         18.99         9.04 o                         
  -6   9   6       1080.66       1291.13        25.52 o                         
  -5   9   6        232.52        259.76        13.08 o                         
  -4   9   6       7446.68       7816.25       102.42 o                         
  -3   9   6        250.24        298.84        13.71 o                         
  -2   9   6      19311.30      19962.83       279.33 o                         
  -1   9   6        123.66        176.60         9.40 o                         
   0   9   6      15133.81      15465.41       578.11 o                         
   1   9   6       3830.80       3737.83        84.27 o                         
   2   9   6       4781.38       4976.62        96.19 o                         
   3   9   6         20.10         21.07        19.33 o                         
   4   9   6       1064.81        924.06        26.06 o                         
   5   9   6       1277.53       1340.69        52.44 o                         
   6   9   6        226.19        252.84        10.31 o                         
   7   9   6       3936.75       4044.58        65.41 o                         
   8   9   6       1527.66       1520.00        29.86 o                         
   9   9   6       2440.01       2466.63        39.39 o                         
  10   9   6       1626.60       1543.85        29.70 o                         
  11   9   6       2651.04       2613.81        55.13 o                         
  12   9   6          1.99          9.75        24.08 o                         
 -12  10   6         56.21         61.79        20.48 o                         
 -11  10   6          0.75          4.19        19.83 o                         
 -10  10   6        406.00        386.51        19.75 o                         
  -9  10   6        147.46        164.57        15.39 o                         
  -8  10   6       1535.24       1527.10        35.52 o                         
  -7  10   6        360.79        405.12        16.54 o                         
  -6  10   6       2828.58       2919.53        45.41 o                         
  -5  10   6        882.30        908.38        18.08 o                         
  -4  10   6       3663.72       3904.10        57.25 o                         
  -3  10   6       1614.06       1634.17        58.76 o                         
  -2  10   6       1429.34       1661.49        27.39 o                         
  -1  10   6        160.16        186.36        21.15 o                         
   0  10   6         73.99        153.90        12.48 o                         
   1  10   6       5358.18       5573.52       126.49 o                         
   2  10   6        730.24        776.11        25.75 o                         
   3  10   6       3153.39       3424.00        82.82 o                         
   4  10   6       1602.61       1647.30        41.95 o                         
   5  10   6       1197.74       1263.72        48.78 o                         
   6  10   6       1120.86       1140.79        34.44 o                         
   7  10   6        462.09        421.98        24.66 o                         
   8  10   6        154.86        175.36        21.44 o                         
   9  10   6         29.16         21.01        15.26 o                         
  10  10   6          4.00          2.76        14.39 o                         
  11  10   6         66.96         65.31        19.76 o                         
 -11  11   6          1.07         -6.39        29.35 o                         
 -10  11   6       3938.06       3979.54        59.27 o                         
  -9  11   6          4.68         12.25        14.70 o                         
  -8  11   6       3208.87       3511.64        57.04 o                         
  -7  11   6         59.65         50.71        18.39 o                         
  -6  11   6       1135.21       1274.47        49.99 o                         
  -5  11   6          5.50          6.95        10.29 o                         
  -4  11   6        900.25        921.99        24.54 o                         
  -3  11   6        376.36        464.50        13.90 o                         
  -2  11   6        201.60        220.49         8.50 o                         
  -1  11   6       1139.13       1158.58        27.77 o                         
   0  11   6        208.15        229.64        19.02 o                         
   1  11   6          3.10          9.40        10.54 o                         
   2  11   6        214.17        246.46        15.06 o                         
   3  11   6        846.65        810.62        38.24 o                         
   4  11   6        545.00        496.15        21.53 o                         
   5  11   6         94.45         80.44        16.56 o                         
   6  11   6        795.83        809.61        37.92 o                         
   7  11   6         57.48         47.79        11.91 o                         
   8  11   6        500.42        520.76        22.86 o                         
   9  11   6        268.45        253.91        15.82 o                         
  10  11   6          7.89         -0.94        20.27 o                         
  11  11   6         19.07         17.99        20.56 o                         
 -11  12   6        120.31        111.37        27.12 o                         
 -10  12   6       2407.91       2497.13        46.07 o                         
  -9  12   6         11.27         20.07        15.69 o                         
  -8  12   6        260.85        252.26        16.77 o                         
  -7  12   6        301.01        273.33        16.16 o                         
  -6  12   6         42.70         48.86        11.53 o                         
  -5  12   6       3627.86       3688.23        60.62 o                         
  -4  12   6        311.79        375.42        15.76 o                         
  -3  12   6        904.64        835.19        17.27 o                         
  -2  12   6        168.97        180.27        10.45 o                         
  -1  12   6        311.76        277.41         9.93 o                         
   0  12   6        125.71        148.96        21.32 o                         
   1  12   6       1186.17       1138.41        46.33 o                         
   2  12   6         89.74         79.37        20.93 o                         
   3  12   6       2733.06       2696.89        68.78 o                         
   4  12   6        537.98        560.24        22.48 o                         
   5  12   6        135.12        143.06        25.99 o                         
   6  12   6        291.30        288.86        27.87 o                         
   7  12   6        822.69        783.18        18.39 o                         
   8  12   6        158.33        158.46        13.55 o                         
   9  12   6       2359.50       2429.00        48.88 o                         
  10  12   6         83.40         70.35        21.61 o                         
 -10  13   6        873.47        859.98        31.98 o                         
  -9  13   6        923.92        861.64        25.75 o                         
  -8  13   6       2259.39       2136.70        37.22 o                         
  -7  13   6        649.70        626.76        19.27 o                         
  -6  13   6       2204.64       2253.01        45.04 o                         
  -5  13   6       1914.58       1867.52        30.74 o                         
  -4  13   6        350.12        414.48        16.67 o                         
  -3  13   6        454.05        520.30        17.99 o                         
  -2  13   6        300.61        277.74        19.03 o                         
  -1  13   6          3.61          4.98        12.24 o                         
   0  13   6         19.54         14.70        12.26 o                         
   1  13   6       1613.82       1584.12        37.27 o                         
   2  13   6          5.62         -2.83        13.00 o                         
   3  13   6          1.16          4.12        16.94 o                         
   4  13   6         10.61          4.74        19.53 o                         
   5  13   6         42.77         24.81        18.49 o                         
   6  13   6        370.57        420.50        37.29 o                         
   7  13   6        245.18        260.19        25.40 o                         
   8  13   6        431.10        428.23        18.17 o                         
   9  13   6         78.31         62.15        19.26 o                         
  -9  14   6        292.91        261.79        24.17 o                         
  -8  14   6          5.35         11.76        16.46 o                         
  -7  14   6         10.52          7.53        16.02 o                         
  -6  14   6        275.08        244.43        18.30 o                         
  -5  14   6         40.09         51.40        14.51 o                         
  -4  14   6        883.98        901.56        23.36 o                         
  -3  14   6         23.64         30.55        10.95 o                         
  -2  14   6       1934.01       2028.62        47.92 o                         
  -1  14   6         10.47         15.79        10.40 o                         
   0  14   6         47.35         48.63        15.92 o                         
   1  14   6       1195.06       1127.02        45.12 o                         
   2  14   6        123.89        153.33        26.96 o                         
   3  14   6       2021.48       2012.61        48.23 o                         
   4  14   6          0.83          1.25        22.50 o                         
   5  14   6       1215.02       1272.80        51.83 o                         
   6  14   6        677.15        713.87        31.98 o                         
   7  14   6         67.60         95.40        26.61 o                         
   8  14   6        270.68        239.39        20.30 o                         
   9  14   6          0.24          3.22        19.83 o                         
  -8  15   6        170.10        201.81        22.13 o                         
  -7  15   6       1643.64       1712.75        36.65 o                         
  -6  15   6       3059.48       3180.53        71.68 o                         
  -5  15   6          0.93          2.54        19.50 o                         
  -4  15   6       2554.16       2586.96        44.43 o                         
  -3  15   6        259.60        218.62        13.42 o                         
  -2  15   6       6209.26       6360.68       140.11 o                         
  -1  15   6         51.81         31.75        10.40 o                         
   0  15   6       3098.19       3060.70        77.75 o                         
   1  15   6          3.47          1.21        18.33 o                         
   2  15   6       1451.16       1469.31        37.83 o                         
   3  15   6         23.10         16.17        18.65 o                         
   4  15   6        132.15        144.12        18.49 o                         
   5  15   6        804.53        858.06        33.35 o                         
   6  15   6        780.53        706.01        29.69 o                         
   7  15   6        881.11        876.79        33.35 o                         
   8  15   6        573.31        541.28        41.42 o                         
  -7  16   6       2431.74       2444.22        45.63 o                         
  -6  16   6        616.07        578.81        21.85 o                         
  -5  16   6       1493.92       1426.64        31.68 o                         
  -4  16   6        296.33        274.90        18.13 o                         
  -3  16   6        287.22        298.41        19.11 o                         
  -2  16   6          5.87         10.52        18.42 o                         
  -1  16   6        466.40        461.04        47.05 o                         
   0  16   6        107.32        127.70        42.59 o                         
   1  16   6       3070.41       2901.74        61.70 o                         
   2  16   6       1318.72       1388.56        41.38 o                         
   3  16   6       5611.94       5619.10       117.94 o                         
   4  16   6        756.02        693.02        29.87 o                         
   5  16   6       4417.45       4298.52        89.81 o                         
   6  16   6         50.99         40.96        23.11 o                         
   7  16   6       1729.64       1772.53        59.16 o                         
  -6  17   6        840.41        711.54        25.58 o                         
  -5  17   6        972.42        946.80        23.53 o                         
  -4  17   6       4773.42       4421.70        76.60 o                         
  -3  17   6       2211.14       2262.00        83.33 o                         
  -2  17   6       3921.18       4017.50        71.03 o                         
  -1  17   6       2964.85       3136.29        90.09 o                         
   0  17   6       1100.40       1133.35        37.11 o                         
   1  17   6       1288.81       1256.28        45.37 o                         
   2  17   6          9.95         25.72        23.39 o                         
   3  17   6        135.13        131.35        22.02 o                         
   4  17   6        570.58        495.16        27.75 o                         
   5  17   6          4.68         -5.56        33.91 o                         
  -4  18   6          0.03        -25.88        21.71 o                         
  -3  18   6       1195.21       1227.10        35.80 o                         
  -2  18   6         30.78         27.91        15.25 o                         
  -1  18   6        156.78        178.06        34.60 o                         
   0  18   6        573.50        492.60        27.92 o                         
   1  18   6        916.29        810.16        39.41 o                         
   2  18   6        150.16        144.56        36.36 o                         
   3  18   6       1631.50       1528.85        44.52 o                         
   4  18   6       1015.98       1012.94        66.55 o                         
 -14   1   7         97.77         89.44        29.13 o                         
 -13   1   7        350.69        331.99        21.29 o                         
 -12   1   7         58.04         68.51        19.04 o                         
 -11   1   7        474.21        508.69        21.52 o                         
 -10   1   7        656.05        640.26        20.06 o                         
  -9   1   7       3388.40       3360.70        57.30 o                         
  -8   1   7       1358.48       1384.21        26.97 o                         
  -7   1   7       3913.44       4333.73        64.63 o                         
  -6   1   7        101.61          0.57        12.62 o                         
  -5   1   7        585.89        321.89        12.04 o                         
  -4   1   7        689.08        849.63        17.40 o                         
  -3   1   7       1941.71       1403.20        59.09 o                         
  -2   1   7        611.50        895.83        18.89 o                         
  -1   1   7        175.98        116.07         5.27 o                         
   0   1   7        159.95         26.07         4.24 o                         
   1   1   7       8584.20       9442.47       206.88 o                         
   2   1   7       1538.18       1558.54        30.11 o                         
   3   1   7        119.12          1.16         4.71 o                         
   4   1   7       4924.59       5539.06        73.40 o                         
   5   1   7       1663.18       1638.79        27.59 o                         
   6   1   7       6270.06       7018.98        98.20 o                         
   7   1   7        913.47        855.86        17.24 o                         
   8   1   7         91.17        117.89        12.04 o                         
   9   1   7         20.72         30.01        15.38 o                         
  10   1   7       1371.54       1362.81        26.51 o                         
  11   1   7        253.70        222.80        17.27 o                         
  12   1   7        276.14        279.64        19.48 o                         
  13   1   7        165.48        180.55        21.62 o                         
 -14   2   7        209.92        247.70        26.22 o                         
 -13   2   7        821.03        911.98        32.28 o                         
 -12   2   7          8.55         23.75        17.10 o                         
 -11   2   7       1351.79       1345.02        27.79 o                         
 -10   2   7        169.64        132.58        13.70 o                         
  -9   2   7        351.05        360.77        15.11 o                         
  -8   2   7        112.84         82.28        10.75 o                         
  -7   2   7          2.32         14.29         8.70 o                         
  -6   2   7       1115.02       1068.69        42.25 o                         
  -5   2   7        376.49        262.23        15.37 o                         
  -4   2   7        628.67       1014.94        19.16 o                         
  -3   2   7         67.91          9.04         5.15 o                         
  -2   2   7       6632.21       6234.60        92.02 o                         
  -1   2   7        862.00        459.00        12.66 o                         
   0   2   7       6787.64       5402.12        97.16 o                         
   1   2   7         52.15         86.24         7.28 o                         
   2   2   7      21626.91      22716.67       310.51 o                         
   3   2   7        563.16        803.71        14.92 o                         
   4   2   7       8860.19       8304.83       128.63 o                         
   5   2   7        266.33        227.73         9.10 o                         
   6   2   7      15513.05      16378.11       232.05 o                         
   7   2   7        794.57        790.98        20.22 o                         
   8   2   7       5871.86       5897.93        78.74 o                         
   9   2   7       1044.63       1001.35        22.92 o                         
  10   2   7        709.70        656.84        18.83 o                         
  11   2   7       1221.88       1197.55        51.18 o                         
  12   2   7         13.23        -10.25        17.47 o                         
  13   2   7         47.18         47.37        20.56 o                         
 -14   3   7         74.97         46.33        30.42 o                         
 -13   3   7         77.80         67.06        18.39 o                         
 -12   3   7        260.77        251.07        17.32 o                         
 -11   3   7        303.82        333.62        18.12 o                         
 -10   3   7        767.47        729.41        40.36 o                         
  -9   3   7        102.42        127.27        13.22 o                         
  -8   3   7       2297.29       2467.33        40.85 o                         
  -7   3   7         78.81         49.91         8.50 o                         
  -6   3   7       5311.45       5712.84        76.56 o                         
  -5   3   7       3780.95       3691.13        85.58 o                         
  -4   3   7        977.81       1265.28        25.95 o                         
  -3   3   7        231.92         98.00         6.69 o                         
  -2   3   7        486.85        650.50        13.14 o                         
  -1   3   7          8.98        106.21         8.33 o                         
   0   3   7         11.88         24.20         4.30 o                         
   1   3   7        106.94        142.16         5.98 o                         
   2   3   7        482.40        455.48        10.22 o                         
   3   3   7         26.54         59.38         6.41 o                         
   4   3   7       2985.13       3405.41        89.11 o                         
   5   3   7          9.70          8.05         5.79 o                         
   6   3   7       1346.82       1558.58        25.66 o                         
   7   3   7        549.15        534.52        27.09 o                         
   8   3   7       1877.28       1948.37        32.17 o                         
   9   3   7       1575.94       1628.77        33.70 o                         
  10   3   7         45.10         48.09        14.34 o                         
  11   3   7        896.48        835.80        26.37 o                         
  12   3   7         63.25         59.01        21.22 o                         
  13   3   7        288.10        267.54        22.88 o                         
 -13   4   7        258.51        295.85        25.36 o                         
 -12   4   7         50.59         49.44        18.25 o                         
 -11   4   7       1315.26       1290.47        37.95 o                         
 -10   4   7       1248.97       1273.94        55.33 o                         
  -9   4   7        900.50       1002.22        33.06 o                         
  -8   4   7       2085.46       2231.92        48.27 o                         
  -7   4   7      10972.26      11434.54       142.77 o                         
  -6   4   7      14226.62      14884.86       212.56 o                         
  -5   4   7       4642.70       4516.73        80.15 o                         
  -4   4   7       1721.89       1291.71        32.11 o                         
  -3   4   7       1611.70       1791.93        48.76 o                         
  -2   4   7       2133.10       2291.64        44.14 o                         
  -1   4   7       1469.26       1384.80        32.30 o                         
   0   4   7       4255.02       2890.45        47.66 o                         
   1   4   7        691.47        445.36        10.18 o                         
   2   4   7       2880.58       2773.39        50.55 o                         
   3   4   7       1899.62       1881.61        30.84 o                         
   4   4   7       2941.88       3423.37        48.20 o                         
   5   4   7         60.89         36.68         7.44 o                         
   6   4   7         69.63         85.88        15.52 o                         
   7   4   7       1296.96       1228.97        28.65 o                         
   8   4   7          1.15          3.38        11.29 o                         
   9   4   7        187.78        225.74        15.32 o                         
  10   4   7        195.66        215.07        14.30 o                         
  11   4   7        505.13        483.01        19.49 o                         
  12   4   7        456.25        451.27        20.67 o                         
  13   4   7        113.44        109.14        23.34 o                         
 -13   5   7        976.80       1056.41        29.82 o                         
 -12   5   7        317.05        302.52        21.18 o                         
 -11   5   7       2083.70       2238.82        71.88 o                         
 -10   5   7         13.48         16.74        17.79 o                         
  -9   5   7       1194.59       1242.95        38.86 o                         
  -8   5   7          0.35          3.78        11.14 o                         
  -7   5   7       2482.50       2587.13        39.85 o                         
  -6   5   7       3499.40       4084.51        57.74 o                         
  -5   5   7       1495.79       1290.92        23.67 o                         
  -4   5   7        260.12        181.27         9.31 o                         
  -3   5   7        672.55        631.07        15.47 o                         
  -2   5   7        321.53        462.10        20.54 o                         
  -1   5   7        566.65        541.02        13.47 o                         
   0   5   7       3642.83       3340.61        67.07 o                         
   1   5   7         54.11         23.88         3.43 o                         
   2   5   7        630.06        576.29        13.52 o                         
   3   5   7        559.70        689.73        16.05 o                         
   4   5   7       3501.89       3645.56       119.22 o                         
   5   5   7         50.40         39.70         6.24 o                         
   6   5   7       3641.32       3904.42        58.30 o                         
   7   5   7       1446.48       1449.77        52.31 o                         
   8   5   7       2388.10       2549.22        77.01 o                         
   9   5   7         13.77         31.00        10.65 o                         
  10   5   7        696.62        749.70        20.66 o                         
  11   5   7         16.37         25.13        17.20 o                         
  12   5   7       1240.90       1195.64        31.01 o                         
  13   5   7          1.67         14.11        23.89 o                         
 -13   6   7        357.27        335.37        23.70 o                         
 -12   6   7        228.89        294.41        24.85 o                         
 -11   6   7        802.62        809.69        22.28 o                         
 -10   6   7         48.43         33.49        12.48 o                         
  -9   6   7       1433.03       1406.24        30.83 o                         
  -8   6   7        400.51        398.56        15.78 o                         
  -7   6   7        322.39        261.04        12.29 o                         
  -6   6   7        287.15        251.55        12.48 o                         
  -5   6   7        729.07        740.31        18.24 o                         
  -4   6   7       2186.05       2439.61        39.91 o                         
  -3   6   7       3285.75       3185.30        53.23 o                         
  -2   6   7       8542.72       8201.62       117.74 o                         
  -1   6   7      10941.91      10239.78       146.03 o                         
   0   6   7       2838.82       2922.29        45.72 o                         
   1   6   7      11472.84      10621.96       185.33 o                         
   2   6   7       2922.09       2560.70        63.95 o                         
   3   6   7       3406.90       3245.26        57.57 o                         
   4   6   7       1363.84       1388.08        31.34 o                         
   5   6   7       4793.52       4851.38        83.00 o                         
   6   6   7        524.03        474.25        12.49 o                         
   7   6   7        895.46       1032.26        23.16 o                         
   8   6   7         94.59         94.52        10.78 o                         
   9   6   7        128.63        144.90        15.67 o                         
  10   6   7        131.70        117.74        15.38 o                         
  11   6   7         27.79         18.80        16.00 o                         
  12   6   7          5.17          3.38        18.37 o                         
 -13   7   7        267.85        214.41        24.10 o                         
 -12   7   7        241.62        276.36        21.62 o                         
 -11   7   7         54.47         55.29        14.61 o                         
 -10   7   7         53.03         72.97        13.75 o                         
  -9   7   7        573.86        607.33        17.98 o                         
  -8   7   7        418.52        458.30        15.16 o                         
  -7   7   7         20.06         21.83         9.57 o                         
  -6   7   7       3006.28       3231.66        46.53 o                         
  -5   7   7         25.08         26.64         7.21 o                         
  -4   7   7      15467.61      15821.75       258.11 o                         
  -3   7   7       1209.27       1661.97        25.46 o                         
  -2   7   7      13018.54      13152.71       429.56 o                         
  -1   7   7       1367.30       1204.21        21.20 o                         
   0   7   7       3678.86       4136.45        81.47 o                         
   1   7   7       9710.67      10058.46       207.04 o                         
   2   7   7       1996.68       1865.95        43.32 o                         
   3   7   7        182.99         98.13        15.01 o                         
   4   7   7        405.78        354.28        10.97 o                         
   5   7   7       2211.15       1824.28      1065.14 o                         
   6   7   7        856.93        987.71        21.60 o                         
   7   7   7        457.55        527.04        15.85 o                         
   8   7   7       3157.55       3120.73        60.40 o                         
   9   7   7         77.82         89.05        21.61 o                         
  10   7   7       1465.04       1468.17        41.91 o                         
  11   7   7        212.73        215.02        21.27 o                         
  12   7   7       1256.27       1128.72        36.93 o                         
 -12   8   7        223.81        189.90        20.64 o                         
 -11   8   7        196.39        197.06        24.63 o                         
 -10   8   7        460.70        393.00        17.42 o                         
  -9   8   7          5.40          5.40        11.90 o                         
  -8   8   7        105.94        123.16        15.57 o                         
  -7   8   7        405.21        401.70        22.22 o                         
  -6   8   7        324.76        382.53        12.04 o                         
  -5   8   7       1053.27       1040.29        22.88 o                         
  -4   8   7        109.94        153.65         8.23 o                         
  -3   8   7        134.91        198.26        10.95 o                         
  -2   8   7       4337.68       4116.86        76.24 o                         
  -1   8   7        776.68        824.66        17.55 o                         
   0   8   7         14.05         64.46        18.56 o                         
   1   8   7       8674.96       8678.04       153.64 o                         
   2   8   7        454.81        409.39        17.08 o                         
   3   8   7      12467.95      12551.01       218.97 o                         
   4   8   7       1976.06       1787.28        62.30 o                         
   5   8   7       2252.03       2251.21        49.85 o                         
   6   8   7        869.27        842.13        23.46 o                         
   7   8   7       1779.54       1738.78        50.82 o                         
   8   8   7        762.62        750.56        20.18 o                         
   9   8   7        224.67        225.46        17.55 o                         
  10   8   7        220.18        198.85        18.42 o                         
  11   8   7        655.74        597.37        36.99 o                         
  12   8   7        319.53        262.51        20.43 o                         
 -12   9   7       1409.75       1346.60        36.10 o                         
 -11   9   7        474.86        463.68        19.80 o                         
 -10   9   7        967.00        978.23        26.85 o                         
  -9   9   7        109.68        119.55        15.50 o                         
  -8   9   7       2887.82       3054.01       113.42 o                         
  -7   9   7        120.30        102.61        12.74 o                         
  -6   9   7        243.57        241.62        12.66 o                         
  -5   9   7       2907.24       2987.66        47.53 o                         
  -4   9   7        703.05        759.57        21.32 o                         
  -3   9   7       1413.52       1359.74        31.53 o                         
  -2   9   7       1533.37       1537.85        44.70 o                         
  -1   9   7       1709.11       1829.13        34.55 o                         
   0   9   7       9529.25       9445.33       175.85 o                         
   1   9   7       3035.50       2978.28        78.43 o                         
   2   9   7       2537.85       2720.67        74.64 o                         
   3   9   7       1883.26       1841.00        49.46 o                         
   4   9   7        696.58        877.36        65.19 o                         
   5   9   7       2491.17       2396.92        41.80 o                         
   6   9   7         41.99         29.18        13.86 o                         
   7   9   7        574.79        545.94        18.91 o                         
   8   9   7         11.06         13.16        13.29 o                         
   9   9   7        888.37        887.75        25.31 o                         
  10   9   7        325.49        337.12        40.78 o                         
  11   9   7        996.89        914.06        33.49 o                         
 -12  10   7       1282.79       1372.74        40.40 o                         
 -11  10   7          5.36          2.71        15.68 o                         
 -10  10   7       1780.02       1786.98        49.34 o                         
  -9  10   7        451.54        495.98        18.83 o                         
  -8  10   7        451.18        560.84        36.22 o                         
  -7  10   7       3473.91       3625.96        50.74 o                         
  -6  10   7       2225.31       2282.96        37.01 o                         
  -5  10   7       8594.04       8848.65       111.19 o                         
  -4  10   7        294.21        310.81        20.54 o                         
  -3  10   7      10184.24      10944.05       158.88 o                         
  -2  10   7        120.87        127.96         8.29 o                         
  -1  10   7      10812.48      11340.44       362.47 o                         
   0  10   7        425.27        477.28        32.41 o                         
   1  10   7       3274.75       3278.66        66.92 o                         
   2  10   7        600.36        667.14        23.04 o                         
   3  10   7       1558.63       1603.84        38.71 o                         
   4  10   7        351.29        372.06        19.59 o                         
   5  10   7         32.35         37.64        13.81 o                         
   6  10   7         78.37         83.64        17.84 o                         
   7  10   7        659.21        632.05        17.34 o                         
   8  10   7         50.24         45.94        13.75 o                         
   9  10   7         32.26         27.06        14.51 o                         
  10  10   7        585.49        596.42        21.02 o                         
  11  10   7        626.03        608.09        26.82 o                         
 -11  11   7         95.20         97.33        18.05 o                         
 -10  11   7       2773.01       2826.58        69.65 o                         
  -9  11   7         36.87         42.23        14.98 o                         
  -8  11   7       2800.44       2882.43        44.29 o                         
  -7  11   7          9.47         12.77        10.53 o                         
  -6  11   7        472.60        447.36        15.16 o                         
  -5  11   7         43.69         65.52         9.02 o                         
  -4  11   7        349.89        352.97        26.34 o                         
  -3  11   7       1166.85       1143.68        21.79 o                         
  -2  11   7        300.16        364.23        31.49 o                         
  -1  11   7       1678.67       1630.55        37.55 o                         
   0  11   7        410.16        446.94        29.39 o                         
   1  11   7       1186.39       1201.79        32.88 o                         
   2  11   7        764.50        834.25        32.50 o                         
   3  11   7          0.17          9.09        16.44 o                         
   4  11   7        389.42        457.39        33.03 o                         
   5  11   7         21.23          7.57        14.37 o                         
   6  11   7        285.84        346.84        21.63 o                         
   7  11   7        459.16        454.52        15.58 o                         
   8  11   7         24.67         16.39        14.15 o                         
   9  11   7       3918.52       4039.65        72.79 o                         
  10  11   7         46.83         57.60        18.66 o                         
 -11  12   7         54.25         51.92        24.39 o                         
 -10  12   7        523.19        470.19        23.74 o                         
  -9  12   7        265.76        203.40        18.37 o                         
  -8  12   7        317.36        241.63        16.60 o                         
  -7  12   7       2596.89       2472.83        46.29 o                         
  -6  12   7         49.82         34.00        12.93 o                         
  -5  12   7       1510.44       1471.98        37.82 o                         
  -4  12   7         26.53         25.64        11.81 o                         
  -3  12   7       1118.66       1106.73        22.17 o                         
  -2  12   7        344.37        368.56        13.35 o                         
  -1  12   7        332.47        395.53        18.71 o                         
   0  12   7          9.17          2.94        12.03 o                         
   1  12   7         59.32         27.48        12.80 o                         
   2  12   7       3074.84       3100.86        65.98 o                         
   3  12   7          1.43          1.83        13.41 o                         
   4  12   7       2478.76       2621.57        59.35 o                         
   5  12   7        955.16        951.17        57.88 o                         
   6  12   7        823.09        917.93        42.93 o                         
   7  12   7       3125.40       3121.99        53.30 o                         
   8  12   7        473.78        520.00        27.54 o                         
   9  12   7        252.11        297.71        20.98 o                         
  10  12   7        233.28        284.00        20.28 o                         
 -10  13   7          7.54          8.01        18.40 o                         
  -9  13   7        184.87        150.75        26.64 o                         
  -8  13   7        535.06        550.24        28.51 o                         
  -7  13   7         60.22         28.27        16.08 o                         
  -6  13   7       2198.33       2384.60        37.29 o                         
  -5  13   7          8.20          3.68        10.73 o                         
  -4  13   7       3035.78       3300.21        47.34 o                         
  -3  13   7        816.53        894.53        25.03 o                         
  -2  13   7       1906.97       2109.79        42.17 o                         
  -1  13   7          6.66         -2.28        12.90 o                         
   0  13   7        810.27        927.29        29.29 o                         
   1  13   7       2450.66       2491.66        58.00 o                         
   2  13   7        471.28        512.14        34.08 o                         
   3  13   7       1088.49       1041.93        32.18 o                         
   4  13   7         18.09         29.30        17.08 o                         
   5  13   7        961.66        909.19        53.16 o                         
   6  13   7          4.86          5.28        17.10 o                         
   7  13   7         87.05         66.26        23.18 o                         
   8  13   7        150.90        157.39        19.75 o                         
   9  13   7          6.31         10.18        16.36 o                         
  -9  14   7        416.21        330.29        22.98 o                         
  -8  14   7        121.50        111.06        20.20 o                         
  -7  14   7         22.77         35.62        16.43 o                         
  -6  14   7        497.25        419.10        18.84 o                         
  -5  14   7         41.41         60.21        12.48 o                         
  -4  14   7        130.50        152.46        11.53 o                         
  -3  14   7        716.51        684.93        26.33 o                         
  -2  14   7        350.09        391.26        19.75 o                         
  -1  14   7       2709.56       2604.79       115.37 o                         
   0  14   7        405.67        414.83        27.49 o                         
   1  14   7       5776.17       5753.36       107.62 o                         
   2  14   7          1.61          8.21        14.63 o                         
   3  14   7       5528.21       5714.30       130.30 o                         
   4  14   7         63.82         73.31        17.41 o                         
   5  14   7       4740.14       4804.70       110.81 o                         
   6  14   7        351.84        356.70        40.47 o                         
   7  14   7        838.69        894.80        36.70 o                         
   8  14   7       1232.44       1285.70        42.76 o                         
  -8  15   7         10.43         -6.61        21.50 o                         
  -7  15   7        674.99        620.07        25.51 o                         
  -6  15   7       1528.60       1524.34        30.82 o                         
  -5  15   7         24.14         33.21        14.61 o                         
  -4  15   7       1327.52       1336.07        25.96 o                         
  -3  15   7        692.30        674.87        20.52 o                         
  -2  15   7       1401.09       1481.60        27.97 o                         
  -1  15   7        117.60        141.27        19.46 o                         
   0  15   7         94.44         92.01        16.89 o                         
   1  15   7         23.70         31.70        19.35 o                         
   2  15   7        293.59        245.67        21.09 o                         
   3  15   7        122.70         98.22        17.53 o                         
   4  15   7         83.59         71.95        21.31 o                         
   5  15   7          0.51          7.41        23.42 o                         
   6  15   7        783.48        710.39        52.86 o                         
   7  15   7       1042.50       1121.44        38.17 o                         
  -7  16   7       2721.91       2787.50        49.81 o                         
  -6  16   7       1299.12       1382.37        35.07 o                         
  -5  16   7        113.73        144.49        16.33 o                         
  -4  16   7       2729.12       2897.81        68.59 o                         
  -3  16   7        110.58        137.94        16.79 o                         
  -2  16   7       1712.02       1604.42        35.05 o                         
  -1  16   7         15.78          6.88        27.39 o                         
   0  16   7       1485.21       1391.08        43.90 o                         
   1  16   7         76.96         82.03        20.33 o                         
   2  16   7       2004.90       2010.05        50.33 o                         
   3  16   7         50.57         52.20        20.84 o                         
   4  16   7        194.67        168.69        23.87 o                         
   5  16   7         60.79         74.51        27.99 o                         
   6  16   7        207.97        196.05        22.59 o                         
  -6  17   7         61.53         94.88        20.85 o                         
  -5  17   7          0.20        -11.06        20.82 o                         
  -4  17   7          0.10         -0.05        18.63 o                         
  -3  17   7        181.26        136.86        18.98 o                         
  -2  17   7        193.40        147.62        18.09 o                         
  -1  17   7         64.78         48.95        19.75 o                         
   0  17   7        234.93        248.24        21.84 o                         
   1  17   7        118.12        102.85        22.70 o                         
   2  17   7         12.64          5.93        20.62 o                         
   3  17   7         70.61         42.51        26.01 o                         
   4  17   7         30.94         28.88        24.52 o                         
   5  17   7         85.05         93.89        23.00 o                         
  -4  18   7         38.05         35.37        17.95 o                         
  -3  18   7        713.04        626.48        25.30 o                         
  -2  18   7        267.01        201.15        34.89 o                         
  -1  18   7        967.73        917.22        38.21 o                         
   0  18   7        263.88        277.97        27.10 o                         
   1  18   7        109.17         84.29        21.61 o                         
   2  18   7       1802.53       1799.53       108.55 o                         
   3  18   7         51.55         44.12        23.07 o                         
 -14   0   8       1253.32       1360.23        48.75 o                         
 -13   0   8        466.40        372.24        54.50 o                         
 -12   0   8       3863.91       3924.98        96.38 o                         
 -11   0   8          4.25         14.27        22.80 o                         
 -10   0   8       1510.93       1488.96        40.58 o                         
  -9   0   8         82.62         49.30        17.05 o                         
  -8   0   8       3388.42       3088.24        77.80 o                         
  -7   0   8        560.87        579.59        21.34 o                         
  -6   0   8         42.93         22.80        10.63 o                         
  -5   0   8          6.34         28.60         9.44 o                         
  -4   0   8       7823.21       6631.51       122.86 o                         
  -3   0   8        521.71        576.74        17.99 o                         
  -2   0   8       1184.93       1237.73        29.33 o                         
  -1   0   8        130.19         55.06         8.82 o                         
   0   0   8       5523.09       4893.57       106.95 o                         
   1   0   8       2261.92       2624.25        53.33 o                         
   2   0   8       7835.23       8383.55       148.04 o                         
   3   0   8       1149.41        649.17        18.31 o                         
   4   0   8      14514.89      14723.13       256.56 o                         
   5   0   8        496.56        433.68        18.27 o                         
   6   0   8      18358.98      19238.48       331.89 o                         
   7   0   8        250.52        219.73        13.37 o                         
   8   0   8      16658.93      16047.54       275.26 o                         
   9   0   8       1323.52       1334.86        42.40 o                         
  10   0   8       4547.81       4459.57        91.94 o                         
  11   0   8       4563.83       4578.63       110.00 o                         
  12   0   8         28.24         10.06        25.24 o                         
  13   0   8       1832.84       1620.87        57.34 o                         
 -14   1   8       1369.10       1220.83        64.00 o                         
 -13   1   8        391.14        399.33        23.91 o                         
 -12   1   8       1422.50       1258.37        41.76 o                         
 -11   1   8        554.87        523.61        43.22 o                         
 -10   1   8       1526.62       1496.45        38.74 o                         
  -9   1   8        609.87        624.02        19.63 o                         
  -8   1   8        659.86        670.22        17.23 o                         
  -7   1   8        547.44        707.60        16.90 o                         
  -6   1   8       1708.05       1719.68        29.03 o                         
  -5   1   8       4966.37       5114.79        73.90 o                         
  -4   1   8       5012.40       5152.78        75.93 o                         
  -3   1   8         66.58        119.72         9.13 o                         
  -2   1   8       2172.78       2671.26        39.42 o                         
  -1   1   8       2889.71       2603.38        37.89 o                         
   0   1   8        540.04        698.09        18.27 o                         
   1   1   8       5884.37       6160.49        86.87 o                         
   2   1   8        352.77        436.80        10.00 o                         
   3   1   8       6033.69       6908.39       100.29 o                         
   4   1   8          3.48         17.25         6.35 o                         
   5   1   8       3042.59       3412.65        48.53 o                         
   6   1   8          6.79         17.64         9.24 o                         
   7   1   8        239.32        265.28        21.30 o                         
   8   1   8        184.17        199.33        13.54 o                         
   9   1   8       1108.69       1098.97        22.71 o                         
  10   1   8        661.22        739.70        19.80 o                         
  11   1   8       3336.50       3353.99        54.46 o                         
  12   1   8         19.75         15.00        23.42 o                         
  13   1   8       2072.85       2022.81        43.64 o                         
 -14   2   8         81.22         48.96        22.22 o                         
 -13   2   8         22.71          2.38        21.74 o                         
 -12   2   8       2735.89       2670.13        48.61 o                         
 -11   2   8       1950.84       1968.66        38.49 o                         
 -10   2   8        813.89        796.42        32.14 o                         
  -9   2   8       4207.01       4273.59        71.41 o                         
  -8   2   8        888.19        883.24        22.38 o                         
  -7   2   8       6108.60       6022.97        86.83 o                         
  -6   2   8       6427.29       6188.77        83.64 o                         
  -5   2   8       1732.12       1589.13        29.93 o                         
  -4   2   8      16980.60      18138.07       236.70 o                         
  -3   2   8        671.57        478.92        31.56 o                         
  -2   2   8      28948.45      29503.04       378.90 o                         
  -1   2   8        143.76        298.65         8.61 o                         
   0   2   8      15336.25      14999.96       209.62 o                         
   1   2   8          1.68         -1.62         5.19 o                         
   2   2   8       8369.58       9553.57       121.43 o                         
   3   2   8       3015.50       3028.92        46.66 o                         
   4   2   8       4410.99       4328.75        75.69 o                         
   5   2   8        249.41        319.58        13.08 o                         
   6   2   8       2997.91       3108.32        55.89 o                         
   7   2   8         40.58         28.48        12.01 o                         
   8   2   8       2397.64       2485.33        48.43 o                         
   9   2   8        681.42        688.33        18.73 o                         
  10   2   8        145.71        162.88        13.87 o                         
  11   2   8        188.43        160.59        15.28 o                         
  12   2   8         40.41         31.57        15.92 o                         
  13   2   8         34.85         26.35        24.33 o                         
 -13   3   8          1.72          3.61        19.56 o                         
 -12   3   8        804.47        845.83        23.47 o                         
 -11   3   8        415.87        433.57        18.61 o                         
 -10   3   8        583.60        613.68        20.06 o                         
  -9   3   8       5359.62       5579.08        76.13 o                         
  -8   3   8       2338.56       2374.58        39.51 o                         
  -7   3   8       9367.00       9266.82       126.64 o                         
  -6   3   8        613.83        737.18        18.73 o                         
  -5   3   8      12861.10      12812.27       162.58 o                         
  -4   3   8       1362.80       1236.93        26.18 o                         
  -3   3   8        875.05       1237.20        22.21 o                         
  -2   3   8       2810.03       3130.31        68.11 o                         
  -1   3   8        310.57        268.31        22.53 o                         
   0   3   8       1274.63       1238.64        29.77 o                         
   1   3   8       7956.81       8399.91       149.93 o                         
   2   3   8       8340.18       7815.21       100.23 o                         
   3   3   8      12538.67      11760.00       171.74 o                         
   4   3   8        735.10        893.54        19.52 o                         
   5   3   8      12449.80      12192.29       164.55 o                         
   6   3   8        276.28        355.86        23.58 o                         
   7   3   8        150.88        130.53         9.89 o                         
   8   3   8       1196.00       1233.14        25.62 o                         
   9   3   8         22.86         21.51        10.87 o                         
  10   3   8         40.85         30.59        13.12 o                         
  11   3   8        427.46        428.25        19.69 o                         
  12   3   8         85.81         89.45        19.75 o                         
  13   3   8        295.29        302.30        27.67 o                         
 -13   4   8       1051.91        941.56        30.01 o                         
 -12   4   8        762.22        757.48        25.92 o                         
 -11   4   8       1968.28       1911.48        35.15 o                         
 -10   4   8        322.43        340.94        19.03 o                         
  -9   4   8       1926.40       1856.58        34.01 o                         
  -8   4   8        258.13        268.25        18.88 o                         
  -7   4   8       3884.29       3869.99        54.17 o                         
  -6   4   8        734.24        800.31        16.81 o                         
  -5   4   8        522.02        517.27        16.14 o                         
  -4   4   8      26387.18      28096.10       514.60 o                         
  -3   4   8        163.33        176.91         8.40 o                         
  -2   4   8      42000.16      46824.56       692.84 o                         
  -1   4   8       4534.53       5100.94        74.67 o                         
   0   4   8      23421.76      24386.11       315.91 o                         
   1   4   8       8880.39       8857.86       179.97 o                         
   2   4   8       7560.21       7416.87        96.48 o                         
   3   4   8       2202.81       2503.83        41.64 o                         
   4   4   8          0.44         14.66         7.82 o                         
   5   4   8          6.38          4.04         5.91 o                         
   6   4   8         16.98         24.70         8.32 o                         
   7   4   8        697.55        734.55        17.21 o                         
   8   4   8       2403.95       2515.55        39.12 o                         
   9   4   8       1560.94       1552.13        28.25 o                         
  10   4   8       1182.96       1325.15        26.49 o                         
  11   4   8        894.45        941.37        32.90 o                         
  12   4   8        266.42        275.74        20.75 o                         
 -13   5   8        230.47        222.92        24.20 o                         
 -12   5   8         11.22          6.30        18.27 o                         
 -11   5   8       1030.08       1050.96        32.46 o                         
 -10   5   8         71.76         59.84        17.11 o                         
  -9   5   8       2608.95       2712.31        49.62 o                         
  -8   5   8        923.06        969.26        21.01 o                         
  -7   5   8       4515.09       4639.35        73.24 o                         
  -6   5   8       4188.64       4411.24        77.51 o                         
  -5   5   8       6842.69       6829.01        91.30 o                         
  -4   5   8       3613.94       3832.47        55.14 o                         
  -3   5   8       3981.58       4085.53        61.89 o                         
  -2   5   8        869.06        741.26        16.38 o                         
  -1   5   8        535.40        554.52        19.36 o                         
   0   5   8        930.69        853.49        22.21 o                         
   1   5   8      12844.28      11254.38       276.14 o                         
   2   5   8        649.75        812.60        16.27 o                         
   3   5   8      16199.91      15741.72       220.75 o                         
   4   5   8       1802.60       1859.99        57.73 o                         
   5   5   8       4259.94       4591.87        79.99 o                         
   6   5   8       3287.81       3513.79        57.35 o                         
   7   5   8       1991.09       1926.94        38.78 o                         
   8   5   8        875.29        935.36        22.69 o                         
   9   5   8        222.40        219.96        15.54 o                         
  10   5   8         24.67         30.51        16.97 o                         
  11   5   8       1035.94       1120.76        30.79 o                         
  12   5   8         51.97         -3.01        18.81 o                         
 -13   6   8        417.73        429.29        24.53 o                         
 -12   6   8       3542.77       3559.59        80.13 o                         
 -11   6   8         74.60         84.87        17.32 o                         
 -10   6   8       2892.97       3180.15        48.90 o                         
  -9   6   8         22.21         20.85        13.21 o                         
  -8   6   8       2774.90       2804.63        43.20 o                         
  -7   6   8          1.49         11.54        11.33 o                         
  -6   6   8        165.68        148.40         9.95 o                         
  -5   6   8        699.27        677.47        16.39 o                         
  -4   6   8        712.07        749.92        16.57 o                         
  -3   6   8       5405.35       5318.66        73.04 o                         
  -2   6   8        138.57        208.71         8.36 o                         
  -1   6   8       8929.16       7278.46       145.91 o                         
   0   6   8        180.62        144.25         8.39 o                         
   1   6   8       8593.96       8735.74       138.97 o                         
   2   6   8       1494.61       1432.58        64.43 o                         
   3   6   8       4667.40       4274.63        65.80 o                         
   4   6   8       4786.90       5062.45        73.34 o                         
   5   6   8       4117.91       4074.48        61.35 o                         
   6   6   8       7640.70       7936.80       104.18 o                         
   7   6   8        266.65        296.61        14.02 o                         
   8   6   8       7452.01       7388.64       103.59 o                         
   9   6   8        101.88         98.52        13.31 o                         
  10   6   8       2542.65       2527.49        44.38 o                         
  11   6   8         38.76         44.97        16.60 o                         
  12   6   8        440.52        455.76        25.94 o                         
 -13   7   8         85.00         84.01        25.58 o                         
 -12   7   8        529.43        513.79        22.71 o                         
 -11   7   8          8.22          4.66        15.27 o                         
 -10   7   8        244.48        243.56        18.94 o                         
  -9   7   8        355.43        371.56        17.27 o                         
  -8   7   8          0.64         -2.02        13.64 o                         
  -7   7   8       1175.32       1214.36        27.12 o                         
  -6   7   8        671.72        690.02        21.43 o                         
  -5   7   8       6314.66       6678.04       112.56 o                         
  -4   7   8       1370.43       1308.57        22.74 o                         
  -3   7   8          0.97         28.34         6.19 o                         
  -2   7   8       1131.19       1132.51        21.18 o                         
  -1   7   8        809.74        547.17        16.92 o                         
   0   7   8        123.79         77.34        11.96 o                         
   1   7   8       4658.86       4510.47        88.72 o                         
   2   7   8         54.17        133.85        13.31 o                         
   3   7   8       4600.74       4651.97       102.97 o                         
   4   7   8          0.75          3.09         5.23 o                         
   5   7   8       3550.86       3649.36        65.70 o                         
   6   7   8         70.88         70.07         9.89 o                         
   7   7   8          8.48          3.56         9.11 o                         
   8   7   8        171.61        158.69        16.14 o                         
   9   7   8        922.34        891.42        21.95 o                         
  10   7   8        273.20        267.62        20.09 o                         
  11   7   8        824.39        831.71        32.06 o                         
  12   7   8         88.78         68.35        25.41 o                         
 -12   8   8          3.88         10.68        22.37 o                         
 -11   8   8       1420.97       1563.17        35.46 o                         
 -10   8   8         41.13         15.06        16.85 o                         
  -9   8   8       3540.80       3821.39        58.21 o                         
  -8   8   8        178.74        146.19        11.82 o                         
  -7   8   8       2430.55       2621.20        42.81 o                         
  -6   8   8        186.69        152.64        11.47 o                         
  -5   8   8       1296.32       1483.55        27.33 o                         
  -4   8   8       1858.84       1869.10        32.43 o                         
  -3   8   8       1800.46       1918.02        33.38 o                         
  -2   8   8       2447.45       2173.24        40.68 o                         
  -1   8   8        534.30        385.41        17.67 o                         
   0   8   8       1671.35       1657.66        46.72 o                         
   1   8   8         83.26        113.09        17.94 o                         
   2   8   8        311.40        300.10        15.91 o                         
   3   8   8       1094.61       1096.36        42.25 o                         
   4   8   8         14.22         27.59         5.98 o                         
   5   8   8       3834.39       3758.88        60.57 o                         
   6   8   8        247.50        264.76        13.23 o                         
   7   8   8       2035.87       2219.13        37.55 o                         
   8   8   8        156.60        161.04        17.94 o                         
   9   8   8        324.23        342.18        20.36 o                         
  10   8   8         65.74         46.85        16.36 o                         
  11   8   8         34.42         59.21        18.60 o                         
 -12   9   8        974.80        980.02        31.78 o                         
 -11   9   8         31.70         49.37        19.66 o                         
 -10   9   8        743.00        746.24        21.31 o                         
  -9   9   8        703.97        733.15        22.93 o                         
  -8   9   8          3.12         -3.27        12.33 o                         
  -7   9   8        836.74        957.67        21.22 o                         
  -6   9   8         21.24         23.50        10.05 o                         
  -5   9   8       1000.02       1022.41        19.89 o                         
  -4   9   8       1017.93        935.34        24.84 o                         
  -3   9   8         46.21         62.10         8.40 o                         
  -2   9   8        379.42        384.81        23.15 o                         
  -1   9   8        691.97        733.82        20.17 o                         
   0   9   8        125.01        103.39        12.68 o                         
   1   9   8       2118.78       2175.53        48.83 o                         
   2   9   8          0.61         -5.49        10.83 o                         
   3   9   8       1319.40       1373.03        39.16 o                         
   4   9   8         52.76         50.25        15.56 o                         
   5   9   8        328.75        374.04        20.86 o                         
   6   9   8        108.85        117.57        11.61 o                         
   7   9   8        163.00        176.59        15.98 o                         
   8   9   8        798.33        759.37        18.76 o                         
   9   9   8        889.99        783.92        23.55 o                         
  10   9   8       1571.40       1552.05        43.64 o                         
  11   9   8       2006.22       1938.29        40.10 o                         
 -11  10   8        922.04        903.51        27.96 o                         
 -10  10   8        387.34        371.66        18.30 o                         
  -9  10   8        534.17        489.37        21.95 o                         
  -8  10   8         26.42         23.71        19.61 o                         
  -7  10   8       3335.31       3259.36        66.35 o                         
  -6  10   8        106.82         99.54        11.27 o                         
  -5  10   8          5.82          8.53         9.30 o                         
  -4  10   8        121.40        113.38        10.06 o                         
  -3  10   8       1400.60       1488.28        51.08 o                         
  -2  10   8       3607.66       3588.47        77.69 o                         
  -1  10   8       2817.00       2851.60        72.28 o                         
   0  10   8       2018.30       2214.67        51.61 o                         
   1  10   8         30.47         32.62        14.76 o                         
   2  10   8       2237.79       2584.40       142.71 o                         
   3  10   8        101.12         94.61        16.08 o                         
   4  10   8          1.81         -1.75        15.99 o                         
   5  10   8        793.23        803.44        27.26 o                         
   6  10   8         41.39         42.69        12.06 o                         
   7  10   8       2055.14       2136.16        36.84 o                         
   8  10   8       1183.87       1240.90        51.80 o                         
   9  10   8       1095.29        996.40        41.26 o                         
  10  10   8        346.13        356.42        21.08 o                         
  11  10   8        184.31        124.38        30.42 o                         
 -11  11   8         33.23         17.84        20.98 o                         
 -10  11   8        283.15        237.89        22.23 o                         
  -9  11   8        803.10        864.04        23.58 o                         
  -8  11   8       2006.51       2019.85        42.91 o                         
  -7  11   8       1888.44       1930.28        48.53 o                         
  -6  11   8       1928.24       2031.44        55.41 o                         
  -5  11   8        583.40        526.21        15.05 o                         
  -4  11   8        872.08       1031.08        23.77 o                         
  -3  11   8         17.66         13.53         7.98 o                         
  -2  11   8        254.34        308.09        13.31 o                         
  -1  11   8          5.95         -5.17        11.28 o                         
   0  11   8        233.88        261.65        16.89 o                         
   1  11   8       2761.15       2910.72        62.32 o                         
   2  11   8       3673.92       3742.38        76.45 o                         
   3  11   8       1458.68       1498.87        37.07 o                         
   4  11   8       3107.15       2982.78        60.46 o                         
   5  11   8       1193.46       1143.19        40.99 o                         
   6  11   8        413.74        385.80        24.92 o                         
   7  11   8          1.30         -4.12        12.46 o                         
   8  11   8          0.23          2.66        12.77 o                         
   9  11   8         19.16          9.01        23.55 o                         
  10  11   8         69.45         51.75        19.92 o                         
 -10  12   8       2185.27       2226.36        42.89 o                         
  -9  12   8          7.96         11.27        16.36 o                         
  -8  12   8       2210.94       2338.02        51.05 o                         
  -7  12   8       1611.44       1714.00        36.45 o                         
  -6  12   8         39.53         50.97        13.55 o                         
  -5  12   8       4731.63       4967.18        67.64 o                         
  -4  12   8        238.08        232.00        14.97 o                         
  -3  12   8       6987.07       7188.02       107.44 o                         
  -2  12   8        456.27        487.73        13.40 o                         
  -1  12   8      10274.71      10626.13       195.18 o                         
   0  12   8         57.00         91.18        13.86 o                         
   1  12   8       8741.78       8833.22       164.61 o                         
   2  12   8        444.08        455.04        44.61 o                         
   3  12   8       1467.69       1587.42        46.61 o                         
   4  12   8        598.22        620.99        27.01 o                         
   5  12   8          3.00          3.56        18.41 o                         
   6  12   8       1536.74       1622.32        43.30 o                         
   7  12   8        318.30        235.67        31.19 o                         
   8  12   8       1545.38       1535.86        32.58 o                         
   9  12   8         48.39          9.03        20.22 o                         
 -10  13   8        907.10        848.24        31.23 o                         
  -9  13   8        899.60        780.47        25.37 o                         
  -8  13   8       3257.17       3365.49        51.55 o                         
  -7  13   8       1731.14       1684.89        33.84 o                         
  -6  13   8       2416.55       2306.58       112.83 o                         
  -5  13   8       2352.98       2288.80        43.27 o                         
  -4  13   8       2149.11       2315.31        38.69 o                         
  -3  13   8       1522.21       1499.98        31.26 o                         
  -2  13   8          3.84         21.99        16.13 o                         
  -1  13   8          2.08         11.47        15.59 o                         
   0  13   8       1928.04       1803.43        48.56 o                         
   1  13   8        718.54        840.87        55.11 o                         
   2  13   8       3930.57       3906.91        80.24 o                         
   3  13   8       1527.96       1472.10        39.98 o                         
   4  13   8       3682.37       3585.06        92.38 o                         
   5  13   8        385.34        378.31        22.71 o                         
   6  13   8       1890.19       1930.89       138.19 o                         
   7  13   8        334.01        316.80        24.53 o                         
   8  13   8        430.50        421.75        27.58 o                         
   9  13   8        369.69        326.53        27.24 o                         
  -9  14   8       1401.26       1407.66        34.89 o                         
  -8  14   8         98.71        102.26        19.27 o                         
  -7  14   8         66.76         81.26        16.22 o                         
  -6  14   8        216.03        249.42        32.56 o                         
  -5  14   8        213.96        189.04        18.12 o                         
  -4  14   8       1070.70       1048.14        25.74 o                         
  -3  14   8       1410.74       1523.39        31.14 o                         
  -2  14   8       2448.87       2535.84        50.78 o                         
  -1  14   8        428.22        445.10        23.96 o                         
   0  14   8       3095.90       3284.07        69.82 o                         
   1  14   8        100.20         81.22        16.00 o                         
   2  14   8        147.00        123.21        21.92 o                         
   3  14   8        392.31        332.41        21.63 o                         
   4  14   8        140.29        130.84        18.50 o                         
   5  14   8       1879.96       1798.26        47.27 o                         
   6  14   8          3.90          7.24        31.46 o                         
   7  14   8       2224.00       2248.37        68.28 o                         
   8  14   8          1.95        -13.37        26.48 o                         
  -8  15   8         93.76         54.31        18.07 o                         
  -7  15   8          0.20          3.69        16.86 o                         
  -6  15   8        656.44        613.79        21.86 o                         
  -5  15   8        842.30        886.65        23.75 o                         
  -4  15   8        331.07        310.27        19.62 o                         
  -3  15   8        283.66        273.93        16.89 o                         
  -2  15   8        248.08        270.12        14.83 o                         
  -1  15   8        316.00        304.42        25.33 o                         
   0  15   8       1544.72       1551.54        49.35 o                         
   1  15   8         61.61         98.49        26.99 o                         
   2  15   8        343.65        378.72        22.16 o                         
   3  15   8        169.35        151.62        27.02 o                         
   4  15   8       1804.14       1751.58        56.87 o                         
   5  15   8        353.98        437.65        29.07 o                         
   6  15   8        557.31        602.58        26.46 o                         
   7  15   8          7.07         31.96        24.29 o                         
  -7  16   8        129.87        100.36        24.01 o                         
  -6  16   8        175.35        204.51        20.89 o                         
  -5  16   8          0.41         -6.70        15.71 o                         
  -4  16   8        561.78        528.94        36.07 o                         
  -3  16   8        165.91        148.02        17.28 o                         
  -2  16   8        241.00        250.34        25.04 o                         
  -1  16   8        241.55        256.38        23.56 o                         
   0  16   8          1.77          6.01        18.45 o                         
   1  16   8         87.07         93.96        18.82 o                         
   2  16   8        194.95        141.76        26.98 o                         
   3  16   8        207.16        209.70        21.98 o                         
   4  16   8        228.18        187.20        24.74 o                         
   5  16   8       1180.53       1226.67        39.50 o                         
   6  16   8         98.17         90.71        29.37 o                         
  -5  17   8        185.97        166.85        27.27 o                         
  -4  17   8         45.70         46.68        19.68 o                         
  -3  17   8        511.78        497.89        33.86 o                         
  -2  17   8        118.27         64.31        22.70 o                         
  -1  17   8        339.56        342.48        25.00 o                         
   0  17   8        124.52         89.16        39.86 o                         
   1  17   8         71.78         44.99        19.45 o                         
   2  17   8        814.19        750.72        30.67 o                         
   3  17   8         21.88         27.31        21.82 o                         
   4  17   8        387.40        437.93        34.70 o                         
  -3  18   8       2255.60       2112.09        99.32 o                         
  -2  18   8        332.37        396.07        32.17 o                         
  -1  18   8       2514.43       2477.15        64.64 o                         
   0  18   8        265.09        286.78        26.46 o                         
   1  18   8        596.08        626.89        43.07 o                         
   2  18   8        147.72        148.59        23.76 o                         
 -13   1   9         29.03         46.34        19.34 o                         
 -12   1   9        596.81        506.48        42.48 o                         
 -11   1   9        333.02        315.07        17.98 o                         
 -10   1   9        440.22        406.23        28.47 o                         
  -9   1   9        224.11        250.36        14.30 o                         
  -8   1   9       1171.80       1253.62        51.20 o                         
  -7   1   9         53.69         36.50         9.57 o                         
  -6   1   9       3784.34       3537.60        65.21 o                         
  -5   1   9        120.41        270.95        13.06 o                         
  -4   1   9          3.92         21.52        11.86 o                         
  -3   1   9        298.97        421.92        13.60 o                         
  -2   1   9         81.29        176.39        17.80 o                         
  -1   1   9       1460.49       1586.52        25.15 o                         
   0   1   9        315.03        508.11        14.60 o                         
   1   1   9       1157.71       1384.28        24.59 o                         
   2   1   9         30.24         23.39         6.49 o                         
   3   1   9       3907.06       3643.57        53.26 o                         
   4   1   9        718.17        756.46        14.64 o                         
   5   1   9       4873.57       5180.05       133.50 o                         
   6   1   9          8.84         12.53         9.84 o                         
   7   1   9       2939.06       2925.21        56.93 o                         
   8   1   9        168.10        196.61        12.24 o                         
   9   1   9        885.59        883.25        22.80 o                         
  10   1   9         18.19         17.49        13.42 o                         
  11   1   9         54.69         47.10        15.01 o                         
  12   1   9        232.56        202.25        19.86 o                         
 -13   2   9       2113.93       2067.37        43.54 o                         
 -12   2   9       1254.07       1266.64        57.73 o                         
 -11   2   9        454.21        506.76        22.16 o                         
 -10   2   9        901.52        925.80        23.72 o                         
  -9   2   9        829.16        843.32        23.84 o                         
  -8   2   9       1751.42       1769.24        33.89 o                         
  -7   2   9        168.84        207.90        11.36 o                         
  -6   2   9         89.27         73.08         9.89 o                         
  -5   2   9       1005.36       1166.77        32.80 o                         
  -4   2   9       2421.26       1854.96        30.19 o                         
  -3   2   9       1304.41       1726.63        33.44 o                         
  -2   2   9       4108.47       3373.85        48.63 o                         
  -1   2   9       3352.38       3726.04        56.69 o                         
   0   2   9      20145.70      21997.94       285.48 o                         
   1   2   9        560.32        618.25        16.26 o                         
   2   2   9      12246.71      11199.72       165.51 o                         
   3   2   9        129.69        147.01         7.31 o                         
   4   2   9       8039.37       7928.15       110.59 o                         
   5   2   9       5395.03       5754.43        75.10 o                         
   6   2   9         61.90         68.77         9.35 o                         
   7   2   9       1298.42       1439.91        24.80 o                         
   8   2   9        576.35        657.84        18.39 o                         
   9   2   9       1597.70       1570.16        30.08 o                         
  10   2   9        174.09        158.97        15.43 o                         
  11   2   9       1813.55       1733.33        34.29 o                         
  12   2   9         12.46         18.85        16.36 o                         
 -13   3   9        389.33        417.31        25.08 o                         
 -12   3   9        555.81        511.18        25.68 o                         
 -11   3   9        239.95        288.44        17.82 o                         
 -10   3   9        924.74        883.53        22.60 o                         
  -9   3   9          0.49         -0.86        12.34 o                         
  -8   3   9       2574.10       2584.79        44.87 o                         
  -7   3   9        134.98        137.59        26.76 o                         
  -6   3   9        992.68       1010.28        38.12 o                         
  -5   3   9        943.83        912.47        21.96 o                         
  -4   3   9       1043.25       1115.69        21.33 o                         
  -3   3   9       1529.22       1744.26        31.30 o                         
  -2   3   9       1955.15       1662.60        26.92 o                         
  -1   3   9        167.77        143.91         7.53 o                         
   0   3   9       1952.67       1837.30        31.14 o                         
   1   3   9        187.58        126.06        14.31 o                         
   2   3   9         24.34         19.86        11.26 o                         
   3   3   9        217.02        291.31        13.23 o                         
   4   3   9         74.91         41.21         6.77 o                         
   5   3   9       4449.73       4425.77        61.24 o                         
   6   3   9       2453.23       2425.84        48.77 o                         
   7   3   9        623.01        633.64        16.26 o                         
   8   3   9        105.75        136.69        11.08 o                         
   9   3   9        348.02        332.73        14.86 o                         
  10   3   9        749.59        779.66        25.27 o                         
  11   3   9        338.64        363.15        19.36 o                         
  12   3   9        110.73        111.75        19.11 o                         
 -13   4   9         76.10        110.75        22.66 o                         
 -12   4   9        167.81        196.93        20.93 o                         
 -11   4   9         70.36         29.22        19.62 o                         
 -10   4   9        179.59        167.62        15.18 o                         
  -9   4   9         11.73         12.72        13.20 o                         
  -8   4   9       3825.71       3879.39        60.23 o                         
  -7   4   9        433.93        473.52        14.87 o                         
  -6   4   9       2417.52       2395.91        44.64 o                         
  -5   4   9       9103.63       9418.69       130.81 o                         
  -4   4   9       5586.16       5961.68       177.51 o                         
  -3   4   9       9070.57       8707.40       127.66 o                         
  -2   4   9       1390.65       1183.61        28.10 o                         
  -1   4   9      10623.46      11408.85       165.27 o                         
   0   4   9       7055.94       7642.58       114.00 o                         
   1   4   9       6095.78       6478.82        98.13 o                         
   2   4   9        696.15        481.61        11.79 o                         
   3   4   9       2498.10       2683.25        49.18 o                         
   4   4   9        453.94        454.82        12.10 o                         
   5   4   9       4139.07       4261.22        67.02 o                         
   6   4   9         17.10         27.72        10.31 o                         
   7   4   9          5.17          3.53         8.70 o                         
   8   4   9        641.67        686.65        18.07 o                         
   9   4   9         67.45         59.39        14.75 o                         
  10   4   9         89.81         91.26        14.15 o                         
  11   4   9         38.69         20.04        16.32 o                         
  12   4   9        218.03        218.45        20.21 o                         
 -13   5   9          1.15          2.30        19.68 o                         
 -12   5   9        165.13        146.45        19.14 o                         
 -11   5   9        192.19        226.46        22.66 o                         
 -10   5   9         99.44         81.73        13.55 o                         
  -9   5   9        807.53        882.19        23.92 o                         
  -8   5   9         19.84         11.42        10.10 o                         
  -7   5   9       1705.83       1936.44        33.89 o                         
  -6   5   9        114.94        110.14         8.92 o                         
  -5   5   9       2927.47       3033.15        44.22 o                         
  -4   5   9       2059.30       2439.87        39.87 o                         
  -3   5   9        292.78        295.49         9.65 o                         
  -2   5   9        721.76        452.49        19.51 o                         
  -1   5   9        400.48        327.24        18.58 o                         
   0   5   9        840.24        994.99        21.13 o                         
   1   5   9       1252.00       1502.02        29.91 o                         
   2   5   9       2590.73       2424.29        38.73 o                         
   3   5   9       4687.06       4592.70        68.00 o                         
   4   5   9         32.58         25.21         9.75 o                         
   5   5   9       7138.51       7065.34       110.09 o                         
   6   5   9        657.96        757.55        22.40 o                         
   7   5   9       2049.13       2062.16        41.52 o                         
   8   5   9        135.82        135.33        12.55 o                         
   9   5   9       1244.96       1158.40        28.46 o                         
  10   5   9         30.33         24.76        13.66 o                         
  11   5   9         82.04         70.47        23.33 o                         
  12   5   9         30.34         28.62        18.81 o                         
 -13   6   9         35.95         47.72        22.85 o                         
 -12   6   9        136.90        172.30        19.02 o                         
 -11   6   9         37.22         23.44        17.10 o                         
 -10   6   9          4.96          4.92        15.54 o                         
  -9   6   9       1313.70       1333.20        27.90 o                         
  -8   6   9        285.42        309.76        20.56 o                         
  -7   6   9       1129.41       1281.10        29.26 o                         
  -6   6   9        138.93        131.82        11.48 o                         
  -5   6   9       3379.56       3604.40        82.27 o                         
  -4   6   9       5807.16       5692.66        76.73 o                         
  -3   6   9       1624.83       1667.65        29.06 o                         
  -2   6   9       5099.39       5173.34       158.95 o                         
  -1   6   9         95.69         76.20         6.41 o                         
   0   6   9       6218.84       5758.58        94.56 o                         
   1   6   9        132.97        115.02         7.36 o                         
   2   6   9       6202.44       6033.81       130.57 o                         
   3   6   9          1.45         25.97         6.88 o                         
   4   6   9        104.15         97.80         7.01 o                         
   5   6   9         14.24         -0.68         6.77 o                         
   6   6   9         23.62         43.08         8.96 o                         
   7   6   9        646.32        679.30        18.64 o                         
   8   6   9        784.57        809.24        19.06 o                         
   9   6   9        118.08        124.09        19.56 o                         
  10   6   9       1592.46       1558.78        38.87 o                         
  11   6   9         52.79         66.35        17.06 o                         
  12   6   9       1107.85       1098.38        31.97 o                         
 -12   7   9         38.42         41.82        18.26 o                         
 -11   7   9       1187.95       1198.77        29.61 o                         
 -10   7   9        201.96        212.28        17.25 o                         
  -9   7   9        980.81        927.99        23.46 o                         
  -8   7   9        459.67        509.43        18.23 o                         
  -7   7   9       6271.26       6520.28        87.93 o                         
  -6   7   9         40.59         40.90         9.35 o                         
  -5   7   9       6019.34       6101.44        80.90 o                         
  -4   7   9        116.51        135.62         8.92 o                         
  -3   7   9       2612.40       2729.63        43.91 o                         
  -2   7   9        353.10        351.19        10.59 o                         
  -1   7   9          1.31         12.48         7.11 o                         
   0   7   9        308.51        272.81        12.16 o                         
   1   7   9        338.05        380.52        12.53 o                         
   2   7   9        169.95         63.33        65.74 o                         
   3   7   9       9342.16      10000.56       471.49 o                         
   4   7   9         49.76         49.42         6.06 o                         
   5   7   9       2328.59       2345.39        69.82 o                         
   6   7   9         15.62         21.17        10.16 o                         
   7   7   9       3839.97       3875.42        59.87 o                         
   8   7   9        576.92        593.91        21.00 o                         
   9   7   9         77.48         46.73        16.10 o                         
  10   7   9       1075.42       1058.53        25.21 o                         
  11   7   9        148.53        143.46        25.56 o                         
 -12   8   9       1531.91       1549.36        36.07 o                         
 -11   8   9        297.73        327.56        24.40 o                         
 -10   8   9       2525.02       2617.73        43.71 o                         
  -9   8   9        903.15        966.44        25.00 o                         
  -8   8   9       1007.57        931.54        44.79 o                         
  -7   8   9        532.25        510.55        17.16 o                         
  -6   8   9        419.79        410.56        21.31 o                         
  -5   8   9        335.12        340.37        14.62 o                         
  -4   8   9        701.09        667.54        18.08 o                         
  -3   8   9       3982.30       3892.67        56.41 o                         
  -2   8   9        148.37        151.57        11.57 o                         
  -1   8   9          9.27         -2.54         5.10 o                         
   0   8   9       1720.17       1727.26        40.25 o                         
   1   8   9         53.63        107.99        16.86 o                         
   2   8   9       2404.11       2476.94        63.92 o                         
   3   8   9        865.24        917.20        26.06 o                         
   4   8   9          3.47          1.86         6.95 o                         
   5   8   9       1997.83       1961.98        35.63 o                         
   6   8   9       1037.88       1177.08        48.01 o                         
   7   8   9        241.96        238.24        13.57 o                         
   8   8   9       1481.26       1514.03        49.10 o                         
   9   8   9       1451.19       1526.92        30.18 o                         
  10   8   9       1508.32       1543.34        34.67 o                         
  11   8   9        152.37        170.58        20.17 o                         
 -12   9   9        586.66        547.54        34.93 o                         
 -11   9   9         29.04         15.83        21.07 o                         
 -10   9   9       1389.73       1305.90        36.29 o                         
  -9   9   9       1561.82       1556.99        30.57 o                         
  -8   9   9       2462.97       2416.69        43.42 o                         
  -7   9   9          4.06          3.25        12.33 o                         
  -6   9   9       2902.98       3044.07        44.01 o                         
  -5   9   9        246.12        250.74        11.62 o                         
  -4   9   9        499.42        564.57        38.81 o                         
  -3   9   9        150.17        188.03        14.61 o                         
  -2   9   9         16.81          4.12         7.96 o                         
  -1   9   9        325.55        425.07        26.17 o                         
   0   9   9       1549.88       1541.78        52.69 o                         
   1   9   9       2670.44       2666.87        96.79 o                         
   2   9   9       2768.98       2674.03       132.91 o                         
   3   9   9       2199.32       2139.27        47.91 o                         
   4   9   9        661.78        648.16        28.60 o                         
   5   9   9        307.35        282.25        18.71 o                         
   6   9   9       4200.83       4359.10        81.83 o                         
   7   9   9         23.11          9.76        11.94 o                         
   8   9   9        866.42        906.29        27.13 o                         
   9   9   9          5.46          9.46        13.71 o                         
  10   9   9        258.43        236.15        48.97 o                         
  11   9   9        258.95        252.54        32.25 o                         
 -11  10   9        191.85        242.37        19.36 o                         
 -10  10   9        144.50        186.38        19.48 o                         
  -9  10   9        446.80        490.77        19.80 o                         
  -8  10   9         13.26         23.28        12.26 o                         
  -7  10   9       3037.53       3087.56        53.97 o                         
  -6  10   9         37.17         25.22        13.68 o                         
  -5  10   9       8289.67       8760.09       132.17 o                         
  -4  10   9       1701.58       1734.22        31.24 o                         
  -3  10   9      10470.58      10716.90       147.20 o                         
  -2  10   9       1061.35       1037.13        23.99 o                         
  -1  10   9       7201.51       7727.23       128.84 o                         
   0  10   9       2224.29       2201.79        66.76 o                         
   1  10   9       2874.04       2930.68        72.96 o                         
   2  10   9         70.05         81.72        15.68 o                         
   3  10   9       2493.26       2615.49       107.59 o                         
   4  10   9        148.01        138.29        15.59 o                         
   5  10   9       2093.73       2002.85        48.49 o                         
   6  10   9        468.57        466.04        45.06 o                         
   7  10   9         26.44         37.41        18.15 o                         
   8  10   9          7.47         -0.03        13.06 o                         
   9  10   9        331.95        291.76        21.83 o                         
  10  10   9          2.81         -6.77        23.11 o                         
 -11  11   9         20.30         -9.19        21.08 o                         
 -10  11   9       1005.77       1006.06        30.15 o                         
  -9  11   9          1.81         -8.87        17.10 o                         
  -8  11   9       2232.29       2227.24        36.57 o                         
  -7  11   9        362.46        362.97        16.03 o                         
  -6  11   9       1054.15       1146.23        26.93 o                         
  -5  11   9          0.17          0.12        11.83 o                         
  -4  11   9         12.42         19.43         9.43 o                         
  -3  11   9        577.54        541.10        16.17 o                         
  -2  11   9          0.07          1.30         7.92 o                         
  -1  11   9        589.73        553.75        21.45 o                         
   0  11   9       1417.16       1535.92        40.45 o                         
   1  11   9         21.87         10.06        13.35 o                         
   2  11   9       3612.98       3903.69       173.79 o                         
   3  11   9         77.32         60.91        17.17 o                         
   4  11   9       3984.43       4142.27       148.25 o                         
   5  11   9         47.34         61.72        18.76 o                         
   6  11   9       1327.40       1401.88        58.23 o                         
   7  11   9         15.68         22.73        22.03 o                         
   8  11   9        612.21        631.61        29.53 o                         
   9  11   9         18.81         32.05        19.10 o                         
  10  11   9        722.30        704.63        64.99 o                         
 -10  12   9        740.45        782.91        25.66 o                         
  -9  12   9         97.75         88.28        19.38 o                         
  -8  12   9         14.20         16.63        14.70 o                         
  -7  12   9        188.50        151.40        13.77 o                         
  -6  12   9        305.33        239.74        17.32 o                         
  -5  12   9       2185.18       2264.09        36.79 o                         
  -4  12   9        583.20        579.85        17.38 o                         
  -3  12   9        189.20        174.73        13.81 o                         
  -2  12   9        255.39        214.16        10.55 o                         
  -1  12   9       1568.92       1660.79        42.99 o                         
   0  12   9          7.74         25.55        15.72 o                         
   1  12   9        997.30       1165.17        41.98 o                         
   2  12   9          6.22         13.81        13.87 o                         
   3  12   9         24.57         17.18        17.08 o                         
   4  12   9       1026.40        950.32        39.75 o                         
   5  12   9        137.35        109.29        18.15 o                         
   6  12   9       1289.94       1334.73        48.00 o                         
   7  12   9        107.38        104.49        21.61 o                         
   8  12   9        175.00        115.17        21.34 o                         
   9  12   9        673.14        721.86        43.22 o                         
  -9  13   9        344.22        333.81        23.40 o                         
  -8  13   9        578.80        547.74        38.66 o                         
  -7  13   9        943.15        921.60        22.93 o                         
  -6  13   9        203.53        183.36        17.43 o                         
  -5  13   9        802.67        839.10        24.49 o                         
  -4  13   9        541.94        538.22        17.55 o                         
  -3  13   9        529.74        522.82        16.83 o                         
  -2  13   9        472.88        397.06        18.31 o                         
  -1  13   9        416.14        449.23        22.80 o                         
   0  13   9         10.10         -0.77        19.07 o                         
   1  13   9         39.10         29.97        15.15 o                         
   2  13   9         41.27         44.41        17.85 o                         
   3  13   9        369.02        358.87        26.06 o                         
   4  13   9         93.93         90.17        17.75 o                         
   5  13   9          9.01         10.82        24.83 o                         
   6  13   9         13.97         20.01        25.22 o                         
   7  13   9        355.51        338.47        34.67 o                         
   8  13   9         16.72         41.16        23.41 o                         
  -8  14   9        133.96        142.20        26.30 o                         
  -7  14   9        384.66        368.50        21.30 o                         
  -6  14   9        176.17        159.02        16.97 o                         
  -5  14   9       1042.49       1161.72        30.18 o                         
  -4  14   9       1644.27       1620.70        31.46 o                         
  -3  14   9          7.09          3.97        14.85 o                         
  -2  14   9       1673.06       1628.37        43.66 o                         
  -1  14   9          0.68         -2.72        17.61 o                         
   0  14   9       1914.43       2026.74        59.80 o                         
   1  14   9       1761.13       1788.42       120.79 o                         
   2  14   9        535.92        568.86        25.94 o                         
   3  14   9       1525.93       1512.22        66.16 o                         
   4  14   9        142.25        143.95        28.89 o                         
   5  14   9         32.57         21.29        18.70 o                         
   6  14   9        401.71        353.44        34.41 o                         
   7  14   9        593.86        562.17        49.31 o                         
  -7  15   9        228.15        204.43        20.04 o                         
  -6  15   9        158.32        119.24        20.54 o                         
  -5  15   9        948.38        959.26        29.03 o                         
  -4  15   9        103.69        120.48        15.97 o                         
  -3  15   9         57.95         65.01        13.16 o                         
  -2  15   9        540.90        524.53        24.64 o                         
  -1  15   9        171.60        170.43        19.15 o                         
   0  15   9        288.69        328.49        24.30 o                         
   1  15   9        960.33        915.17        32.41 o                         
   2  15   9          0.59         12.31        20.63 o                         
   3  15   9       1180.78       1191.21        36.84 o                         
   4  15   9         36.37          8.82        18.81 o                         
   5  15   9       1900.48       2007.44        54.76 o                         
   6  15   9        209.63        177.40        28.48 o                         
  -6  16   9        354.62        360.48        33.16 o                         
  -5  16   9       1402.59       1594.99        37.92 o                         
  -4  16   9       2357.10       2544.94        47.10 o                         
  -3  16   9         11.35         15.65        15.91 o                         
  -2  16   9       3000.09       3223.10       101.74 o                         
  -1  16   9        619.89        606.51        27.61 o                         
   0  16   9       2021.82       2038.29        56.05 o                         
   1  16   9       1422.97       1565.21        45.78 o                         
   2  16   9       1459.14       1417.70        47.40 o                         
   3  16   9        691.99        679.81        36.85 o                         
   4  16   9       1971.57       2043.45        59.96 o                         
   5  16   9          2.36         -3.53        30.71 o                         
  -4  17   9        237.76        262.56        22.60 o                         
  -3  17   9         31.62         27.70        24.62 o                         
  -2  17   9          2.12         19.19        24.94 o                         
  -1  17   9          9.97         20.14        20.64 o                         
   0  17   9        152.69        117.20        24.59 o                         
   1  17   9          1.85         26.01        23.44 o                         
   2  17   9        448.79        424.04        53.11 o                         
   3  17   9        361.12        343.77        31.34 o                         
 -13   0  10       3630.16       3870.38       119.55 o                         
 -12   0  10        309.00        318.29        34.07 o                         
 -11   0  10       1077.20       1009.48        35.94 o                         
 -10   0  10       4433.29       4358.85        89.18 o                         
  -9   0  10        357.25        359.14        21.62 o                         
  -8   0  10      11190.44      11574.52       204.13 o                         
  -7   0  10       1509.97       1632.11        47.28 o                         
  -6   0  10      31758.28      34783.92       654.78 o                         
  -5   0  10       3154.43       3422.68        67.70 o                         
  -4   0  10       8277.44       7451.31       198.69 o                         
  -3   0  10      11289.59      11582.48       212.95 o                         
  -2   0  10         15.28         33.77        11.26 o                         
  -1   0  10       7731.59       8610.51       159.08 o                         
   0   0  10       6331.21       6393.50       133.71 o                         
   1   0  10       4658.70       4268.40        85.62 o                         
   2   0  10         89.82         53.85         8.53 o                         
   3   0  10      15676.41      16553.23       337.41 o                         
   4   0  10       2119.04       1830.20        45.88 o                         
   5   0  10       2276.97       2369.78        51.08 o                         
   6   0  10        391.41        393.32        16.73 o                         
   7   0  10       2883.46       2948.46        61.17 o                         
   8   0  10        488.13        543.12        23.16 o                         
   9   0  10       2750.33       2820.26        61.74 o                         
  10   0  10        450.70        426.75        25.88 o                         
  11   0  10        430.14        440.71        25.88 o                         
  12   0  10        334.29        332.91        31.34 o                         
 -13   1  10       2963.02       2742.51        83.24 o                         
 -12   1  10        580.64        490.21        25.41 o                         
 -11   1  10       3684.68       3871.92        59.08 o                         
 -10   1  10       3919.04       3756.75        61.84 o                         
  -9   1  10         89.02        106.63        13.65 o                         
  -8   1  10       3058.17       3107.87        47.39 o                         
  -7   1  10        188.28        170.98        13.79 o                         
  -6   1  10       3437.64       3615.28        59.83 o                         
  -5   1  10      20372.27      22432.77       270.48 o                         
  -4   1  10         39.24         39.89         7.86 o                         
  -3   1  10      28303.23      32026.46       550.09 o                         
  -2   1  10        518.90        604.77        22.83 o                         
  -1   1  10      23099.72      25638.43       310.55 o                         
   0   1  10       4215.69       4163.53       108.48 o                         
   1   1  10       6243.29       6689.51       142.77 o                         
   2   1  10       2012.92       2183.99        55.18 o                         
   3   1  10        713.00        824.03        24.38 o                         
   4   1  10        317.31        377.68        11.96 o                         
   5   1  10       1466.63       1524.56        36.76 o                         
   6   1  10        576.90        574.53        15.08 o                         
   7   1  10        163.34        179.98        10.86 o                         
   8   1  10        266.63        264.82        14.14 o                         
   9   1  10       1295.15       1387.75        28.34 o                         
  10   1  10          0.12         -9.87        13.55 o                         
  11   1  10         19.42          9.00        14.94 o                         
  12   1  10          0.24          9.90        19.88 o                         
 -13   2  10        419.91        321.74        24.60 o                         
 -12   2  10         59.71         34.24        17.31 o                         
 -11   2  10         52.26         68.62        19.52 o                         
 -10   2  10       1183.52       1121.02        28.08 o                         
  -9   2  10        146.95        140.60        13.50 o                         
  -8   2  10       1295.26       1285.84        26.89 o                         
  -7   2  10       4551.89       4568.16        69.08 o                         
  -6   2  10         20.46         33.96         8.57 o                         
  -5   2  10       6912.51       7144.50       100.05 o                         
  -4   2  10       1062.42       1242.12        26.35 o                         
  -3   2  10       5087.87       5243.25        77.86 o                         
  -2   2  10        888.08       1079.80        22.09 o                         
  -1   2  10       1285.64       1311.12        26.00 o                         
   0   2  10       8185.93       8013.53       125.76 o                         
   1   2  10        378.91        269.93         8.60 o                         
   2   2  10      24758.57      26288.17       365.21 o                         
   3   2  10         56.20         54.27         8.53 o                         
   4   2  10       4519.08       4845.58        67.83 o                         
   5   2  10       1041.09       1184.28        32.62 o                         
   6   2  10        597.73        582.73        30.76 o                         
   7   2  10        293.50        294.01        13.87 o                         
   8   2  10        242.75        285.74        14.07 o                         
   9   2  10        267.74        294.81        14.40 o                         
  10   2  10        440.41        466.42        20.69 o                         
  11   2  10        764.00        721.18        25.10 o                         
  12   2  10       1385.18       1401.16        30.81 o                         
 -13   3  10        956.69        868.09        34.56 o                         
 -12   3  10        331.92        366.81        21.80 o                         
 -11   3  10        647.08        601.56        26.18 o                         
 -10   3  10         47.68         34.76        13.76 o                         
  -9   3  10         11.27         18.99        12.36 o                         
  -8   3  10         15.86          5.99        12.90 o                         
  -7   3  10        277.82        341.22        14.52 o                         
  -6   3  10         43.41         44.92         8.82 o                         
  -5   3  10       1557.43       1309.00        24.39 o                         
  -4   3  10          1.60          0.23         6.77 o                         
  -3   3  10       3036.91       2853.96        48.87 o                         
  -2   3  10        249.61        215.84         9.05 o                         
  -1   3  10        708.63        885.13        16.69 o                         
   0   3  10        735.09        770.02        18.06 o                         
   1   3  10        675.81        587.54        15.74 o                         
   2   3  10        610.78        519.06        12.08 o                         
   3   3  10      12402.33      13586.67       192.80 o                         
   4   3  10        178.91        198.01         9.99 o                         
   5   3  10      15879.16      16926.96       307.47 o                         
   6   3  10         13.62         18.65         7.41 o                         
   7   3  10      12710.40      12744.50       215.33 o                         
   8   3  10         60.13         31.24        11.45 o                         
   9   3  10       4459.68       4302.24        65.66 o                         
  10   3  10        116.94        147.45        16.12 o                         
  11   3  10        680.86        634.49        24.35 o                         
  12   3  10        794.94        626.22        24.42 o                         
 -13   4  10        813.73        730.09        29.42 o                         
 -12   4  10        635.20        564.04        23.91 o                         
 -11   4  10         22.79          9.63        18.35 o                         
 -10   4  10         26.61         20.35        14.64 o                         
  -9   4  10        342.73        365.84        17.97 o                         
  -8   4  10         26.47         33.72        10.31 o                         
  -7   4  10        274.01        267.29        14.68 o                         
  -6   4  10        482.08        567.96        21.52 o                         
  -5   4  10       1026.24        959.23        23.02 o                         
  -4   4  10        575.51        583.78        14.53 o                         
  -3   4  10        681.93        723.33        15.95 o                         
  -2   4  10      31988.02      33737.11       441.68 o                         
  -1   4  10        505.86        400.31        10.65 o                         
   0   4  10      11813.70      12575.73       156.97 o                         
   1   4  10        731.97       1042.27        29.10 o                         
   2   4  10      15549.71      17783.92       540.29 o                         
   3   4  10        137.55        145.28         8.80 o                         
   4   4  10       8235.94       8852.16       110.76 o                         
   5   4  10        647.98        709.82        20.77 o                         
   6   4  10       1409.22       1529.93        33.59 o                         
   7   4  10       1939.05       1986.32        60.91 o                         
   8   4  10       1373.34       1422.47        26.07 o                         
   9   4  10       1278.86       1355.48        26.59 o                         
  10   4  10       4700.18       4662.58        68.88 o                         
  11   4  10       1194.00       1077.08        27.43 o                         
  12   4  10       2620.88       2574.61        46.52 o                         
 -13   5  10        154.02        152.19        26.83 o                         
 -12   5  10          9.70         12.49        17.41 o                         
 -11   5  10         47.19         32.18        15.57 o                         
 -10   5  10       2257.65       2398.45        44.86 o                         
  -9   5  10        977.14       1092.63        29.24 o                         
  -8   5  10        718.21        804.92        21.73 o                         
  -7   5  10        164.98        186.01        15.04 o                         
  -6   5  10         19.86         15.18         8.06 o                         
  -5   5  10       7862.81       8181.57       133.18 o                         
  -4   5  10        226.44        270.33        11.91 o                         
  -3   5  10       2224.89       2059.02        61.01 o                         
  -2   5  10         28.27          4.47         6.63 o                         
  -1   5  10       2009.78       1879.20        38.04 o                         
   0   5  10       1594.23       1472.43        35.27 o                         
   1   5  10        687.95        844.01        15.74 o                         
   2   5  10       1977.43       2059.37        34.53 o                         
   3   5  10       1528.05       1523.27        29.28 o                         
   4   5  10       4409.49       4693.03        67.44 o                         
   5   5  10      11620.30      12074.06       159.89 o                         
   6   5  10       1955.68       2174.06        61.37 o                         
   7   5  10       2967.42       2975.90        47.15 o                         
   8   5  10       2519.48       2585.06        41.12 o                         
   9   5  10        809.31        833.88        21.00 o                         
  10   5  10        190.47        192.67        16.19 o                         
  11   5  10         15.88         26.47        18.35 o                         
 -12   6  10        420.61        458.16        23.00 o                         
 -11   6  10       2683.73       2832.90        47.28 o                         
 -10   6  10       4344.26       4522.88        94.20 o                         
  -9   6  10         91.03        116.09        17.36 o                         
  -8   6  10       4184.23       4454.43        65.67 o                         
  -7   6  10         36.20         36.21        10.54 o                         
  -6   6  10       4803.64       4904.22        65.55 o                         
  -5   6  10       2231.49       2174.90        35.06 o                         
  -4   6  10        993.43        890.47        17.85 o                         
  -3   6  10       1798.25       1711.99        30.76 o                         
  -2   6  10         76.68         73.73         6.44 o                         
  -1   6  10       2711.24       2760.92        82.96 o                         
   0   6  10       2134.71       2375.47        45.30 o                         
   1   6  10       1594.44       1306.72        24.39 o                         
   2   6  10       6367.85       6076.30       113.69 o                         
   3   6  10        856.24        960.34        19.26 o                         
   4   6  10       1591.97       1596.71        84.82 o                         
   5   6  10          3.06         -0.18         7.46 o                         
   6   6  10        856.20        847.30        18.88 o                         
   7   6  10         33.44         32.99        11.22 o                         
   8   6  10       2680.50       2596.72        40.07 o                         
   9   6  10         34.80          0.59        17.08 o                         
  10   6  10       2471.47       2537.26        47.26 o                         
  11   6  10          1.17          2.65        20.39 o                         
 -12   7  10       2049.99       1847.15        43.14 o                         
 -11   7  10        559.42        576.89        21.83 o                         
 -10   7  10       1803.88       1752.70        39.04 o                         
  -9   7  10         89.94        103.12        15.24 o                         
  -8   7  10       1320.70       1255.44        26.07 o                         
  -7   7  10          0.24          0.45         9.79 o                         
  -6   7  10        956.92        901.09        26.80 o                         
  -5   7  10       1548.80       1468.55        41.80 o                         
  -4   7  10       2131.73       2217.59        36.59 o                         
  -3   7  10       7864.77       8270.43       107.16 o                         
  -2   7  10       3902.44       3915.14        65.08 o                         
  -1   7  10       8225.74       8390.78       114.38 o                         
   0   7  10       3131.16       3099.33        55.49 o                         
   1   7  10       2762.26       3222.31        61.45 o                         
   2   7  10        578.82        555.75        14.52 o                         
   3   7  10         87.59        134.85         7.61 o                         
   4   7  10        106.37        125.34         9.44 o                         
   5   7  10         46.65         72.25         7.97 o                         
   6   7  10         37.78         41.90         9.00 o                         
   7   7  10         64.04         95.47         9.57 o                         
   8   7  10        818.25        815.29        31.82 o                         
   9   7  10       1276.21       1399.91        29.40 o                         
  10   7  10        505.93        466.15        23.68 o                         
  11   7  10          7.57         -5.80        19.21 o                         
 -12   8  10          5.74          2.91        23.22 o                         
 -11   8  10       1684.32       1613.29        33.19 o                         
 -10   8  10       1017.52       1036.12        30.63 o                         
  -9   8  10       1423.34       1434.79        29.43 o                         
  -8   8  10       5798.58       5896.91        81.55 o                         
  -7   8  10       4492.51       4774.98       107.16 o                         
  -6   8  10       1647.51       1681.99        31.45 o                         
  -5   8  10       5337.59       5811.03        80.82 o                         
  -4   8  10       2258.28       2409.63        37.03 o                         
  -3   8  10       5579.83       5913.51        92.05 o                         
  -2   8  10        300.78        353.62        11.39 o                         
  -1   8  10       2042.01       2011.16        30.87 o                         
   0   8  10        250.55        244.49        12.46 o                         
   1   8  10          7.31         -3.21        13.06 o                         
   2   8  10       7990.29       8382.92       155.28 o                         
   3   8  10         78.58         60.42        57.34 o                         
   4   8  10       1069.82       1122.60        75.57 o                         
   5   8  10        139.94        152.43        11.02 o                         
   6   8  10       1901.10       1876.05        31.62 o                         
   7   8  10         80.37         66.87        19.33 o                         
   8   8  10        710.41        723.73        31.36 o                         
   9   8  10         51.31         49.66        14.29 o                         
  10   8  10         59.95         68.78        20.74 o                         
  11   8  10        107.20        100.79        22.27 o                         
 -11   9  10       4001.42       3846.53        66.24 o                         
 -10   9  10       1285.93       1275.38        35.06 o                         
  -9   9  10       2955.94       3150.91        53.03 o                         
  -8   9  10        331.46        304.08        17.22 o                         
  -7   9  10        214.99        224.80        20.68 o                         
  -6   9  10        386.66        444.66        14.48 o                         
  -5   9  10        271.05        275.30        20.53 o                         
  -4   9  10        709.42        751.98        18.20 o                         
  -3   9  10        420.28        498.13        22.53 o                         
  -2   9  10       7240.46       7326.18       109.62 o                         
  -1   9  10       2033.21       2102.78       107.21 o                         
   0   9  10       9866.71       9999.20       184.11 o                         
   1   9  10       2110.52       2232.37        50.10 o                         
   2   9  10       7128.34       6921.92       153.04 o                         
   3   9  10        497.03        492.97        21.34 o                         
   4   9  10       1704.49       1588.25        74.77 o                         
   5   9  10        367.68        352.76        18.55 o                         
   6   9  10        230.70        270.16        13.42 o                         
   7   9  10       1115.93       1165.35        62.17 o                         
   8   9  10         33.36         39.39        16.82 o                         
   9   9  10        907.03        935.99        29.95 o                         
  10   9  10        110.97        121.45        20.10 o                         
 -11  10  10         15.80         12.97        19.99 o                         
 -10  10  10         47.02         26.09        17.14 o                         
  -9  10  10       1636.51       1575.28        57.65 o                         
  -8  10  10       1175.25       1229.52        32.52 o                         
  -7  10  10       3611.15       3606.59       104.03 o                         
  -6  10  10       2439.73       2394.18        42.23 o                         
  -5  10  10       4764.01       4817.22        95.55 o                         
  -4  10  10       1219.05       1304.53        26.42 o                         
  -3  10  10        782.83        765.62        18.07 o                         
  -2  10  10        136.40        121.60         7.53 o                         
  -1  10  10          2.93         -9.61        14.51 o                         
   0  10  10       1596.02       1598.11        41.59 o                         
   1  10  10        872.83        823.11        34.19 o                         
   2  10  10       1069.32       1089.46        32.18 o                         
   3  10  10        902.89        911.99        33.97 o                         
   4  10  10       1509.80       1527.75        41.54 o                         
   5  10  10       1628.50       1615.91        94.70 o                         
   6  10  10        259.17        248.74        22.86 o                         
   7  10  10        116.19        105.12        11.30 o                         
   8  10  10         53.29         52.17        14.47 o                         
   9  10  10        169.82        183.35        30.14 o                         
  10  10  10          0.69         15.61        21.79 o                         
 -10  11  10        480.26        446.92        22.34 o                         
  -9  11  10          5.08         13.75        14.95 o                         
  -8  11  10        458.02        492.93        33.31 o                         
  -7  11  10         93.64         83.61        14.59 o                         
  -6  11  10        275.02        298.56        14.76 o                         
  -5  11  10       1176.20       1146.01        25.23 o                         
  -4  11  10        276.27        321.30        13.99 o                         
  -3  11  10       1496.24       1436.38        30.34 o                         
  -2  11  10        118.09        187.95        18.48 o                         
  -1  11  10       2074.68       2211.23        55.28 o                         
   0  11  10         78.49         64.05        16.44 o                         
   1  11  10        475.95        421.82        20.11 o                         
   2  11  10        153.74        123.10        18.42 o                         
   3  11  10          0.66         27.67        23.87 o                         
   4  11  10       3132.91       2988.80        68.76 o                         
   5  11  10        460.44        491.94        24.86 o                         
   6  11  10       2891.82       3061.81        88.61 o                         
   7  11  10        334.71        276.75        23.05 o                         
   8  11  10       1436.79       1468.54        46.45 o                         
   9  11  10        139.40        145.22        26.64 o                         
 -10  12  10         12.47         32.52        23.27 o                         
  -9  12  10        307.63        340.55        19.70 o                         
  -8  12  10         69.43         80.74        18.95 o                         
  -7  12  10        453.62        497.89        23.99 o                         
  -6  12  10        256.85        287.18        23.89 o                         
  -5  12  10         52.43         59.75        13.33 o                         
  -4  12  10         73.70         95.30        11.20 o                         
  -3  12  10        639.43        697.22        27.72 o                         
  -2  12  10         24.68         18.47        13.35 o                         
  -1  12  10       4289.35       4552.02        94.25 o                         
   0  12  10        133.81        149.34        19.58 o                         
   1  12  10       4132.70       4164.24       161.76 o                         
   2  12  10          9.50         14.65        16.78 o                         
   3  12  10       4235.30       4370.74        90.86 o                         
   4  12  10         35.55         42.19        22.06 o                         
   5  12  10       1778.39       1803.81        55.20 o                         
   6  12  10        210.61        133.10        38.82 o                         
   7  12  10          2.14         11.15        20.94 o                         
   8  12  10       1189.21       1271.11        41.63 o                         
  -9  13  10         26.40         55.30        19.72 o                         
  -8  13  10          2.64         13.93        18.76 o                         
  -7  13  10        100.49         80.75        20.55 o                         
  -6  13  10        139.96        173.56        16.71 o                         
  -5  13  10         10.53         -4.60        11.83 o                         
  -4  13  10        450.21        461.60        19.03 o                         
  -3  13  10         71.09         70.92        12.15 o                         
  -2  13  10        634.72        632.58        27.10 o                         
  -1  13  10       1115.55       1056.68        37.77 o                         
   0  13  10        255.88        244.24        19.13 o                         
   1  13  10         42.68         35.38        18.26 o                         
   2  13  10       1522.74       1538.46        42.53 o                         
   3  13  10        187.25        164.49        21.95 o                         
   4  13  10       2267.19       2177.90        60.12 o                         
   5  13  10        933.69        897.23        34.00 o                         
   6  13  10       3676.50       3633.80        76.90 o                         
   7  13  10       1100.46        972.71        96.12 o                         
   8  13  10       2411.73       2406.24        90.15 o                         
  -8  14  10          0.98         -5.06        22.33 o                         
  -7  14  10       1943.87       2147.59        55.67 o                         
  -6  14  10        745.58        781.52        29.54 o                         
  -5  14  10         43.33         50.54        17.51 o                         
  -4  14  10          3.31          7.50        12.65 o                         
  -3  14  10         18.56         15.65        13.54 o                         
  -2  14  10        185.08        164.78        18.37 o                         
  -1  14  10          2.22         -2.25        21.04 o                         
   0  14  10         65.65         74.51        20.10 o                         
   1  14  10        191.15        186.92        21.82 o                         
   2  14  10       2881.23       2956.37        92.91 o                         
   3  14  10        250.79        250.43        24.49 o                         
   4  14  10        291.21        244.66        21.84 o                         
   5  14  10        210.91        210.30        25.46 o                         
   6  14  10        319.28        278.06        35.01 o                         
   7  14  10        428.10        332.94        25.73 o                         
  -7  15  10       1317.15       1320.50        34.50 o                         
  -6  15  10       1743.09       1610.74        82.95 o                         
  -5  15  10        226.69        192.80        24.96 o                         
  -4  15  10       3584.97       3370.19        87.14 o                         
  -3  15  10         38.35         35.58        15.46 o                         
  -2  15  10       2565.28       2439.67        64.72 o                         
  -1  15  10          0.58        -14.92        20.42 o                         
   0  15  10       1926.92       1947.10        59.19 o                         
   1  15  10         66.77         71.32        18.60 o                         
   2  15  10        204.63        196.41        23.78 o                         
   3  15  10         48.24         52.93        31.18 o                         
   4  15  10         10.80         26.68        23.52 o                         
   5  15  10        158.24        198.83        24.09 o                         
   6  15  10        253.15        178.76        26.13 o                         
  -5  16  10       2508.07       2459.25        51.35 o                         
  -4  16  10       1953.64       1772.32        37.37 o                         
  -3  16  10        848.71        833.79        33.04 o                         
  -2  16  10       1777.38       1805.44       186.50 o                         
  -1  16  10         34.52         42.62        19.03 o                         
   0  16  10         84.73         73.44        20.12 o                         
   1  16  10       1059.07       1022.22        41.31 o                         
   2  16  10         61.08         29.27        28.79 o                         
   3  16  10        727.85        749.88        34.23 o                         
   4  16  10        729.06        589.83        30.02 o                         
  -3  17  10          4.29         -0.22        26.23 o                         
  -2  17  10       2626.45       2441.29        60.20 o                         
  -1  17  10       3387.23       3324.31       182.94 o                         
   0  17  10        458.88        544.71        29.16 o                         
   1  17  10        993.08       1051.16        71.59 o                         
   2  17  10        169.50        185.29        25.15 o                         
 -13   1  11         42.98         39.78        19.89 o                         
 -12   1  11        241.63        271.54        19.68 o                         
 -11   1  11        118.86        102.74        16.46 o                         
 -10   1  11         12.33          9.47        14.90 o                         
  -9   1  11         36.01         48.21        13.53 o                         
  -8   1  11        992.69        989.33        41.60 o                         
  -7   1  11       1063.97       1019.71        25.90 o                         
  -6   1  11        134.79        161.58        10.54 o                         
  -5   1  11       1864.47       1887.97        35.86 o                         
  -4   1  11        617.83        583.54        17.20 o                         
  -3   1  11       3869.40       3437.37        53.82 o                         
  -2   1  11        686.82        847.06        20.28 o                         
  -1   1  11       6035.69       5936.37        81.02 o                         
   0   1  11       1290.87       1250.25        23.85 o                         
   1   1  11       7249.40       7353.48       121.25 o                         
   2   1  11         42.77         52.16         6.57 o                         
   3   1  11       4715.88       4776.55        82.39 o                         
   4   1  11        696.84        692.95        22.86 o                         
   5   1  11       2185.00       2125.47        32.86 o                         
   6   1  11        902.23        954.07        54.08 o                         
   7   1  11        287.76        321.73        13.55 o                         
   8   1  11        264.24        263.67        15.81 o                         
   9   1  11        358.13        343.77        17.11 o                         
  10   1  11          3.95         19.91        15.38 o                         
  11   1  11        358.45        295.47        17.86 o                         
  12   1  11        868.76        916.95        28.42 o                         
 -13   2  11         60.39         68.94        26.45 o                         
 -12   2  11        293.16        326.33        21.51 o                         
 -11   2  11         72.89         26.63        20.24 o                         
 -10   2  11       2426.84       2548.69        42.11 o                         
  -9   2  11        161.07        137.37        15.07 o                         
  -8   2  11       4132.54       4199.74        61.21 o                         
  -7   2  11         25.15         44.06         9.79 o                         
  -6   2  11       7717.29       7979.02       132.57 o                         
  -5   2  11        622.16        698.31        18.39 o                         
  -4   2  11       3102.95       3477.42        57.51 o                         
  -3   2  11         67.62         40.82         8.70 o                         
  -2   2  11       2792.76       2869.78        50.85 o                         
  -1   2  11          7.76          4.06         6.00 o                         
   0   2  11         88.23         25.97         6.24 o                         
   1   2  11         97.08         69.85        10.64 o                         
   2   2  11        646.11        638.19        43.58 o                         
   3   2  11       3754.65       3805.45        52.92 o                         
   4   2  11       5192.22       5604.98       102.49 o                         
   5   2  11       2491.79       2585.90        37.81 o                         
   6   2  11       1041.76       1011.53        20.79 o                         
   7   2  11       1148.04       1311.67        25.98 o                         
   8   2  11        810.76        719.05        30.63 o                         
   9   2  11        143.25        179.29        16.21 o                         
  10   2  11         34.83         25.11        23.42 o                         
  11   2  11        747.11        718.19        25.07 o                         
 -13   3  11        112.16        141.31        23.76 o                         
 -12   3  11         12.54         16.01        19.95 o                         
 -11   3  11         98.38         92.41        22.97 o                         
 -10   3  11          2.96          0.81        18.07 o                         
  -9   3  11        237.86        253.42        22.30 o                         
  -8   3  11        536.71        573.60        17.82 o                         
  -7   3  11         71.83         64.61        12.12 o                         
  -6   3  11         57.49         61.84        12.58 o                         
  -5   3  11        789.68        760.40        18.48 o                         
  -4   3  11        587.00        595.47        14.97 o                         
  -3   3  11       4719.96       4857.64        65.69 o                         
  -2   3  11        216.39        156.28         7.96 o                         
  -1   3  11       2946.76       2919.64       115.50 o                         
   0   3  11         21.47         12.99         7.26 o                         
   1   3  11       3659.81       3290.04        76.86 o                         
   2   3  11        175.49        160.18         9.11 o                         
   3   3  11        535.55        516.93        15.23 o                         
   4   3  11         68.58         69.43         9.26 o                         
   5   3  11          0.73          8.53         8.06 o                         
   6   3  11        138.24        152.99        12.00 o                         
   7   3  11        306.32        292.39        16.65 o                         
   8   3  11       1196.91       1238.61        26.21 o                         
   9   3  11        121.71        133.59        16.34 o                         
  10   3  11         19.26         21.39        13.54 o                         
  11   3  11        525.27        516.26        25.60 o                         
 -12   4  11         44.75         30.82        31.33 o                         
 -11   4  11         50.02         60.96        18.33 o                         
 -10   4  11         23.00          4.88        25.70 o                         
  -9   4  11          0.91         -6.08        13.11 o                         
  -8   4  11        113.02        107.23        14.74 o                         
  -7   4  11         20.44          7.94        10.57 o                         
  -6   4  11        189.45        228.80        12.91 o                         
  -5   4  11        681.71        628.87        17.46 o                         
  -4   4  11        250.00        277.25        10.34 o                         
  -3   4  11       1606.72       1558.44        26.77 o                         
  -2   4  11       2452.62       2404.31        53.23 o                         
  -1   4  11        244.47        184.63         7.86 o                         
   0   4  11       5106.75       4782.32        78.10 o                         
   1   4  11        305.56        356.45        10.55 o                         
   2   4  11       5563.93       5989.70       111.66 o                         
   3   4  11       1291.22       1274.44        23.71 o                         
   4   4  11        395.12        380.04        23.30 o                         
   5   4  11        467.14        534.61        16.72 o                         
   6   4  11        516.70        613.52        15.19 o                         
   7   4  11        191.74        204.62        11.72 o                         
   8   4  11         97.28         98.65        14.72 o                         
   9   4  11          0.17          5.80        13.16 o                         
  10   4  11         61.13         52.65        14.39 o                         
  11   4  11        204.50        152.27        22.37 o                         
 -12   5  11        642.44        588.42        25.56 o                         
 -11   5  11       1453.42       1496.54        33.24 o                         
 -10   5  11       1566.22       1513.26        32.23 o                         
  -9   5  11        236.82        188.31        16.44 o                         
  -8   5  11        735.35        724.59        37.77 o                         
  -7   5  11         72.81         79.94        11.72 o                         
  -6   5  11          8.50         11.25        11.72 o                         
  -5   5  11        131.53         95.12        10.83 o                         
  -4   5  11         31.99         40.70         8.79 o                         
  -3   5  11        447.36        411.27        12.05 o                         
  -2   5  11         46.17         55.42         6.71 o                         
  -1   5  11        399.11        501.89        12.38 o                         
   0   5  11       1773.71       1660.48        36.96 o                         
   1   5  11        968.86        912.36        23.12 o                         
   2   5  11         37.79          8.24         7.55 o                         
   3   5  11       2501.58       2623.12        66.96 o                         
   4   5  11        598.05        616.20        15.38 o                         
   5   5  11       1629.66       1703.77        30.20 o                         
   6   5  11       1217.61       1172.26        76.21 o                         
   7   5  11       3035.32       3149.07        81.35 o                         
   8   5  11        250.60        253.43        15.54 o                         
   9   5  11        842.05        886.45        24.15 o                         
  10   5  11       1164.40       1190.73        31.49 o                         
  11   5  11        255.98        226.49        22.83 o                         
 -12   6  11         49.20         55.59        25.03 o                         
 -11   6  11       1454.95       1460.60        32.97 o                         
 -10   6  11        194.41        172.63        22.90 o                         
  -9   6  11       2278.50       2343.74        38.09 o                         
  -8   6  11         94.60         81.83        13.84 o                         
  -7   6  11       3956.78       4017.74        57.01 o                         
  -6   6  11        533.78        494.14        14.31 o                         
  -5   6  11        914.13        991.06        19.91 o                         
  -4   6  11       1337.04       1309.83        24.69 o                         
  -3   6  11        695.23        789.78        19.16 o                         
  -2   6  11       1304.83       1361.07        25.69 o                         
  -1   6  11        469.44        446.96        17.65 o                         
   0   6  11       1014.67       1028.22        42.68 o                         
   1   6  11       1562.01       1595.11        33.69 o                         
   2   6  11        393.03        350.71        11.34 o                         
   3   6  11        130.43        132.26         8.53 o                         
   4   6  11          9.89         17.37         7.97 o                         
   5   6  11        906.51       1048.27        57.74 o                         
   6   6  11       1120.52       1180.47        25.58 o                         
   7   6  11       2220.35       2365.42        51.74 o                         
   8   6  11        648.12        629.43        22.68 o                         
   9   6  11        213.52        213.80        15.15 o                         
  10   6  11       2145.26       2187.09        44.57 o                         
  11   6  11        207.42        207.21        41.23 o                         
 -12   7  11        143.51        111.39        19.48 o                         
 -11   7  11        360.30        385.82        24.78 o                         
 -10   7  11          7.52         14.54        15.76 o                         
  -9   7  11       1536.79       1573.91        32.86 o                         
  -8   7  11        156.55        191.98        14.64 o                         
  -7   7  11       1251.27       1276.12        35.36 o                         
  -6   7  11       3312.03       3609.88        52.90 o                         
  -5   7  11        858.26        845.22        20.70 o                         
  -4   7  11       5064.91       5034.21        98.08 o                         
  -3   7  11       1297.81       1381.14        24.04 o                         
  -2   7  11      12053.27      12834.95       296.07 o                         
  -1   7  11        692.58        681.49        34.13 o                         
   0   7  11       9911.93      10404.93       254.33 o                         
   1   7  11          8.57         -1.37         9.27 o                         
   2   7  11       2969.61       3050.66        51.61 o                         
   3   7  11          5.88         10.07         7.14 o                         
   4   7  11       3387.08       3219.68        50.46 o                         
   5   7  11         46.44         59.15         9.32 o                         
   6   7  11        527.11        522.58        18.12 o                         
   7   7  11         87.33         94.94        12.30 o                         
   8   7  11         21.50         28.60        12.90 o                         
   9   7  11         99.02         94.40        15.68 o                         
  10   7  11          0.07          7.61        21.13 o                         
 -11   8  11        593.12        656.22        33.03 o                         
 -10   8  11       1905.57       2012.73        36.14 o                         
  -9   8  11       1361.18       1510.37        44.21 o                         
  -8   8  11       1182.11       1228.20        32.70 o                         
  -7   8  11       2153.79       2260.16        37.14 o                         
  -6   8  11        395.19        367.36        14.86 o                         
  -5   8  11        312.87        299.05        15.69 o                         
  -4   8  11          7.07          5.28        11.40 o                         
  -3   8  11        245.31        243.29        11.57 o                         
  -2   8  11        106.42         97.24        11.87 o                         
  -1   8  11        849.28        786.77        21.78 o                         
   0   8  11        293.67        302.20        12.47 o                         
   1   8  11        905.28        823.44        26.70 o                         
   2   8  11        208.09        246.43        19.57 o                         
   3   8  11        752.29        908.13        47.08 o                         
   4   8  11        131.45        117.73         8.89 o                         
   5   8  11        418.22        459.73        28.59 o                         
   6   8  11         47.65         40.49        11.86 o                         
   7   8  11         95.14        116.39        14.69 o                         
   8   8  11        116.55        133.08        15.54 o                         
   9   8  11        128.04        132.49        17.36 o                         
  10   8  11        204.19        200.48        22.66 o                         
 -11   9  11        200.13        235.12        25.00 o                         
 -10   9  11        187.06        216.76        20.41 o                         
  -9   9  11        104.10        125.32        18.48 o                         
  -8   9  11          3.39         -0.63        15.35 o                         
  -7   9  11        567.90        529.97        18.47 o                         
  -6   9  11        242.31        240.27        16.79 o                         
  -5   9  11        615.34        573.19        15.90 o                         
  -4   9  11          1.35         12.60         7.86 o                         
  -3   9  11       2156.29       2348.34        44.27 o                         
  -2   9  11         18.71         35.22         8.82 o                         
  -1   9  11        232.40        270.77        10.52 o                         
   0   9  11        731.34        875.92        29.88 o                         
   1   9  11       1353.56       1479.53        40.58 o                         
   2   9  11        351.89        416.39        20.31 o                         
   3   9  11         22.40         20.38        19.47 o                         
   4   9  11        191.88        120.03        60.11 o                         
   5   9  11        159.07        141.55        30.36 o                         
   6   9  11        844.27        776.63        22.08 o                         
   7   9  11        405.01        406.48        18.29 o                         
   8   9  11       2434.47       2426.45        42.51 o                         
   9   9  11        126.15        137.64        17.89 o                         
  10   9  11        252.41        250.20        23.58 o                         
 -10  10  11        596.11        478.23        26.62 o                         
  -9  10  11        333.64        347.10        29.66 o                         
  -8  10  11        730.41        659.34        22.53 o                         
  -7  10  11          7.12          1.22        18.28 o                         
  -6  10  11       2065.82       2199.98        36.48 o                         
  -5  10  11        266.31        312.66        15.48 o                         
  -4  10  11        469.93        409.35        15.70 o                         
  -3  10  11         21.60         19.36         9.86 o                         
  -2  10  11        910.98        907.11        17.88 o                         
  -1  10  11        678.11        628.97        32.88 o                         
   0  10  11        750.45        875.19        45.43 o                         
   1  10  11       1329.13       1454.15        39.12 o                         
   2  10  11       1242.30       1283.54        35.45 o                         
   3  10  11        445.05        421.91        22.17 o                         
   4  10  11       2733.37       2788.13        66.33 o                         
   5  10  11       1495.61       1413.12        43.31 o                         
   6  10  11       1976.06       1874.80        91.54 o                         
   7  10  11       1430.45       1562.24        58.76 o                         
   8  10  11       1864.85       1909.45        40.63 o                         
   9  10  11        639.65        604.49        44.30 o                         
 -10  11  11        168.13        166.99        26.78 o                         
  -9  11  11        470.41        490.56        23.06 o                         
  -8  11  11        250.85        225.63        16.56 o                         
  -7  11  11         23.62         23.88        14.40 o                         
  -6  11  11        546.37        515.14        18.98 o                         
  -5  11  11        691.60        705.76        20.62 o                         
  -4  11  11        712.47        641.86        17.98 o                         
  -3  11  11       1175.95       1255.60        40.68 o                         
  -2  11  11         29.33         24.33         7.52 o                         
  -1  11  11       1413.98       1436.05        50.01 o                         
   0  11  11        131.27        148.19        17.11 o                         
   1  11  11       1445.91       1607.30        41.07 o                         
   2  11  11       3936.69       4163.72       132.14 o                         
   3  11  11         22.38         33.02        15.35 o                         
   4  11  11        776.42        773.39        29.40 o                         
   5  11  11        661.46        705.57        55.89 o                         
   6  11  11        529.69        474.28        25.73 o                         
   7  11  11       1309.79       1303.37        43.15 o                         
   8  11  11       1163.78       1076.13        46.47 o                         
   9  11  11       1318.41       1138.69        36.33 o                         
  -9  12  11        910.01        781.43        27.41 o                         
  -8  12  11       1419.23       1372.32        42.98 o                         
  -7  12  11       1034.45       1055.31        50.11 o                         
  -6  12  11        171.93        184.52        15.59 o                         
  -5  12  11       1297.46       1378.15        47.25 o                         
  -4  12  11        394.52        454.38        16.83 o                         
  -3  12  11        658.84        629.55        20.86 o                         
  -2  12  11        154.34        218.88        24.85 o                         
  -1  12  11        214.79        233.75        18.57 o                         
   0  12  11        460.43        448.44        26.13 o                         
   1  12  11        707.24        668.35        29.09 o                         
   2  12  11       1257.94       1277.00        45.26 o                         
   3  12  11        591.77        634.17        41.34 o                         
   4  12  11        555.21        613.33        38.26 o                         
   5  12  11        506.92        518.67        29.31 o                         
   6  12  11        165.52        209.94        22.52 o                         
   7  12  11        224.65        230.65        37.66 o                         
   8  12  11         51.31         65.11        25.23 o                         
  -8  13  11          3.20          3.27        19.30 o                         
  -7  13  11        527.27        586.25        29.41 o                         
  -6  13  11       2390.69       2447.58        48.88 o                         
  -5  13  11       1407.88       1424.45        44.21 o                         
  -4  13  11       2282.26       2419.38        58.14 o                         
  -3  13  11       4052.32       4396.42        80.69 o                         
  -2  13  11       1253.16       1289.31        36.63 o                         
  -1  13  11       2665.98       2581.87        58.41 o                         
   0  13  11       1771.36       1652.70       107.07 o                         
   1  13  11          1.51          9.31        16.54 o                         
   2  13  11       1796.55       1843.40        98.86 o                         
   3  13  11          4.03         -7.00        17.52 o                         
   4  13  11       1008.15        993.68        37.17 o                         
   5  13  11         18.26         -8.91        19.35 o                         
   6  13  11        135.92        114.72        27.84 o                         
   7  13  11         22.40         18.51        23.14 o                         
  -7  14  11       3382.87       3398.57        95.51 o                         
  -6  14  11        297.77        309.64        20.37 o                         
  -5  14  11       1367.46       1411.28        37.80 o                         
  -4  14  11         72.43         58.33        18.06 o                         
  -3  14  11        829.34        811.23        27.54 o                         
  -2  14  11        577.49        505.91        27.23 o                         
  -1  14  11         17.70         35.99        28.12 o                         
   0  14  11        501.42        445.68        24.74 o                         
   1  14  11          1.94         -6.39        21.25 o                         
   2  14  11         31.53         18.23        18.49 o                         
   3  14  11        180.76        208.54        29.70 o                         
   4  14  11         42.10         45.72        19.90 o                         
   5  14  11        823.49        855.37        33.65 o                         
   6  14  11        454.07        432.11        45.96 o                         
  -6  15  11        128.95        110.89        19.33 o                         
  -5  15  11         25.22         39.02        18.55 o                         
  -4  15  11        779.15        664.43        41.41 o                         
  -3  15  11        159.49        143.18        25.37 o                         
  -2  15  11       1047.28       1041.30        34.79 o                         
  -1  15  11        422.25        351.99        29.00 o                         
   0  15  11       1164.29       1191.99        40.93 o                         
   1  15  11        442.26        385.10        30.27 o                         
   2  15  11        656.04        736.50        37.09 o                         
   3  15  11       3026.19       2890.52        71.95 o                         
   4  15  11        148.85        137.43        22.79 o                         
   5  15  11       1029.39       1036.70        40.56 o                         
  -4  16  11        105.17         94.22        20.01 o                         
  -3  16  11         13.63         21.06        21.60 o                         
  -2  16  11        337.88        347.39        39.87 o                         
  -1  16  11         24.82         24.14        21.75 o                         
   0  16  11       1135.25       1217.02        41.99 o                         
   1  16  11        934.02        893.05        35.54 o                         
   2  16  11        394.64        341.05        32.73 o                         
   3  16  11        248.06        250.71        28.63 o                         
  -1  17  11          0.02         30.25        36.17 o                         
   0  17  11          5.24        -20.91        22.25 o                         
 -12   0  12         22.52         25.87        26.44 o                         
 -11   0  12        493.52        610.02        33.17 o                         
 -10   0  12        328.83        367.62        26.17 o                         
  -9   0  12        244.30        203.27        20.37 o                         
  -8   0  12       8905.66       9514.25       172.75 o                         
  -7   0  12          2.72         -2.73        18.25 o                         
  -6   0  12       5988.47       6153.04       123.41 o                         
  -5   0  12        316.82        308.62        16.44 o                         
  -4   0  12      14529.15      14508.02       256.69 o                         
  -3   0  12         70.43        108.32        11.88 o                         
  -2   0  12        503.19        310.94        18.56 o                         
  -1   0  12        787.44       1009.28        26.49 o                         
   0   0  12         41.03         45.03         9.44 o                         
   1   0  12        109.48        151.21        11.55 o                         
   2   0  12       1350.19       1487.66        34.16 o                         
   3   0  12          5.43          3.98        11.54 o                         
   4   0  12       9151.78       9639.90       170.76 o                         
   5   0  12       2965.30       3034.40        74.34 o                         
   6   0  12       6576.57       6469.73       117.91 o                         
   7   0  12         20.97         42.58        17.63 o                         
   8   0  12       1275.95       1218.07        40.56 o                         
   9   0  12        374.21        388.35        22.81 o                         
  10   0  12        356.34        342.66        27.99 o                         
  11   0  12        267.25        319.22        27.07 o                         
 -12   1  12         28.61         62.31        21.41 o                         
 -11   1  12       1637.50       1473.94        52.00 o                         
 -10   1  12          0.09          3.42        17.96 o                         
  -9   1  12        989.68        986.39        47.55 o                         
  -8   1  12        312.27        268.79        15.24 o                         
  -7   1  12        454.09        474.02        19.12 o                         
  -6   1  12       1370.80       1338.78        26.17 o                         
  -5   1  12        185.61        144.66        10.75 o                         
  -4   1  12       3830.70       3859.97        77.28 o                         
  -3   1  12      12363.86      12968.48       184.49 o                         
  -2   1  12         82.05         75.76         8.26 o                         
  -1   1  12      17926.24      18901.90       290.68 o                         
   0   1  12        584.91        520.07        13.43 o                         
   1   1  12      18586.86      20895.80       260.45 o                         
   2   1  12          2.18          3.05         6.77 o                         
   3   1  12      13614.99      14871.43       257.17 o                         
   4   1  12        139.95        133.29         8.50 o                         
   5   1  12       3118.56       3226.74        49.59 o                         
   6   1  12        178.77        202.15        11.95 o                         
   7   1  12         15.91         12.99        12.78 o                         
   8   1  12        112.58        142.08        13.11 o                         
   9   1  12        295.55        322.47        20.99 o                         
  10   1  12        746.72        645.74        26.93 o                         
  11   1  12       2021.76       1958.45        38.40 o                         
 -12   2  12        249.12        235.03        26.61 o                         
 -11   2  12        638.21        527.69        28.60 o                         
 -10   2  12          7.32         17.48        15.42 o                         
  -9   2  12        827.99        897.78        24.07 o                         
  -8   2  12         16.95         16.78        12.84 o                         
  -7   2  12        384.08        377.38        16.23 o                         
  -6   2  12       2665.74       2757.90        43.95 o                         
  -5   2  12        208.46        210.75        10.21 o                         
  -4   2  12       9709.67      10182.17       141.53 o                         
  -3   2  12         36.72         66.70         7.73 o                         
  -2   2  12       1951.88       2178.41        34.34 o                         
  -1   2  12        282.62        348.47        11.95 o                         
   0   2  12          3.00          3.38         6.99 o                         
   1   2  12        172.78        178.61         9.39 o                         
   2   2  12       2023.29       2103.19        50.11 o                         
   3   2  12        242.92        232.70         9.87 o                         
   4   2  12       4530.11       4707.20        75.37 o                         
   5   2  12         24.25         25.01        10.78 o                         
   6   2  12       1739.91       1784.05        33.42 o                         
   7   2  12        108.24        114.05        20.98 o                         
   8   2  12       1006.07       1027.34        26.47 o                         
   9   2  12        189.94        170.26        14.20 o                         
  10   2  12        195.78        208.05        20.56 o                         
  11   2  12        128.52        121.89        20.10 o                         
 -12   3  12       5732.33       5891.37       107.84 o                         
 -11   3  12       1871.86       1905.28        51.11 o                         
 -10   3  12        148.28        132.48        15.97 o                         
  -9   3  12       1582.23       1610.09        30.55 o                         
  -8   3  12        275.96        229.16        13.55 o                         
  -7   3  12       7872.20       8200.69       136.87 o                         
  -6   3  12         66.10         39.79        17.17 o                         
  -5   3  12       5261.04       5208.40        84.13 o                         
  -4   3  12        454.26        546.15        15.55 o                         
  -3   3  12       3719.07       3779.16        62.73 o                         
  -2   3  12        450.26        488.32        13.43 o                         
  -1   3  12          0.81         -1.20         6.41 o                         
   0   3  12         61.47         30.34         6.99 o                         
   1   3  12       1219.06       1449.82        25.88 o                         
   2   3  12       2537.02       2606.84        43.46 o                         
   3   3  12        593.35        567.57        22.08 o                         
   4   3  12        231.97        323.32        11.95 o                         
   5   3  12       2067.81       2229.20        36.51 o                         
   6   3  12        388.89        415.00        16.13 o                         
   7   3  12       1445.07       1384.91        25.97 o                         
   8   3  12        378.77        396.70        19.32 o                         
   9   3  12       3686.85       3770.95        57.38 o                         
  10   3  12       1404.43       1450.79        33.79 o                         
  11   3  12       1476.91       1526.49        43.73 o                         
 -12   4  12       2985.71       3057.97        51.41 o                         
 -11   4  12       2361.46       2251.92        50.83 o                         
 -10   4  12       1013.77       1135.27        30.19 o                         
  -9   4  12       1735.39       1616.44        41.19 o                         
  -8   4  12         79.04         53.19        13.30 o                         
  -7   4  12       3452.35       3453.43        69.34 o                         
  -6   4  12         62.66         54.58        11.49 o                         
  -5   4  12       2677.98       2685.27        41.61 o                         
  -4   4  12       2241.09       2482.46        44.49 o                         
  -3   4  12        962.16        906.82        19.53 o                         
  -2   4  12       2268.34       2616.09        44.17 o                         
  -1   4  12        169.17        131.57        12.31 o                         
   0   4  12        772.80        917.81        17.75 o                         
   1   4  12        103.82        105.35         9.06 o                         
   2   4  12        271.89        327.00        13.31 o                         
   3   4  12        683.51        709.39        15.62 o                         
   4   4  12        978.16       1062.84        25.15 o                         
   5   4  12       1397.28       1426.38        27.23 o                         
   6   4  12       1299.88       1317.48        25.21 o                         
   7   4  12        623.76        602.78        18.47 o                         
   8   4  12        791.62        836.18        30.00 o                         
   9   4  12         83.26         73.44        14.82 o                         
  10   4  12         58.57         61.35        18.48 o                         
  11   4  12        131.02        109.55        18.29 o                         
 -12   5  12         11.35         -5.36        24.48 o                         
 -11   5  12         16.28         29.01        16.98 o                         
 -10   5  12        114.06        129.45        17.06 o                         
  -9   5  12       1032.20       1040.59        26.47 o                         
  -8   5  12       2299.32       2387.49        41.69 o                         
  -7   5  12         39.54         25.56        11.93 o                         
  -6   5  12       3578.05       3901.56        62.01 o                         
  -5   5  12         24.69         25.13        11.61 o                         
  -4   5  12       4195.27       4437.30        66.59 o                         
  -3   5  12          1.64         -3.01         9.00 o                         
  -2   5  12       2308.40       2395.64        43.01 o                         
  -1   5  12        481.70        552.38        14.31 o                         
   0   5  12       1658.64       1636.04        32.06 o                         
   1   5  12       4838.51       4851.26       103.41 o                         
   2   5  12       1038.87       1050.83        30.65 o                         
   3   5  12       2537.88       2434.57        46.73 o                         
   4   5  12        476.57        491.48        13.54 o                         
   5   5  12        237.95        244.04        28.75 o                         
   6   5  12        370.36        332.94        23.13 o                         
   7   5  12         32.71         51.36        13.50 o                         
   8   5  12        126.60        131.15        16.52 o                         
   9   5  12         34.52         54.13        16.87 o                         
  10   5  12        576.41        558.86        24.06 o                         
  11   5  12        441.28        451.36        23.24 o                         
 -12   6  12         80.26         34.20        21.71 o                         
 -11   6  12       1816.11       1914.46        67.26 o                         
 -10   6  12        476.43        370.48        24.81 o                         
  -9   6  12       2730.71       2802.20        45.68 o                         
  -8   6  12        469.51        463.06        22.08 o                         
  -7   6  12        820.43        854.61        21.96 o                         
  -6   6  12        130.11        142.85        14.76 o                         
  -5   6  12        189.78        186.21        12.13 o                         
  -4   6  12       4118.45       4325.30        78.88 o                         
  -3   6  12        735.80        673.25        16.88 o                         
  -2   6  12        879.31        890.42        18.18 o                         
  -1   6  12       1114.62       1143.69        25.44 o                         
   0   6  12       4837.36       4984.13        73.41 o                         
   1   6  12        916.92        872.49        21.12 o                         
   2   6  12         65.58         53.95         8.66 o                         
   3   6  12        657.01        651.57        17.82 o                         
   4   6  12        838.80        848.97        17.87 o                         
   5   6  12        478.06        494.41        17.67 o                         
   6   6  12       1754.51       1749.51        50.18 o                         
   7   6  12        160.07        146.54        14.46 o                         
   8   6  12       1396.41       1380.55        45.87 o                         
   9   6  12         26.21         26.08        18.59 o                         
  10   6  12        684.04        692.26        23.78 o                         
 -11   7  12        679.30        654.08        25.44 o                         
 -10   7  12        408.64        345.68        20.01 o                         
  -9   7  12         12.99         18.79        18.62 o                         
  -8   7  12       1034.24        967.81        23.25 o                         
  -7   7  12        888.00        915.92        21.62 o                         
  -6   7  12       1472.68       1420.28        27.90 o                         
  -5   7  12        206.76        238.00        13.42 o                         
  -4   7  12       1972.78       1988.65        38.74 o                         
  -3   7  12       2889.03       2916.58        45.28 o                         
  -2   7  12       1664.30       1695.31        34.74 o                         
  -1   7  12      11401.48      11994.15       238.92 o                         
   0   7  12        407.35        422.04        14.91 o
[truncated: 138,349 more chars]
